# Supplementary material for: Systematic identification of Salmonella T6SS effectors uncovers diverse new families and lipid-targeting activities
Source: PLoS Biol. 2026 Mar 17;24(3):e3003680. doi: 10.1371/journal.pbio.3003680 (PMC12994826; doi:10.1371/journal.pbio.3003680)
Supplement: S1 Table — Each row corresponds to a group of genomic loci defined by unsupervised community detection. The first columns report the final classification after manual inspection, along with summary statistics including the number of genomes and loci contained in each unsupervised community. The next three columns show the number of profile markers found in more than 50% of the loci within each community. The remaining columns correspond to individual HMMs and indicate the percentage of loci from each classification that match the given HMM. Color code: dark green, HMMs with hits in T6SS, phages, and/or tailocins (not used for system classification); blue, T6SS-specific markers; light green, phage tail components; red, other phage components; gray, ATPases (not used for system classification). The data and code needed to generate this table can be found in https://doi.org/10.5281/zenodo.18590644. (XLSX) [file pbio.3003680.s009.xlsx]

## Sheet: S1 Table
S1 Table. Frequency of hits to HMM models associated with the Type VI Secretion System (T6SS) and/or phages/tailocins.
Genomic sites				Number of markers detected *			T6SS gene families																							Hits in T6SS, phage and/or tailocins			Phage tail components
Unsupervised Communities	Final classification	Number of genomes	Number of loci	T6SS	Phage components		Effectors			Base complex					Sheath		Membrane complex			ATPase	Adaptors				Others					VgrG	TssE	TssL		HCP-like			VipA/B-like		Baseplate-like		Phage fiber				Others
					Tail	Other	HCP	VgrG	PAAR	TssE	TssA	TssF	TssG	TssK	TssB	TssC	TssJ	TssM	TssL	TssH	DUF4123	DcrB	MIX	DUF2169	TagF_N	TssO	VasI	VasJ	VasL	Phage_base_V	GPW_gp25	Phage_GPD	Phage_spike	Phage_T4_gp19	Phage_tube	Mu-like_gpT	Phage_sheath_1	Phage_sheath_1C	Phage_tail_S	Phage_tail_X	Phage_fiber_2	gpW	Phage_pRha	gp37_C	Phage_P2_GpU	PhageMin_Tail	Phage_TAC_7	P2_Phage_GpR	Phage_GPL
41	i4b	3	3	8	0	0	100	100	100	100	100	100	100	100	100	100	100	100	100	100	0	0	0	0	0	0	0	33.3333	0	100	100	100	0	0	0	0	0	0	0	0	0	0	0	0	0	0	0	0	0
23	i4b	2	2	8	0	0	0	100	0	100	100	100	100	100	100	100	100	100	100	0	0	0	0	0	0	0	0	100	0	100	100	100	0	0	0	0	0	0	0	0	0	0	0	0	0	0	0	0	0
21	i3	5410	5423	5	0	0	48.4603	54.4348	26.5351	62.1612	95.5191	68.1726	95.3531	47.8886	50.7099	50.6731	47.9439	33.0813	47.7042	51.0234	0	31.2373	0	0	32.0302	0.12908	0	0	0	31.2558	62.1612	50.2305	0	0	0	0	0	0	0	0	0	0	0	0	0	0	0	0	0
12	i3	1720	2695	4	0	0	57.0315	4.45269	2.41187	32.5417	5.75139	8.23748	9.83302	57.6623	55.3989	55.5473	57.5139	8.49722	56.3265	55.5102	0	4.23006	0	0	5.49165	0	0	0	0	4.23006	32.5417	4.45269	0	0	0	0	0	0	0	0	0	0	0	0	0	0	0	0	0
20	i2	19	30	4	0	0	0	50	63.3333	0	0	60	63.3333	0	0	0	60	60	50	0	73.3333	0	70	0	0	0	0	0	0	50	0	50	0	0	0	0	0	0	0	0	0	0	0	0	0	0	0	0	0
29	i2	16	16	8	0	0	81.25	87.5	87.5	81.25	100	87.5	87.5	87.5	87.5	87.5	87.5	81.25	81.25	81.25	0	0	0	0	0	0	0	81.25	87.5	87.5	81.25	87.5	0	0	0	0	0	0	0	0	0	0	0	0	0	0	0	0	0
14	i1	496	541	6	0	0	92.976	86.1368	20.8872	88.5397	19.7782	88.3549	88.7246	88.7246	89.6488	89.8336	91.1275	7.7634	88.1701	43.8078	2.03327	0	0	5.1756	0	0	42.1442	18.4843	10.3512	85.7671	88.5397	85.7671	0	0	0	0	0	0	0	0	0	0	0	0	0	0	0	0	0
11	Phage / Tailocin	3737	3763	0	9	0	0	100	0	0	0	0	0	0	0	0	0	0	0	0	0	0	0	0	0	0	0	0	0	99.3888	96.9439	99.6811	97.3957	0	85.6497	0	85.4106	85.4637	0	99.3888	94.7117	0	0	0.0797236	98.1929	84.2944	85.8358	0	0
1	Phage / Tailocin	3535	4402	0	11	3	0	99.9546	0	0.113585	0	0	0	0	0	0	0	0	0	0.0227169	0	0	0	0	0	0	0	0	0	90.209	89.9591	33.3712	57.2921	0	64.7206	0	64.607	64.607	89.7774	87.1876	43.8891	0	0	5.61109	70.7179	69.423	71.3766	89.0504	87.0741
6	Phage / Tailocin	1025	1036	0	3	0	0	99.7104	0	0	0	0	0	0	0	0	0	0	0	22.6834	0	49.9035	0	0	0	0	0	0	0	96.9112	0	2.79923	0	0	0	0	0	0	0.868726	0.868726	51.5444	0	0	0.19305	0.675676	54.1506	0	0.868726	0.868726
36	Phage / Tailocin	51	51	0	6	1	0	100	0	0	0	0	0	0	0	0	0	0	0	0	0	0	0	0	0	0	0	0	0	100	92.1569	96.0784	100	0	96.0784	0	88.2353	1.96078	0	0	0	0	0	1.96078	100	96.0784	96.0784	0	0
30	Phage / Tailocin	22	23	0	6	2	0	100	0	26.087	0	0	0	0	0	0	0	0	0	0	0	0	0	0	0	0	0	0	0	95.6522	91.3043	86.9565	0	0	95.6522	34.7826	100	100	0	34.7826	17.3913	52.1739	13.0435	0	95.6522	0	95.6522	0	0
24	Phage / Tailocin	4	4	0	4	0	0	100	100	100	0	0	0	0	0	0	0	0	0	0	0	0	0	0	0	0	0	0	0	100	100	100	0	100	0	0	100	100	0	0	0	0	0	0	100	0	0	0	0
22	Orphan	6147	6181	0	0	0	99.3205	0	7.9437	99.3852	0	0	0	0	0	0	0	0	0	0	0	0	0	0	0	0	0	0	0	0	99.3852	0	0	0	0	0	0	0	0	0	0	0	0	0	0	0	0	0	0
5	Orphan	6141	6141	0	0	0	0	0	0	0	0	0	0	0	0	0	0	0	0	0	0	100	0	0	0	0	0	0	0	0	0	0	0	0	0	0	0	0	0	0	0	0	0	0	0	0	0	0	0
2	Orphan	6139	6139	0	0	0	100	0	0	0	0	0	0	0	0	0	0	0	0	0	0	0	0	0	0	0	0	0	0	0	0	0	0	0	0	0	0	0	0	0	0	0	0	0	0	0	0	0	0
13	Orphan	2462	2758	0	0	0	1.52284	90.7542	47.5707	0.0362582	0.616389	0	0.942712	3.40827	0.217549	0.253807	3.15446	45.0326	3.48078	0.181291	0	93.0747	0	0	47.0631	0.688905	0	0	0	84.5903	0.0362582	84.6628	0	0	0	0	0	0	0	0	0	0	0	0	0	0	0	0	0
34	Orphan	1785	1873	1	0	0	93.8067	0	0	0	88.7347	0	0	0	0	0	0	2.82968	0	1.54832	0	0	0	0	0	0	0.160171	10.8916	99.6797	0	0	0	0	0	0	0	0	0	0	0	0	0	0	0	0	0	0	0	0
31	Orphan	68	68	0	0	0	100	0	0	0	0	0	0	0	0	0	0	0	0	0	0	0	0	0	0	0	0	0	0	0	0	0	0	0	0	0	0	0	0	0	0	0	0	0	0	0	0	0	0
26	Orphan	63	63	0	0	0	0	0	100	0	0	0	0	0	0	0	0	0	0	0	0	0	0	0	0	0	0	0	0	0	0	0	0	0	0	0	0	0	0	0	0	0	0	0	0	0	0	0	0
45	Orphan	48	48	0	0	0	0	0	0	0	10.4167	0	0	0	0	0	0	0	0	10.4167	0	0	0	0	0	0	10.4167	100	0	0	0	0	0	0	0	0	0	0	0	0	0	0	0	0	0	0	0	0	0
43	Orphan	45	45	0	0	0	0	0	0	0	2.22222	0	0	4.44444	0	0	0	0	4.44444	100	0	0	0	0	0	0	100	2.22222	0	0	0	0	0	0	0	0	0	0	0	0	0	0	0	0	0	0	0	0	0
19	Orphan	24	24	0	0	0	0	0	100	0	0	0	0	0	0	0	0	0	0	0	0	0	0	0	0	0	0	0	0	0	0	0	0	0	0	0	0	0	0	0	0	0	0	0	0	0	0	0	0
39	Orphan	22	34	0	0	0	100	0	0	0	0	0	0	0	0	0	0	0	0	0	0	0	0	0	0	0	0	0	0	0	0	0	0	0	0	0	0	0	0	0	0	0	0	0	0	0	0	0	0
8	Orphan	19	19	0	0	0	100	0	0	0	0	0	0	0	0	0	0	0	0	0	0	0	0	0	0	0	0	0	0	0	0	0	0	0	0	0	0	0	0	0	0	0	0	0	0	0	0	0	0
33	Orphan	18	22	2	0	0	0	90.9091	81.8182	0	0	68.1818	68.1818	0	0	0	0	0	0	0	0	0	0	0	0	0	0	0	0	81.8182	0	90.9091	0	0	0	0	0	0	0	0	0	0	0	0	0	0	0	0	0
40	Orphan	18	18	0	0	0	0	0	0	100	0	0	0	0	0	0	0	0	0	0	0	0	0	0	0	0	0	0	0	0	94.4444	0	0	0	0	0	0	0	0	0	0	0	0	0	0	0	0	0	0
18	Orphan	17	17	0	0	1	0	100	29.4118	0	0	0	0	0	0	0	0	0	0	0	0	0	0	0	0	0	0	0	0	100	0	0	0	0	0	0	0	0	0	0	0	0	0	0	0	0	0	0	0
38	Orphan	12	12	0	0	0	100	0	0	0	0	0	0	0	0	0	0	0	0	0	0	0	0	0	0	0	0	0	0	0	0	0	0	0	0	0	0	0	0	0	0	0	0	0	0	0	0	0	0
9	Orphan	10	10	0	0	2	100	0	0	0	0	0	0	0	0	0	0	0	0	0	0	0	0	0	0	0	0	0	0	0	0	0	0	0	0	0	0	0	0	0	0	0	0	0	0	0	0	0	0
4	Orphan	9	9	0	0	0	100	0	0	0	0	0	0	0	0	0	0	0	0	0	0	0	0	0	0	0	0	0	0	0	0	0	0	0	0	0	0	0	0	0	0	0	0	0	0	0	0	0	0
35	Orphan	9	9	0	0	0	100	0	0	0	0	0	0	0	0	0	0	0	0	0	0	0	0	0	0	0	0	0	0	0	0	0	0	0	0	0	0	0	0	0	0	0	0	0	0	0	0	0	0
42	Orphan	9	9	0	0	0	100	0	0	0	0	0	0	0	0	0	0	0	0	0	0	0	0	0	0	0	0	0	0	0	0	0	0	0	0	0	0	0	0	0	0	0	0	0	0	0	0	0	0
25	Orphan	8	8	0	0	0	100	0	0	0	0	0	0	0	0	0	0	0	0	0	0	0	0	0	0	0	0	0	0	0	0	0	0	0	0	0	0	0	0	0	0	0	0	0	0	0	0	0	0
3	Orphan	7	8	0	0	0	0	0	0	0	0	0	0	0	0	0	0	0	0	100	0	0	0	0	0	0	0	0	0	0	0	0	0	0	0	0	0	0	0	0	0	0	0	0	0	0	0	0	0
44	Orphan	6	6	0	0	0	100	0	0	0	0	0	0	0	0	0	0	0	0	0	0	0	0	0	0	0	0	0	0	0	0	0	0	0	0	0	0	0	0	0	0	0	0	0	0	0	0	0	0
10	Orphan	4	4	0	0	0	0	0	100	0	0	0	0	0	0	0	0	0	0	0	0	0	0	0	0	0	0	0	0	0	0	0	0	0	0	0	0	0	0	0	0	0	0	0	0	0	0	0	0
16	Orphan	4	4	0	0	0	0	0	0	0	0	0	0	0	0	0	0	0	100	0	0	0	0	0	0	0	0	0	0	0	0	0	0	0	0	0	0	0	0	0	0	0	0	0	0	0	0	0	0
0	Orphan	3	3	1	0	0	0	0	0	0	0	100	0	0	0	0	0	0	0	0	0	0	0	0	0	0	0	0	0	0	0	0	0	0	0	0	0	0	0	0	0	0	0	0	0	0	0	0	0
7	Orphan	2	2	1	0	0	0	0	0	0	100	0	0	0	0	0	0	0	0	0	0	0	0	0	0	0	100	100	0	0	0	0	0	0	0	0	0	0	0	0	0	0	0	0	0	0	0	0	0
15	Orphan	2	2	0	0	0	0	0	100	0	0	0	0	0	0	0	0	0	0	0	0	0	0	0	0	0	0	0	0	0	0	0	0	0	0	0	0	0	0	0	0	0	0	0	0	0	0	0	0
17	Orphan	2	2	3	0	2	100	100	0	0	0	0	0	100	100	100	0	0	100	100	0	0	0	0	0	0	0	0	0	100	0	100	0	0	0	0	0	0	0	0	0	0	0	0	0	0	0	0	0
27	Orphan	2	2	0	0	2	0	0	100	0	0	0	0	0	0	0	0	0	0	0	0	0	0	0	0	0	0	0	0	0	0	0	0	0	0	0	0	0	0	0	0	0	0	0	0	0	0	0	0
28	Orphan	2	2	0	0	0	0	100	100	0	0	0	0	0	0	0	0	0	0	0	0	0	0	0	0	0	0	0	0	100	0	0	0	0	0	0	0	0	0	0	0	0	0	0	0	0	0	0	0
32	Orphan	2	2	0	0	0	0	0	0	0	0	0	0	0	0	0	0	0	0	100	0	0	0	0	0	0	0	0	0	0	0	0	0	0	0	0	0	0	0	0	0	0	0	0	0	0	0	0	0
37	Orphan	2	2	0	0	0	100	0	0	0	0	0	0	0	0	0	0	0	0	0	0	0	0	0	0	0	0	0	0	0	0	0	0	0	0	0	0	0	0	0	0	0	0	0	0	0	0	0	0
Color legend							Notes
	HMMs w/ hits in T6SS, phage and/or tailocins: not used for system classification.						Only gene markers present in more than 50% of genomic sites are considered.
	T6SS-specific markers						The frequency of gene families present in less than 1% of the genomic sites are not shown
	Phage tail components						A similarity network for genomic sites was built based on the Jaccard distance for the set of protein clusters at each genomic site. The unsupervised assignment of genomic sites to communities was derived by applying the Louvain algorithm to this similarity network. Each column indicates the frequency at which a given T6SS or phage-related component is present in the genomic sites of a given comm…
	Other phage components
	ATPases: not used for system classification
	T6SS adaptors , accessory and others: not used for system classification.
[truncated: 28 more columns]
