# Supplementary material for: Systematic identification of Salmonella T6SS effectors uncovers diverse new families and lipid-targeting activities
Source: PLoS Biol. 2026 Mar 17;24(3):e3003680. doi: 10.1371/journal.pbio.3003680 (PMC12994826; doi:10.1371/journal.pbio.3003680)
Supplement: S2 Table — (XLSX) [file pbio.3003680.s010.xlsx]

## Sheet: S2 Table
S2 Table. List of all T6SS toxin domains identified in this study in the 10K Salmonella Genomes dataset.															Support links for Table EV1. List of all T6SS toxin domains identified in this study in the 10K Salmonella Genomes dataset.		Domain name
Domain namea	Putative activity	Genomeb	Locic	Fusedd	Cargoe	T6SS vicinityf	Putative target	Referenceg	Representative Proteins		Alingment	Blast
									10k Salmonella Genomes	NCBI					Download	Blast
Tlde1.st1	LD-Transpeptidase	4988	4990	0	4683	2936	Antibacterial	This study; Sibinelli-Sousa et al. 2020; Blondel et al. 2023	FD01846342_04434	EIX6435731.1	Download	Blast	TRUE	TRUE	https://leepbioinfo.github.io/10ksgt6ss/alns/Tlde1.st1.aln	https://leepbioinfo.github.io/10ksgt6ss/alns/blast_pages/Tlde1.st1.blast.html	Tlde1.st1	https://leepbioinfo.github.io/10ksgt6ss/alns/Tlde1.st1.aln	https://leepbioinfo.github.io/10ksgt6ss/alns/blast_pages/Tlde1.st1.blast.html	TRUE	TRUE
Tae4.st	Peptidase	3937	4049	0	3961	3938	Antibacterial	This study; Russell et al. 2012; Blondel et al. 2023	FD01543193_02945	EIH3033082.1	Download	Blast	TRUE	TRUE	https://leepbioinfo.github.io/10ksgt6ss/alns/Tae4.st.aln	https://leepbioinfo.github.io/10ksgt6ss/alns/blast_pages/Tae4.st.blast.html	Tae4.st	https://leepbioinfo.github.io/10ksgt6ss/alns/Tae4.st.aln	https://leepbioinfo.github.io/10ksgt6ss/alns/blast_pages/Tae4.st.blast.html	TRUE	TRUE
Ntox47.st1	Nuclease (BECR)	1895	1895	378	1219	945	Antibacterial	This study; Zhang et al. 2012; Koskiniemi et al. 2014; Blondel et al. 2023	FD01844471_04082	WP_274882531.1	Download	Blast	TRUE	TRUE	https://leepbioinfo.github.io/10ksgt6ss/alns/Ntox47.st1.aln	https://leepbioinfo.github.io/10ksgt6ss/alns/blast_pages/Ntox47.st1.blast.html	Ntox47.st1	https://leepbioinfo.github.io/10ksgt6ss/alns/Ntox47.st1.aln	https://leepbioinfo.github.io/10ksgt6ss/alns/blast_pages/Ntox47.st1.blast.html	TRUE	TRUE
Tox-HopH1.st	Peptidase	1610	1613	2	1382	7	Anti-eukaryotic	This study; Zhang et al. 2012	FD01875780_04639	MEY5370830.1	Download	Blast	TRUE	TRUE	https://leepbioinfo.github.io/10ksgt6ss/alns/Tox-HopH1.st.aln	https://leepbioinfo.github.io/10ksgt6ss/alns/blast_pages/Tox-HopH1.st.blast.html	Tox-HopH1.st	https://leepbioinfo.github.io/10ksgt6ss/alns/Tox-HopH1.st.aln	https://leepbioinfo.github.io/10ksgt6ss/alns/blast_pages/Tox-HopH1.st.blast.html	TRUE	TRUE
Ntox47.st2	Nuclease (BECR)	1552	1552	11	1167	1069	Antibacterial	This study; Zhang et al. 2012	FD01542955_04107	EJA4722532.1	Download	Blast	TRUE	TRUE	https://leepbioinfo.github.io/10ksgt6ss/alns/Ntox47.st2.aln	https://leepbioinfo.github.io/10ksgt6ss/alns/blast_pages/Ntox47.st2.blast.html	Ntox47.st2	https://leepbioinfo.github.io/10ksgt6ss/alns/Ntox47.st2.aln	https://leepbioinfo.github.io/10ksgt6ss/alns/blast_pages/Ntox47.st2.blast.html	TRUE	TRUE
TreTu.st	ADP-ribosyltransferase	1224	1240	1178	18	725	Antibacterial	This study; Bernal et al. 2017; Blondel et al. 2023; Geller et al. 2024.	FD01848682_01802	ECA5091625.1	Download	Blast	TRUE	TRUE	https://leepbioinfo.github.io/10ksgt6ss/alns/TreTu.st.aln	https://leepbioinfo.github.io/10ksgt6ss/alns/blast_pages/TreTu.st.blast.html	TreTu.st	https://leepbioinfo.github.io/10ksgt6ss/alns/TreTu.st.aln	https://leepbioinfo.github.io/10ksgt6ss/alns/blast_pages/TreTu.st.blast.html	TRUE	TRUE
STox_62	ADP-ribosyltransferase	906	921	44	2	24	Antibacterial	This study.	FD01848796_01148	EKS4789709.1	Download	Blast	TRUE	TRUE	https://leepbioinfo.github.io/10ksgt6ss/alns/STox_62.aln	https://leepbioinfo.github.io/10ksgt6ss/alns/blast_pages/STox_62.blast.html	STox_62	https://leepbioinfo.github.io/10ksgt6ss/alns/STox_62.aln	https://leepbioinfo.github.io/10ksgt6ss/alns/blast_pages/STox_62.blast.html	TRUE	TRUE
Tae2.st	Peptidase	742	748	0	703	701	Antibacterial	This study; Russell et al. 2012; Blondel et al. 2023.	FD01542924_04489	HHR7470069.1	Download	Blast	TRUE	TRUE	https://leepbioinfo.github.io/10ksgt6ss/alns/Tae2.st.aln	https://leepbioinfo.github.io/10ksgt6ss/alns/blast_pages/Tae2.st.blast.html	Tae2.st	https://leepbioinfo.github.io/10ksgt6ss/alns/Tae2.st.aln	https://leepbioinfo.github.io/10ksgt6ss/alns/blast_pages/Tae2.st.blast.html	TRUE	TRUE
ColE7.2	Nuclease	458	458	440	9	53	Antibacterial	Zhang et al. 2012; Geller et al. 2024; Hespanhol et al. 2022; Kanarek et al. 2023; Carobbi et al. 2024.	FD01843873_02601	WP_221583171.1	Download	Blast	TRUE	FALSE	https://leepbioinfo.github.io/10ksgt6ss/alns/ColE7.2.aln	https://leepbioinfo.github.io/10ksgt6ss/alns/blast_pages/ColE3.2.blast.html	ColE7.2	https://leepbioinfo.github.io/10ksgt6ss/alns/ColE7.2.aln	https://leepbioinfo.github.io/10ksgt6ss/alns/blast_pages/ColE7.2.blast.html	TRUE	FALSE
Tox-Act1(STox_15)	Phospholipase; Acyltransferase	401	402	1	360	187	Antibacterial	This study; Jana et al. 2022; Blondel et al. 2023; Kanarek et al. 2023; Carobbi et al. 2024.	FD01543424_00914	EJB1645345.1	Download	Blast	FALSE	FALSE	https://leepbioinfo.github.io/10ksgt6ss/alns/STox_15.aln	https://leepbioinfo.github.io/10ksgt6ss/alns/blast_pages/STox_15.blast.html	Tox-Act1(STox_15)	https://leepbioinfo.github.io/10ksgt6ss/alns/Tox-Act1(STox_15).aln	https://leepbioinfo.github.io/10ksgt6ss/alns/blast_pages/Tox-Act1(STox_15).blast.html	FALSE	FALSE
Tox-WHH.st1	Nuclease (HNH)	304	319	266	23	133	Antibacterial	This study; Zhang et al. 2012; Blondel et al. 2023; Kanarek et al. 2023; Tchelet et al. 2023.	FD01543195_01066	WP_139765422.1	Download	Blast	TRUE	TRUE	https://leepbioinfo.github.io/10ksgt6ss/alns/Tox-WHH.st1.aln	https://leepbioinfo.github.io/10ksgt6ss/alns/blast_pages/Tox-WHH.st1.blast.html	Tox-WHH.st1	https://leepbioinfo.github.io/10ksgt6ss/alns/Tox-WHH.st1.aln	https://leepbioinfo.github.io/10ksgt6ss/alns/blast_pages/Tox-WHH.st1.blast.html	TRUE	TRUE
STox_18	Pore-forming	237	248	69	1	67	Anti-eukaryotic	This study.	FD01844767_04578	WP_238704214.1	Download	Blast	TRUE	TRUE	https://leepbioinfo.github.io/10ksgt6ss/alns/STox_18.aln	https://leepbioinfo.github.io/10ksgt6ss/alns/blast_pages/STox_18.blast.html	STox_18	https://leepbioinfo.github.io/10ksgt6ss/alns/STox_18.aln	https://leepbioinfo.github.io/10ksgt6ss/alns/blast_pages/STox_18.blast.html	TRUE	TRUE
Tox-ART-HYD3.st	ADP-ribosyltransferase	182	182	98	17	20	Antibacterial	This study; Zhang et al. 2012.	FD01543122_02343	EDA1365561.1	Download	Blast	TRUE	TRUE	https://leepbioinfo.github.io/10ksgt6ss/alns/Tox-ART-HYD3.st.aln	https://leepbioinfo.github.io/10ksgt6ss/alns/blast_pages/Tox-ART-HYD3.st.blast.html	Tox-ART-HYD3.st	https://leepbioinfo.github.io/10ksgt6ss/alns/Tox-ART-HYD3.st.aln	https://leepbioinfo.github.io/10ksgt6ss/alns/blast_pages/Tox-ART-HYD3.st.blast.html	TRUE	TRUE
STox_19	Metallopeptidase	164	198	0	163	95	Antibacterial	This study; Blondel et al. 2023.	FD01846349_04379	EOV2532878.1	Download	Blast	TRUE	TRUE	https://leepbioinfo.github.io/10ksgt6ss/alns/STox_19.aln	https://leepbioinfo.github.io/10ksgt6ss/alns/blast_pages/STox_19.blast.html	STox_19	https://leepbioinfo.github.io/10ksgt6ss/alns/STox_19.aln	https://leepbioinfo.github.io/10ksgt6ss/alns/blast_pages/STox_19.blast.html	TRUE	TRUE
Ssp6.st	Pore-forming	158	158	0	157	15	Antibacterial	This study; Mariano et al. 2019.	FD01848789_00537	AXD66623.1	Download	Blast	TRUE	TRUE	https://leepbioinfo.github.io/10ksgt6ss/alns/Ssp6.st.aln	https://leepbioinfo.github.io/10ksgt6ss/alns/blast_pages/Ssp6.st.blast.html	Ssp6.st	https://leepbioinfo.github.io/10ksgt6ss/alns/Ssp6.st.aln	https://leepbioinfo.github.io/10ksgt6ss/alns/blast_pages/Ssp6.st.blast.html	TRUE	TRUE
STox_53	Nuclease (HNH)	141	141	0	0	0	Antibacterial	This study.	FD01843864_04875	HFR0552382.1	Download	Blast	TRUE	TRUE	https://leepbioinfo.github.io/10ksgt6ss/alns/STox_53.aln	https://leepbioinfo.github.io/10ksgt6ss/alns/blast_pages/STox_53.blast.html	STox_53	https://leepbioinfo.github.io/10ksgt6ss/alns/STox_53.aln	https://leepbioinfo.github.io/10ksgt6ss/alns/blast_pages/STox_53.blast.html	TRUE	TRUE
STox_36	Nuclease (HNH)	112	124	32	0	0	Antibacterial	This study; Kanarek et al. 2023; Carobbi et al. 2024.	FD01542821_04012	WP_327260150.1	Download	Blast	TRUE	TRUE	https://leepbioinfo.github.io/10ksgt6ss/alns/STox_36.aln	https://leepbioinfo.github.io/10ksgt6ss/alns/blast_pages/STox_36.blast.html	STox_36	https://leepbioinfo.github.io/10ksgt6ss/alns/STox_36.aln	https://leepbioinfo.github.io/10ksgt6ss/alns/blast_pages/STox_36.blast.html	TRUE	TRUE
STox_31	Not determined	106	108	0	81	39	Antibacterial	This study.	FD01847507_03300	EDU4152717.1	Download	Blast	TRUE	TRUE	https://leepbioinfo.github.io/10ksgt6ss/alns/STox_31.aln	https://leepbioinfo.github.io/10ksgt6ss/alns/blast_pages/STox_31.blast.html	STox_31	https://leepbioinfo.github.io/10ksgt6ss/alns/STox_31.aln	https://leepbioinfo.github.io/10ksgt6ss/alns/blast_pages/STox_31.blast.html	TRUE	TRUE
Tox-ParBL.st3	Nuclease (ParB/Sulfiredoxin)	103	104	89	1	49	Antibacterial	This study; Zhang et al. 2012; Blondel et al. 2023.	FD01873445_00923	EAA3978952.1	Download	Blast	FALSE	FALSE	https://leepbioinfo.github.io/10ksgt6ss/alns/ParBL.st3.aln	https://leepbioinfo.github.io/10ksgt6ss/alns/blast_pages/ParBL.st3.blast.html	Tox-ParBL.st3	https://leepbioinfo.github.io/10ksgt6ss/alns/Tox-ParBL.st3.aln	https://leepbioinfo.github.io/10ksgt6ss/alns/blast_pages/Tox-ParBL.st3.blast.html	FALSE	FALSE
Tle1.st	Phospholipase	84	98	90	5	14	Antibacterial	This study; Russell et al. 2013; Kanarek et al. 2023; Carobbi et al. 2024.	FD01848869_03830	EAA7387560.1	Download	Blast	TRUE	TRUE	https://leepbioinfo.github.io/10ksgt6ss/alns/Tle1.st.aln	https://leepbioinfo.github.io/10ksgt6ss/alns/blast_pages/Tle1.st.blast.html	Tle1.st	https://leepbioinfo.github.io/10ksgt6ss/alns/Tle1.st.aln	https://leepbioinfo.github.io/10ksgt6ss/alns/blast_pages/Tle1.st.blast.html	TRUE	TRUE
STox_25	Not determined	81	81	23	27	31	Antibacterial	This study.	FD01543557_01792	ENT2931423.1	Download	Blast	TRUE	TRUE	https://leepbioinfo.github.io/10ksgt6ss/alns/STox_25.aln	https://leepbioinfo.github.io/10ksgt6ss/alns/blast_pages/STox_25.blast.html	STox_25	https://leepbioinfo.github.io/10ksgt6ss/alns/STox_25.aln	https://leepbioinfo.github.io/10ksgt6ss/alns/blast_pages/STox_25.blast.html	TRUE	TRUE
STox_57	Nuclease (BECR)	78	78	40	3	17	Antibacterial/ Anti-eukaryotic	This study; Poole et al. 2011; Blondel et al. 2023.	FD01848895_02820	EDR5088211.1	Download	Blast	TRUE	TRUE	https://leepbioinfo.github.io/10ksgt6ss/alns/STox_57.aln	https://leepbioinfo.github.io/10ksgt6ss/alns/blast_pages/STox_57.blast.html	STox_57	https://leepbioinfo.github.io/10ksgt6ss/alns/STox_57.aln	https://leepbioinfo.github.io/10ksgt6ss/alns/blast_pages/STox_57.blast.html	TRUE	TRUE
Tox-AHH.st2	Nuclease (HNH)	75	75	55	0	44	Antibacterial	This study; Zhang et al. 2012; Blondel et al. 2023.	FD01872972_02767	WP_188056659.1	Download	Blast	TRUE	TRUE	https://leepbioinfo.github.io/10ksgt6ss/alns/Tox-AHH.st2.aln	https://leepbioinfo.github.io/10ksgt6ss/alns/blast_pages/Tox-AHH.st2.blast.html	Tox-AHH.st2	https://leepbioinfo.github.io/10ksgt6ss/alns/Tox-AHH.st2.aln	https://leepbioinfo.github.io/10ksgt6ss/alns/blast_pages/Tox-AHH.st2.blast.html	TRUE	TRUE
STox_7	Nuclease (GIY-YIG)	69	69	37	2	26	Antibacterial	This study; Blondel et al. 2023.	FD01848903_02404	EHQ0085579.1	Download	Blast	TRUE	TRUE	https://leepbioinfo.github.io/10ksgt6ss/alns/STox_7.aln	https://leepbioinfo.github.io/10ksgt6ss/alns/blast_pages/STox_7.blast.html	STox_7	https://leepbioinfo.github.io/10ksgt6ss/alns/STox_7.aln	https://leepbioinfo.github.io/10ksgt6ss/alns/blast_pages/STox_7.blast.html	TRUE	TRUE
Tke2.st	Nuclease (HNH)	66	66	4	8	8	Antibacterial	This study; Bernal et al. 2017; Kanarek et al. 2023; Geller et al. 2024.	FD01851563_04358	EDP9482255.1	Download	Blast	TRUE	TRUE	https://leepbioinfo.github.io/10ksgt6ss/alns/Tke2.st.aln	https://leepbioinfo.github.io/10ksgt6ss/alns/blast_pages/Tke2.st.blast.html	Tke2.st	https://leepbioinfo.github.io/10ksgt6ss/alns/Tke2.st.aln	https://leepbioinfo.github.io/10ksgt6ss/alns/blast_pages/Tke2.st.blast.html	TRUE	TRUE
STox_3	Nuclease (BECR)	63	63	15	46	35	Antibacterial	This study.	FD01852914_04161	HIA5616065.1	Download	Blast	TRUE	TRUE	https://leepbioinfo.github.io/10ksgt6ss/alns/STox_3.aln	https://leepbioinfo.github.io/10ksgt6ss/alns/blast_pages/STox_3.blast.html	STox_3	https://leepbioinfo.github.io/10ksgt6ss/alns/STox_3.aln	https://leepbioinfo.github.io/10ksgt6ss/alns/blast_pages/STox_3.blast.html	TRUE	TRUE
Pyocin_S	Pore-forming	51	70	33	20	14	Antibacterial	Mistry et al. 2021; Geller et al. 2024.	FD01845368_04441	EAT7908914.1	Download	Blast	FALSE	TRUE	https://www.ebi.ac.uk/interpro/entry/pfam/PF06958/	https://leepbioinfo.github.io/10ksgt6ss/alns/blast_pages/Pyocin_S.blast.html	Pyocin_S	https://leepbioinfo.github.io/10ksgt6ss/alns/Pyocin_S.aln	https://leepbioinfo.github.io/10ksgt6ss/alns/blast_pages/Pyocin_S.blast.html	FALSE	TRUE
Ntox49.st	Nuclease (BECR)	49	52	46	5	34	Antibacterial	This study; Zhang et al. 2012; Geller et al. 2024.	FD01848538_01952	EAA1045641.1	Download	Blast	TRUE	TRUE	https://leepbioinfo.github.io/10ksgt6ss/alns/Ntox49.st.aln	https://leepbioinfo.github.io/10ksgt6ss/alns/blast_pages/Ntox49.st.blast.html	Ntox49.st	https://leepbioinfo.github.io/10ksgt6ss/alns/Ntox49.st.aln	https://leepbioinfo.github.io/10ksgt6ss/alns/blast_pages/Ntox49.st.blast.html	TRUE	TRUE
STox_58	Nuclease (BECR)	47	47	26	4	11	Antibacterial/ Anti-eukaryotic	This study; Blondel et al. 2023.	FD01543154_02323	WP_259469803.1	Download	Blast	TRUE	TRUE	https://leepbioinfo.github.io/10ksgt6ss/alns/STox_58.aln	https://leepbioinfo.github.io/10ksgt6ss/alns/blast_pages/STox_58.blast.html	STox_58	https://leepbioinfo.github.io/10ksgt6ss/alns/STox_58.aln	https://leepbioinfo.github.io/10ksgt6ss/alns/blast_pages/STox_58.blast.html	TRUE	TRUE
STox_4	Nuclease (BECR)	44	44	40	1	13	Antibacterial	This study.	FD01875531_02409	WP_170317952.1	Download	Blast	TRUE	TRUE	https://leepbioinfo.github.io/10ksgt6ss/alns/STox_4.aln	https://leepbioinfo.github.io/10ksgt6ss/alns/blast_pages/STox_4.blast.html	STox_4	https://leepbioinfo.github.io/10ksgt6ss/alns/STox_4.aln	https://leepbioinfo.github.io/10ksgt6ss/alns/blast_pages/STox_4.blast.html	TRUE	TRUE
Col-Pyo_DNase	Nuclease	42	45	21	9	2	Antibacterial	Mistry et al. 2021; Geller et al. 2024.	FD01845373_00031	EIS0959350.1	Download	Blast	FALSE	TRUE	https://www.ebi.ac.uk/interpro/entry/pfam/PF21431/	https://leepbioinfo.github.io/10ksgt6ss/alns/blast_pages/Col-Pyo_DNase.blast.html	Col-Pyo_DNase	https://leepbioinfo.github.io/10ksgt6ss/alns/Col-Pyo_DNase.aln	https://leepbioinfo.github.io/10ksgt6ss/alns/blast_pages/Col-Pyo_DNase.blast.html	FALSE	TRUE
STox_60	Nuclease (BECR)	41	42	6	0	2	Antibacterial	This study; Blondel et al. 2023	FD01848409_02246	MDJ8069230.1	Download	Blast	TRUE	TRUE	https://leepbioinfo.github.io/10ksgt6ss/alns/STox_60.aln	https://leepbioinfo.github.io/10ksgt6ss/alns/blast_pages/STox_60.blast.html	STox_60	https://leepbioinfo.github.io/10ksgt6ss/alns/STox_60.aln	https://leepbioinfo.github.io/10ksgt6ss/alns/blast_pages/STox_60.blast.html	TRUE	TRUE
Tox-Peptidase M4.st	Peptidase	41	41	0	2	1	Antibacterial	This study; Zhang et al. 2012.	FD01845384_01071	WP_023245971.1	Download	Blast	FALSE	FALSE	https://leepbioinfo.github.io/10ksgt6ss/alns/Tox-Peptidase_M4.st.aln	https://leepbioinfo.github.io/10ksgt6ss/alns/blast_pages/Tox-Peptidase_M4.st.blast.html	Tox-Peptidase M4.st	https://leepbioinfo.github.io/10ksgt6ss/alns/Tox-Peptidase M4.st.aln	https://leepbioinfo.github.io/10ksgt6ss/alns/blast_pages/Tox-Peptidase M4.st.blast.html	FALSE	FALSE
Tox-REase-3/4.st	Nuclease (PDDExK)	34	34	29	1	8	Antibacterial	This study; Zhang et al. 2012; Blondel et al. 2023; Geller et al. 2024.	FD01543185_03952	WP_259467670.1	Download	Blast	FALSE	FALSE	https://leepbioinfo.github.io/10ksgt6ss/alns/Tox-REase-3_4.st.aln	https://leepbioinfo.github.io/10ksgt6ss/alns/blast_pages/Tox-REase-3_4.st.blast.html	Tox-REase-3/4.st	https://leepbioinfo.github.io/10ksgt6ss/alns/Tox-REase-3/4.st.aln	https://leepbioinfo.github.io/10ksgt6ss/alns/blast_pages/Tox-REase-3/4.st.blast.html	FALSE	FALSE
STox_17	Pore-forming	33	33	29	1	1	Antibacterial	This study; Kanarek et al. 2023.	FD01850236_02870	ECF5953804.1	Download	Blast	TRUE	TRUE	https://leepbioinfo.github.io/10ksgt6ss/alns/STox_17.aln	https://leepbioinfo.github.io/10ksgt6ss/alns/blast_pages/STox_17.blast.html	STox_17	https://leepbioinfo.github.io/10ksgt6ss/alns/STox_17.aln	https://leepbioinfo.github.io/10ksgt6ss/alns/blast_pages/STox_17.blast.html	TRUE	TRUE
STox_14	Nuclease	33	33	10	21	18	Antibacterial	This study.	FD01851368_03298	WP_170879262.1	Download	Blast	TRUE	TRUE	https://leepbioinfo.github.io/10ksgt6ss/alns/STox_14.aln	https://leepbioinfo.github.io/10ksgt6ss/alns/blast_pages/STox_14.blast.html	STox_14	https://leepbioinfo.github.io/10ksgt6ss/alns/STox_14.aln	https://leepbioinfo.github.io/10ksgt6ss/alns/blast_pages/STox_14.blast.html	TRUE	TRUE
Ntox18.st1	Nuclease (BECR)	33	33	1	14	11	Antibacterial	This study; Zhang et al. 2012.	FD01872533_02928	EAA0922334.1	Download	Blast	TRUE	TRUE	https://leepbioinfo.github.io/10ksgt6ss/alns/Ntox18.st1.aln	https://leepbioinfo.github.io/10ksgt6ss/alns/blast_pages/Ntox18.st1.blast.html	Ntox18.st1	https://leepbioinfo.github.io/10ksgt6ss/alns/Ntox18.st1.aln	https://leepbioinfo.github.io/10ksgt6ss/alns/blast_pages/Ntox18.st1.blast.html	TRUE	TRUE
Tox-WHH.st2	Nuclease (HNH)	32	32	22	7	16	Antibacterial	This study; Zhang et al. 2012.	FD01543278_02063	WP_080092444.1	Download	Blast	TRUE	TRUE	https://leepbioinfo.github.io/10ksgt6ss/alns/Tox-WHH.st2.aln	https://leepbioinfo.github.io/10ksgt6ss/alns/blast_pages/Tox-WHH.st2.blast.html	Tox-WHH.st2	https://leepbioinfo.github.io/10ksgt6ss/alns/Tox-WHH.st2.aln	https://leepbioinfo.github.io/10ksgt6ss/alns/blast_pages/Tox-WHH.st2.blast.html	TRUE	TRUE
Tox-Peptidase M23.st	Metallopeptidase	32	32	0	32	16	Antibacterial	This study; Zhang et al. 2012.	FD01845354_01428	WP_001659428.1	Download	Blast	FALSE	FALSE	https://leepbioinfo.github.io/10ksgt6ss/alns/Peptidase_M23.st.aln	https://leepbioinfo.github.io/10ksgt6ss/alns/blast_pages/Tox-Peptidase_M23.st.blast.html	Tox-Peptidase M23.st	https://leepbioinfo.github.io/10ksgt6ss/alns/Tox-Peptidase M23.st.aln	https://leepbioinfo.github.io/10ksgt6ss/alns/blast_pages/Tox-Peptidase M23.st.blast.html	FALSE	FALSE
Tlde1.st2	LD-Transeptidase	32	32	0	31	15	Antibacterial	This study; Sibinelli-Sousa et al. 2020; Blondel et al. 2023.	FD01846659_03919	WP_058115706.1	Download	Blast	TRUE	TRUE	https://leepbioinfo.github.io/10ksgt6ss/alns/Tlde1.st2.aln	https://leepbioinfo.github.io/10ksgt6ss/alns/blast_pages/Tlde1.st2.blast.html	Tlde1.st2	https://leepbioinfo.github.io/10ksgt6ss/alns/Tlde1.st2.aln	https://leepbioinfo.github.io/10ksgt6ss/alns/blast_pages/Tlde1.st2.blast.html	TRUE	TRUE
Tox-ParBL.st2	Nuclease (ParB/Sulfiredoxin)	28	28	24	3	15	Antibacterial	This study; Zhang et al. 2012.	FD01876805_01866	WP_000272662.1	Download	Blast	FALSE	FALSE	https://leepbioinfo.github.io/10ksgt6ss/alns/ParBL.st2.aln	https://leepbioinfo.github.io/10ksgt6ss/alns/blast_pages/ParBL.st2.blast.html	Tox-ParBL.st2	https://leepbioinfo.github.io/10ksgt6ss/alns/Tox-ParBL.st2.aln	https://leepbioinfo.github.io/10ksgt6ss/alns/blast_pages/Tox-ParBL.st2.blast.html	FALSE	FALSE
Tox-REase-5	Nuclease (PDDExK)	27	27	14	13	11	Antibacterial	Zhang et al. 2012.	FD01845354_01426	WP_023219434.1	Download	Blast	TRUE	TRUE	https://ftp.ncbi.nlm.nih.gov/pub/aravind/TOXIMM/alignments/toxins/Tox-REase-5.aln	https://leepbioinfo.github.io/10ksgt6ss/alns/blast_pages/Tox-REase-5.blast.html	Tox-REAse-5	https://leepbioinfo.github.io/10ksgt6ss/alns/Tox-REAse-5.aln	https://leepbioinfo.github.io/10ksgt6ss/alns/blast_pages/Tox-REAse-5.blast.html	FALSE	TRUE
STox_23	ADP-ribosyltransferase	26	26	8	11	10	Antibacterial	This study.	FD01543233_04014	EDU9621752.1	Download	Blast	TRUE	TRUE	https://leepbioinfo.github.io/10ksgt6ss/alns/STox_23.aln	https://leepbioinfo.github.io/10ksgt6ss/alns/blast_pages/STox_23.blast.html	STox_23	https://leepbioinfo.github.io/10ksgt6ss/alns/STox_23.aln	https://leepbioinfo.github.io/10ksgt6ss/alns/blast_pages/STox_23.blast.html	TRUE	TRUE
Ntox34.st	Nuclease	26	26	8	0	8	Anti-eukaryotic	This study; Zhang et al. 2012.	FD01872492_04568	EBD9209357.1	Download	Blast	TRUE	TRUE	https://leepbioinfo.github.io/10ksgt6ss/alns/Ntox34.st.aln	https://leepbioinfo.github.io/10ksgt6ss/alns/blast_pages/Ntox34.st.blast.html	Ntox34.st	https://leepbioinfo.github.io/10ksgt6ss/alns/Ntox34.st.aln	https://leepbioinfo.github.io/10ksgt6ss/alns/blast_pages/Ntox34.st.blast.html	TRUE	TRUE
STox_50	Glycosidase	26	30	0	2	3	Antibacterial	This study.	FD01845391_03387	EAQ6102753.1	Download	Blast	TRUE	TRUE	https://leepbioinfo.github.io/10ksgt6ss/alns/STox_50.aln	https://leepbioinfo.github.io/10ksgt6ss/alns/blast_pages/STox_50.blast.html	STox_50	https://leepbioinfo.github.io/10ksgt6ss/alns/STox_50.aln	https://leepbioinfo.github.io/10ksgt6ss/alns/blast_pages/STox_50.blast.html	TRUE	TRUE
STox_61	Nuclease (HNH)	25	25	17	0	6	Antibacterial	This study; Jana et al. 2022.	FD01844648_01401	WP_374751969.1	Download	Blast	TRUE	TRUE	https://leepbioinfo.github.io/10ksgt6ss/alns/STox_61.aln	https://leepbioinfo.github.io/10ksgt6ss/alns/blast_pages/STox_61.blast.html	STox_61	https://leepbioinfo.github.io/10ksgt6ss/alns/STox_61.aln	https://leepbioinfo.github.io/10ksgt6ss/alns/blast_pages/STox_61.blast.html	TRUE	TRUE
Tox-Caspase.st	Peptidase	25	25	0	24	0	Antibacterial	This study; Zhang et al. 2012.	FD01873185_03315	CAC0107740.1	Download	Blast	TRUE	TRUE	https://leepbioinfo.github.io/10ksgt6ss/alns/Tox-Caspase.st.aln	https://leepbioinfo.github.io/10ksgt6ss/alns/blast_pages/Tox-Caspase.st.blast.html	Tox-Caspase.st	https://leepbioinfo.github.io/10ksgt6ss/alns/Tox-Caspase.st.aln	https://leepbioinfo.github.io/10ksgt6ss/alns/blast_pages/Tox-Caspase.st.blast.html	TRUE	TRUE
STox_59	Nuclease (BECR)	23	23	13	5	13	Antibacterial/ Anti-eukaryotic	This study; Blondel et al. 2023.	FD01848883_01893	WP_129328870.1	Download	Blast	TRUE	TRUE	https://leepbioinfo.github.io/10ksgt6ss/alns/STox_59.aln	https://leepbioinfo.github.io/10ksgt6ss/alns/blast_pages/STox_59.blast.html	STox_59	https://leepbioinfo.github.io/10ksgt6ss/alns/STox_59.aln	https://leepbioinfo.github.io/10ksgt6ss/alns/blast_pages/STox_59.blast.html	TRUE	TRUE
STox_24	Not determined	23	23	1	7	7	Antibacterial	This study.	FD01846512_03854	EEA2058149.1	Download	Blast	TRUE	TRUE	https://leepbioinfo.github.io/10ksgt6ss/alns/STox_24.aln	https://leepbioinfo.github.io/10ksgt6ss/alns/blast_pages/STox_24.blast.html	STox_24	https://leepbioinfo.github.io/10ksgt6ss/alns/STox_24.aln	https://leepbioinfo.github.io/10ksgt6ss/alns/blast_pages/STox_24.blast.html	TRUE	TRUE
STox_56	Glycosidase	22	39	1	28	26	Antibacterial	This study; Kanarek et al. 2023.	FD01845358_00518	EOE6290331.1	Download	Blast	TRUE	TRUE	https://leepbioinfo.github.io/10ksgt6ss/alns/STox_56.aln	https://leepbioinfo.github.io/10ksgt6ss/alns/blast_pages/STox_56.blast.html	STox_56	https://leepbioinfo.github.io/10ksgt6ss/alns/STox_56.aln	https://leepbioinfo.github.io/10ksgt6ss/alns/blast_pages/STox_56.blast.html	TRUE	TRUE
TTc_toxin_rep	Pore-forming	22	45	0	1	0	Anti-eukaryotic	Mistry et al. 2021.	FD01845432_01234	WP_063390423.1	Download	Blast	FALSE	TRUE	https://www.ebi.ac.uk/interpro/entry/pfam/PF18807/	https://leepbioinfo.github.io/10ksgt6ss/alns/blast_pages/TTc_toxin_rep.blast.html	TTc_toxin_rep	https://leepbioinfo.github.io/10ksgt6ss/alns/TTc_toxin_rep.aln	https://leepbioinfo.github.io/10ksgt6ss/alns/blast_pages/TTc_toxin_rep.blast.html	FALSE	TRUE
ExoY.st	Nucleotidyltransferase	20	20	0	1	0	Anti-eukaryotic	This study; Yahr et al. 1998.	FD01847549_00048	EAB1658460.1	Download	Blast	TRUE	TRUE	https://leepbioinfo.github.io/10ksgt6ss/alns/ExoY.st.aln	https://leepbioinfo.github.io/10ksgt6ss/alns/blast_pages/ExoY.st.blast.html	ExoY.st	https://leepbioinfo.github.io/10ksgt6ss/alns/ExoY.st.aln	https://leepbioinfo.github.io/10ksgt6ss/alns/blast_pages/ExoY.st.blast.html	TRUE	TRUE
VasX.st	Pore-forming	19	30	21	7	27	Antibacterial/ Anti-eukaryotic	This study; Miyata et al. 2011.	FD01845440_04459	ELY9614812.1	Download	Blast	TRUE	TRUE	https://leepbioinfo.github.io/10ksgt6ss/alns/VasX.st.aln	https://leepbioinfo.github.io/10ksgt6ss/alns/blast_pages/VasX.st.blast.html	VasX.st	https://leepbioinfo.github.io/10ksgt6ss/alns/VasX.st.aln	https://leepbioinfo.github.io/10ksgt6ss/alns/blast_pages/VasX.st.blast.html	TRUE	TRUE
Tox-JAB2.st2	Deaminase	18	20	10	4	11	Antibacterial	This study; Zhang et al. 2012; Blondel et al. 2023.	FD01845394_01196	WP_183062156.1	Download	Blast	FALSE	FALSE	https://leepbioinfo.github.io/10ksgt6ss/alns/ToxJAB2.st2.aln	https://leepbioinfo.github.io/10ksgt6ss/alns/blast_pages/ToxJAB2.st2.blast.html	Tox-JAB2.st2	https://leepbioinfo.github.io/10ksgt6ss/alns/Tox-JAB2.st2.aln	https://leepbioinfo.github.io/10ksgt6ss/alns/blast_pages/Tox-JAB2.st2.blast.html	FALSE	FALSE
STox_32	Not determined	18	18	4	5	5	Antibacterial	This study.	FD01845429_02373	ENV2619550.1	Download	Blast	TRUE	TRUE	https://leepbioinfo.github.io/10ksgt6ss/alns/STox_32.aln	https://leepbioinfo.github.io/10ksgt6ss/alns/blast_pages/STox_32.blast.html	STox_32	https://leepbioinfo.github.io/10ksgt6ss/alns/STox_32.aln	https://leepbioinfo.github.io/10ksgt6ss/alns/blast_pages/STox_32.blast.html	TRUE	TRUE
STox_49	Not determined	17	48	0	48	32	Anti-eukaryotic	This study; Jana et al. 2022; Kanarek et al. 2023; Tchelet et al. 2023.	FD01543135_04329	EED7442582.1	Download	Blast	TRUE	TRUE	https://leepbioinfo.github.io/10ksgt6ss/alns/STox_49.aln	https://leepbioinfo.github.io/10ksgt6ss/alns/blast_pages/STox_49.blast.html	STox_49	https://leepbioinfo.github.io/10ksgt6ss/alns/STox_49.aln	https://leepbioinfo.github.io/10ksgt6ss/alns/blast_pages/STox_49.blast.html	TRUE	TRUE
Tox-JAB2.1	Peptidase	16	17	8	1	8	Antibacterial	Zhang et al. 2012; Blondel et al. 2023.	FD01543564_04149	EAM9253671.1	Download	Blast	FALSE	TRUE	https://ftp.ncbi.nlm.nih.gov/pub/aravind/TOXIMM/alignments/toxins/Tox-JAB2.aln	https://leepbioinfo.github.io/10ksgt6ss/alns/blast_pages/Tox-JAB2.1.blast.html	Tox-JAB2.1	https://leepbioinfo.github.io/10ksgt6ss/alns/Tox-JAB2.1.aln	https://leepbioinfo.github.io/10ksgt6ss/alns/blast_pages/Tox-JAB2.1.blast.html	FALSE	TRUE
Ntox44.st2	Nuclease	16	16	0	16	0	Antibacterial	This study; Zhang et al. 2012.	FD01845954_00561	WP_127174482.1	Download	Blast	TRUE	TRUE	https://leepbioinfo.github.io/10ksgt6ss/alns/Ntox44.st2.aln	https://leepbioinfo.github.io/10ksgt6ss/alns/blast_pages/Ntox44.st2.blast.html	Ntox44.st2	https://leepbioinfo.github.io/10ksgt6ss/alns/Ntox44.st2.aln	https://leepbioinfo.github.io/10ksgt6ss/alns/blast_pages/Ntox44.st2.blast.html	TRUE	TRUE
Tox-ParBL.st1	Nuclease (ParB/Sulfiredoxin)	15	15	4	6	6	Antibacterial	This study; Zhang et al. 2012.	FD01872749_01031	EBE4468514.1	Download	Blast	FALSE	FALSE	https://leepbioinfo.github.io/10ksgt6ss/alns/ParBL.st1.aln	https://leepbioinfo.github.io/10ksgt6ss/alns/blast_pages/ParBL.st1.blast.html	Tox-ParBL.st1	https://leepbioinfo.github.io/10ksgt6ss/alns/Tox-ParBL.st1.aln	https://leepbioinfo.github.io/10ksgt6ss/alns/blast_pages/Tox-ParBL.st1.blast.html	FALSE	FALSE
TseH.st	Phospholipase; Acyltransferase	15	15	1	0	0	Antibacterial	This study; Altindis et al. 2015.	FD01543502_04073	ECG3772714.1	Download	Blast	TRUE	TRUE	https://leepbioinfo.github.io/10ksgt6ss/alns/TseH.st.aln	https://leepbioinfo.github.io/10ksgt6ss/alns/blast_pages/TseH.st.blast.html	TseH.st	https://leepbioinfo.github.io/10ksgt6ss/alns/TseH.st.aln	https://leepbioinfo.github.io/10ksgt6ss/alns/blast_pages/TseH.st.blast.html	TRUE	TRUE
Tox-URI.6	Nuclease (GIY-YIG)	14	14	4	0	4	Antibacterial	Zhang et al. 2012.	FD01543571_03842	EPN8135255.1	Download	Blast	TRUE	TRUE	https://leepbioinfo.github.io/10ksgt6ss/alns/Tox-URI.6.aln	https://leepbioinfo.github.io/10ksgt6ss/alns/blast_pages/Tox-URI.6.blast.html	Tox-URI.6	https://leepbioinfo.github.io/10ksgt6ss/alns/Tox-URI.6.aln	https://leepbioinfo.github.io/10ksgt6ss/alns/blast_pages/Tox-URI.6.blast.html	TRUE	TRUE
Tox-URI1.st	Nuclease (GIY-YIG)	14	14	2	0	1	Antibacterial	This study; Zhang et al. 2012; Blondel et al. 2023.	FD01872540_02612	MGU7265974.1	Download	Blast	TRUE	TRUE	https://leepbioinfo.github.io/10ksgt6ss/alns/Tox-URI1.st.aln	https://leepbioinfo.github.io/10ksgt6ss/alns/blast_pages/Tox-URI1.st.blast.html	Tox-URI1.st	https://leepbioinfo.github.io/10ksgt6ss/alns/Tox-URI1.st.aln	https://leepbioinfo.github.io/10ksgt6ss/alns/blast_pages/Tox-URI1.st.blast.html	TRUE	TRUE
Ntox44.st1	Nuclease	14	14	0	14	0	Antibacterial	This study; Zhang et al. 2012.	FD01847549_02012	WP_404948145.1	Download	Blast	TRUE	TRUE	https://leepbioinfo.github.io/10ksgt6ss/alns/Ntox44.st1.aln	https://leepbioinfo.github.io/10ksgt6ss/alns/blast_pages/Ntox44.st1.blast.html	Ntox44.st1	https://leepbioinfo.github.io/10ksgt6ss/alns/Ntox44.st1.aln	https://leepbioinfo.github.io/10ksgt6ss/alns/blast_pages/Ntox44.st1.blast.html	TRUE	TRUE
Pesticin	Glycosidase	14	17	0	2	0	Antibacterial	Mistry et al. 2021; Kanarek et al. 2023.	FD01845373_00009	WP_226295720.1	Download	Blast	FALSE	TRUE	https://www.ebi.ac.uk/interpro/entry/pfam/PF16754/	https://leepbioinfo.github.io/10ksgt6ss/alns/blast_pages/Pesticin.blast.html	Pesticin	https://leepbioinfo.github.io/10ksgt6ss/alns/Pesticin.aln	https://leepbioinfo.github.io/10ksgt6ss/alns/blast_pages/Pesticin.blast.html	FALSE	TRUE
STox_6	Nuclease (BECR)	13	13	4	2	1	Antibacterial	This study; Koskiniemi et al. 2013.	FD01848827_02686	WP_023214858.1	Download	Blast	TRUE	TRUE	https://leepbioinfo.github.io/10ksgt6ss/alns/STox_6.aln	https://leepbioinfo.github.io/10ksgt6ss/alns/blast_pages/STox_6.blast.html	STox_6	https://leepbioinfo.github.io/10ksgt6ss/alns/STox_6.aln	https://leepbioinfo.github.io/10ksgt6ss/alns/blast_pages/STox_6.blast.html	TRUE	TRUE
STox_29	Not determined	13	17	4	0	0	Antibacterial	This study; Carobbi et al. 2024.	FD01845355_02472	WP_183058153.1	Download	Blast	TRUE	TRUE	https://leepbioinfo.github.io/10ksgt6ss/alns/STox_29.aln	https://leepbioinfo.github.io/10ksgt6ss/alns/blast_pages/STox_29.blast.html	STox_29	https://leepbioinfo.github.io/10ksgt6ss/alns/STox_29.aln	https://leepbioinfo.github.io/10ksgt6ss/alns/blast_pages/STox_29.blast.html	TRUE	TRUE
Tlde1_dom	LD-Transeptidase	13	15	0	11	0	Antibacterial	Mistry et al. 2021; Blondel et al. 2023	FD01845373_01705	WP_023247351.1	Download	Blast	FALSE	TRUE	https://www.ebi.ac.uk/interpro/entry/pfam/PF10908/	https://leepbioinfo.github.io/10ksgt6ss/alns/blast_pages/Tlde1_dom.blast.html	Tlde1_dom	https://leepbioinfo.github.io/10ksgt6ss/alns/Tlde1_dom.aln	https://leepbioinfo.github.io/10ksgt6ss/alns/blast_pages/Tlde1_dom.blast.html	FALSE	TRUE
STox_39	Not determined	13	13	0	1	0	Antibacterial	This study.	FD01876797_04510	NDGBJCOF_04003	Download	Blast	TRUE	TRUE	https://leepbioinfo.github.io/10ksgt6ss/alns/STox_39.aln	https://leepbioinfo.github.io/10ksgt6ss/alns/blast_pages/STox_39.blast.html	STox_39	https://leepbioinfo.github.io/10ksgt6ss/alns/STox_39.aln	https://leepbioinfo.github.io/10ksgt6ss/alns/blast_pages/STox_39.blast.html	TRUE	TRUE
Tox-Ribonuclease.st	Nuclease (BECR)	12	12	11	0	3	Antibacterial	This study; Zhang et al. 2012; Blondel et al. 2023.	FD01845424_03165	WP_350391215.1	Download	Blast	TRUE	TRUE	https://leepbioinfo.github.io/10ksgt6ss/alns/Tox-Ribonuclease.st.aln	https://leepbioinfo.github.io/10ksgt6ss/alns/blast_pages/Tox-Ribonuclease.st.blast.html	Tox-Ribonuclease.st	https://leepbioinfo.github.io/10ksgt6ss/alns/Tox-Ribonuclease.st.aln	https://leepbioinfo.github.io/10ksgt6ss/alns/blast_pages/Tox-Ribonuclease.st.blast.html	TRUE	TRUE
Tox-AHH.st4	Nuclease (HNH)	12	12	6	3	3	Antibacterial	This study; Zhang et al. 2012.	FD01848239_02317	WP_133322998.1	Download	Blast	TRUE	TRUE	https://leepbioinfo.github.io/10ksgt6ss/alns/Tox-AHH.st4.aln	https://leepbioinfo.github.io/10ksgt6ss/alns/blast_pages/Tox-AHH.st4.blast.html	Tox-AHH.st4	https://leepbioinfo.github.io/10ksgt6ss/alns/Tox-AHH.st4.aln	https://leepbioinfo.github.io/10ksgt6ss/alns/blast_pages/Tox-AHH.st4.blast.html	TRUE	TRUE
Tge2.st	Glycosidase	12	12	0	12	12	Antibacterial	This study; Whitney et al., 2013.	FD01845401_00019	EKH2092056.1	Download	Blast	FALSE	FALSE	https://leepbioinfo.github.io/10ksgt6ss/alns/Tge2PP.st.aln	https://leepbioinfo.github.io/10ksgt6ss/alns/blast_pages/Tge2PP.st.blast.html	Tge2.st	https://leepbioinfo.github.io/10ksgt6ss/alns/Tge2.st.aln	https://leepbioinfo.github.io/10ksgt6ss/alns/blast_pages/Tge2.st.blast.html	FALSE	FALSE
STox_1	Nuclease (BECR)	11	11	8	1	2	Antibacterial	This study.	FD01543133_03431	WP_023195629.1	Download	Blast	TRUE	TRUE	https://leepbioinfo.github.io/10ksgt6ss/alns/STox_1.aln	https://leepbioinfo.github.io/10ksgt6ss/alns/blast_pages/STox_1.blast.html	STox_1	https://leepbioinfo.github.io/10ksgt6ss/alns/STox_1.aln	https://leepbioinfo.github.io/10ksgt6ss/alns/blast_pages/STox_1.blast.html	TRUE	TRUE
Tox-ART-HYD.st	ADP-ribosyltransferase	11	12	5	3	3	Antibacterial	This study; Zhang et al. 2012; Blondel et al. 2023.	FD01873430_03463	EOC7999163.1	Download	Blast	TRUE	TRUE	https://leepbioinfo.github.io/10ksgt6ss/alns/Tox-ART-HYD.st.aln	https://leepbioinfo.github.io/10ksgt6ss/alns/blast_pages/Tox-ART-HYD.st.blast.html	Tox-ART-HYD.st	https://leepbioinfo.github.io/10ksgt6ss/alns/Tox-ART-HYD.st.aln	https://leepbioinfo.github.io/10ksgt6ss/alns/blast_pages/Tox-ART-HYD.st.blast.html	TRUE	TRUE
Tox-Caspase.1	Peptidase	10	10	0	8	0	Antibacterial	Zhang et al. 2012.	FD01543163_01895	WP_371064377.1	Download	Blast	FALSE	TRUE	https://ftp.ncbi.nlm.nih.gov/pub/aravind/TOXIMM/alignments/toxins/Tox-Caspase.aln	https://leepbioinfo.github.io/10ksgt6ss/alns/blast_pages/Tox-Caspase.1.blast.html	Tox-Caspase.1	https://leepbioinfo.github.io/10ksgt6ss/alns/Tox-Caspase.1.aln	https://leepbioinfo.github.io/10ksgt6ss/alns/blast_pages/Tox-Caspase.1.blast.html	FALSE	TRUE
Ntox19.st	Nuclease (BECR)	9	9	7	0	7	Antibacterial	This study; Zhang et al. 2012.	FD01848386_04431	EBG8234229.1	Download	Blast	TRUE	TRUE	https://leepbioinfo.github.io/10ksgt6ss/alns/Ntox19.st.aln	https://leepbioinfo.github.io/10ksgt6ss/alns/blast_pages/Ntox19.st.blast.html	Ntox19.st	https://leepbioinfo.github.io/10ksgt6ss/alns/Ntox19.st.aln	https://leepbioinfo.github.io/10ksgt6ss/alns/blast_pages/Ntox19.st.blast.html	TRUE	TRUE
WHH	Nuclease (HNH)	9	9	4	1	1	Antibacterial	Mistry et al. 2021; Blondel et al. 2023; Kanarek et al. 2023; Tchelet et al. 2023.	FD01845429_02375	EHR9461418.1	Download	Blast	TRUE	TRUE	https://leepbioinfo.github.io/10ksgt6ss/alns/WHH.aln	https://leepbioinfo.github.io/10ksgt6ss/alns/blast_pages/WHH.blast.html	WHH	https://leepbioinfo.github.io/10ksgt6ss/alns/WHH.aln	https://leepbioinfo.github.io/10ksgt6ss/alns/blast_pages/WHH.blast.html	TRUE	TRUE
STox_45	Not determined	9	9	0	9	0	Antibacterial	This study.	FD01845385_00985	WP_063390056.1	Download	Blast	TRUE	TRUE	https://leepbioinfo.github.io/10ksgt6ss/alns/STox_45.aln	https://leepbioinfo.github.io/10ksgt6ss/alns/blast_pages/STox_45.blast.html	Stox_45	https://leepbioinfo.github.io/10ksgt6ss/alns/Stox_45.aln	https://leepbioinfo.github.io/10ksgt6ss/alns/blast_pages/Stox_45.blast.html	TRUE	TRUE
STox_11	Nuclease (BECR)	8	8	6	1	6	Antibacterial	This study.	FD01845435_03730	WP_259468812.1	Download	Blast	TRUE	TRUE	https://leepbioinfo.github.io/10ksgt6ss/alns/STox_11.aln	https://leepbioinfo.github.io/10ksgt6ss/alns/blast_pages/STox_11.blast.html	STox_11	https://leepbioinfo.github.io/10ksgt6ss/alns/STox_11.aln	https://leepbioinfo.github.io/10ksgt6ss/alns/blast_pages/STox_11.blast.html	TRUE	TRUE
Ntox7.st	Nuclease (BECR)	8	8	2	2	2	Antibacterial	This study; Zhang et al. 2012.	FD01849511_03367	WP_080095277.1	Download	Blast	TRUE	TRUE	https://leepbioinfo.github.io/10ksgt6ss/alns/Ntox7.st.aln	https://leepbioinfo.github.io/10ksgt6ss/alns/blast_pages/Ntox7.st.blast.html	Ntox7.st	https://leepbioinfo.github.io/10ksgt6ss/alns/Ntox7.st.aln	https://leepbioinfo.github.io/10ksgt6ss/alns/blast_pages/Ntox7.st.blast.html	TRUE	TRUE
STox_46	Glycosidase	8	10	0	9	8	Antibacterial	This study.	FD01848841_04431	EOH0856216.1	Download	Blast	TRUE	TRUE	https://leepbioinfo.github.io/10ksgt6ss/alns/STox_46.aln	https://leepbioinfo.github.io/10ksgt6ss/alns/blast_pages/STox_46.blast.html	STox_46	https://leepbioinfo.github.io/10ksgt6ss/alns/STox_46.aln	https://leepbioinfo.github.io/10ksgt6ss/alns/blast_pages/STox_46.blast.html	TRUE	TRUE
STox_44	Peptidase	8	8	0	0	0	Antibacterial	This study.	FD01846385_04520	WP_254891996.1	Download	Blast	TRUE	TRUE	https://leepbioinfo.github.io/10ksgt6ss/alns/STox_44.aln	https://leepbioinfo.github.io/10ksgt6ss/alns/blast_pages/STox_44.blast.html	STox_44	https://leepbioinfo.github.io/10ksgt6ss/alns/STox_44.aln	https://leepbioinfo.github.io/10ksgt6ss/alns/blast_pages/STox_44.blast.html	TRUE	TRUE
STox_33	Not determined	7	7	0	0	0	Antibacterial	This study.	FD01876784_02410	EAW1758772.1	Download	Blast	TRUE	TRUE	https://leepbioinfo.github.io/10ksgt6ss/alns/STox_33.aln	https://leepbioinfo.github.io/10ksgt6ss/alns/blast_pages/STox_33.blast.html	STox_33	https://leepbioinfo.github.io/10ksgt6ss/alns/STox_33.aln	https://leepbioinfo.github.io/10ksgt6ss/alns/blast_pages/STox_33.blast.html	TRUE	TRUE
TseV	Nuclease (PDDExK)	6	6	3	3	5	Antibacterial	Hespanhol et al. 2022; Geller et al. 2024.	FD01872516_00586	WP_023234120.1	Download	Blast	TRUE	TRUE	https://leepbioinfo.github.io/10ksgt6ss/alns/TseV.aln	https://leepbioinfo.github.io/10ksgt6ss/alns/blast_pages/TseV.blast.html	TseV	https://leepbioinfo.github.io/10ksgt6ss/alns/TseV.aln	https://leepbioinfo.github.io/10ksgt6ss/alns/blast_pages/TseV.blast.html	TRUE	TRUE
Tox-HNHGH-E.st	Nuclease (HNH)	5	5	3	0	2	Anti-eukaryotic	This study; Zhang et al. 2012.	FD01849515_02436	WP_072103196.1	Download	Blast	TRUE	TRUE	https://leepbioinfo.github.io/10ksgt6ss/alns/Tox-HNHGH-E.st.aln	https://leepbioinfo.github.io/10ksgt6ss/alns/blast_pages/Tox-HNHGH-E.st.blast.html	Tox-HNHGH-E.st	https://leepbioinfo.github.io/10ksgt6ss/alns/Tox-HNHGH-E.st.aln	https://leepbioinfo.github.io/10ksgt6ss/alns/blast_pages/Tox-HNHGH-E.st.blast.html	TRUE	TRUE
RhsP2.st	ADP-ribosyltransferase	5	5	2	2	0	Antibacterial	This study; Bullen et al. 2022; Geller et al. 2024.	FD01848354_04494	WP_223163370.1	Download	Blast	TRUE	TRUE	https://leepbioinfo.github.io/10ksgt6ss/alns/RhsP2.st.aln	https://leepbioinfo.github.io/10ksgt6ss/alns/blast_pages/RhsP2.st.blast.html	RhsP2.st	https://leepbioinfo.github.io/10ksgt6ss/alns/RhsP2.st.aln	https://leepbioinfo.github.io/10ksgt6ss/alns/blast_pages/RhsP2.st.blast.html	TRUE	TRUE
Lipase_3	Phospholipase	5	5	0	3	0	Antibacterial	Mistry et al. 2021; Jana et al. 2022; Tchelet et al. 2023.	FD01845422_04240	EBN4581257.1	Download	Blast			https://www.ebi.ac.uk/interpro/entry/pfam/PF01764/	https://leepbioinfo.github.io/10ksgt6ss/alns/blast_pages/Lipase_3.blast.html	Lipase_3	https://leepbioinfo.github.io/10ksgt6ss/alns/Lipase_3.aln	https://leepbioinfo.github.io/10ksgt6ss/alns/blast_pages/Lipase_3.blast.html	FALSE	TRUE
STox_42	Glycosidase	5	5	0	3	3	Antibacterial	This study; Zhang et al. 2012.	FD01543125_04688	WP_418789899.1	Download	Blast	TRUE	TRUE	https://leepbioinfo.github.io/10ksgt6ss/alns/STox_42.aln	https://leepbioinfo.github.io/10ksgt6ss/alns/blast_pages/STox_42.blast.html	STox_42	https://leepbioinfo.github.io/10ksgt6ss/alns/STox_42.aln	https://leepbioinfo.github.io/10ksgt6ss/alns/blast_pages/STox_42.blast.html	TRUE	TRUE
Tox-PLA2.1	Phospholipase	4	4	4	0	4	Anti-eukaryotic	Zhang et al. 2012.	FD01848789_00518	WP_231125507.1	Download	Blast	TRUE	TRUE	https://leepbioinfo.github.io/10ksgt6ss/alns/Tox-PLA2.1.aln	https://leepbioinfo.github.io/10ksgt6ss/alns/blast_pages/Tox-PLA2.1.blast.html	Tox-PLA2.1	https://leepbioinfo.github.io/10ksgt6ss/alns/Tox-PLA2.1.aln	https://leepbioinfo.github.io/10ksgt6ss/alns/blast_pages/Tox-PLA2.1.blast.html	TRUE	TRUE
Tox-REase-7.st	Nuclease (PDDExK)	4	4	2	0	0	Antibacterial	This study; Zhang et al. 2012.	FD01872531_01916	EAA2346665.1	Download	Blast	TRUE	TRUE	https://leepbioinfo.github.io/10ksgt6ss/alns/Tox-REase-7.st.aln	https://leepbioinfo.github.io/10ksgt6ss/alns/blast_pages/Tox-REase-7.st.blast.html	Tox-REase-7.st	https://leepbioinfo.github.io/10ksgt6ss/alns/Tox-REase-7.st.aln	https://leepbioinfo.github.io/10ksgt6ss/alns/blast_pages/Tox-REase-7.st.blast.html	TRUE	TRUE
CdiA_C.st	Nuclease (PDDExK)	4	4	1	0	1	Antibacterial	This study; Mistry et al. 2021.	FD01543135_04309	EAA4439004.1	Download	Blast	TRUE	TRUE	https://leepbioinfo.github.io/10ksgt6ss/alns/CdiA_C.st.aln	https://leepbioinfo.github.io/10ksgt6ss/alns/blast_pages/CdiA_C.st.blast.html	CdiA_C.st	https://leepbioinfo.github.io/10ksgt6ss/alns/CdiA_C.st.aln	https://leepbioinfo.github.io/10ksgt6ss/alns/blast_pages/CdiA_C.st.blast.html	TRUE	TRUE
STox_12	ADP-ribosyltransferase	4	4	1	0	1	Antibacterial	This study.	FD01847913_04013	WP_061378365.1	Download	Blast	TRUE	TRUE	https://leepbioinfo.github.io/10ksgt6ss/alns/STox_12.aln	https://leepbioinfo.github.io/10ksgt6ss/alns/blast_pages/STox_12.blast.html	STox_12	https://leepbioinfo.github.io/10ksgt6ss/alns/STox_12.aln	https://leepbioinfo.github.io/10ksgt6ss/alns/blast_pages/STox_12.blast.html	TRUE	TRUE
Tox-MCF.1	Phosphoryl AMPylation	4	4	0	3	0	Anti-eukaryotic	Zhang et al. 2012.	FD01845383_04996	EBU9822101.1	Download	Blast	FALSE	TRUE	https://ftp.ncbi.nlm.nih.gov/pub/aravind/TOXIMM/alignments/toxins/Tox-MCF-SHE.aln	https://leepbioinfo.github.io/10ksgt6ss/alns/blast_pages/Tox-MCF.1.blast.html	Tox-MCF.1	https://leepbioinfo.github.io/10ksgt6ss/alns/Tox-MCF.1.aln	https://leepbioinfo.github.io/10ksgt6ss/alns/blast_pages/Tox-MCF.1.blast.html	FALSE	TRUE
EvpQ.st	Peptidase	4	4	0	0	0	Anti-eukaryotic	This study; Li et al. 2021.	FD01845422_04268	MEX8624221.1	Download	Blast	TRUE	TRUE	https://leepbioinfo.github.io/10ksgt6ss/alns/EvpQ.st.aln	https://leepbioinfo.github.io/10ksgt6ss/alns/blast_pages/EvpQ.st.blast.html	EvpQ.st	https://leepbioinfo.github.io/10ksgt6ss/alns/EvpQ.st.aln	https://leepbioinfo.github.io/10ksgt6ss/alns/blast_pages/EvpQ.st.blast.html	TRUE	TRUE
Tox-HopH1.st	Metallopeptidase	4	4	0	0	0	Anti-eukaryotic	Zhang et al. 2012.	FD01543163_01895	EAA7703134.1	Download	Blast	TRUE	TRUE	https://leepbioinfo.github.io/10ksgt6ss/alns/Tox-HopH1.st.aln	https://leepbioinfo.github.io/10ksgt6ss/alns/blast_pages/Tox-HopH1.st.blast.html	Tox-HopH1.st	https://leepbioinfo.github.io/10ksgt6ss/alns/Tox-HopH1.st.aln	https://leepbioinfo.github.io/10ksgt6ss/alns/blast_pages/Tox-HopH1.st.blast.html	TRUE	TRUE
Tox-URI2.1	Nuclease (GIY-YIG)	4	4	0	0	0	Antibacterial	Zhang et al. 2012; Blondel et al. 2023.	FD01843847_03054		Download	Blast	FALSE	TRUE	https://ftp.ncbi.nlm.nih.gov/pub/aravind/TOXIMM/alignments/toxins/Tox-URI2.aln	https://leepbioinfo.github.io/10ksgt6ss/alns/blast_pages/Tox-URI2.1.blast.html	Tox-URI2.1	https://leepbioinfo.github.io/10ksgt6ss/alns/Tox-URI2.1.aln	https://leepbioinfo.github.io/10ksgt6ss/alns/blast_pages/Tox-URI2.1.blast.html	FALSE	TRUE
STox_20	Deaminase	3	3	3	0	3	Antibacterial	This study; Blondel et al. 2023.	FD01845416_04125	WP_240200062.1	Download	Blast	TRUE	TRUE	https://leepbioinfo.github.io/10ksgt6ss/alns/STox_20.aln	https://leepbioinfo.github.io/10ksgt6ss/alns/blast_pages/STox_20.blast.html	STox_20	https://leepbioinfo.github.io/10ksgt6ss/alns/STox_20.aln	https://leepbioinfo.github.io/10ksgt6ss/alns/blast_pages/STox_20.blast.html	TRUE	TRUE
Tox-URI2.st	Nuclease (GIY-YIG)	3	3	2	0	2	Antibacterial	This study; Zhang et al. 2012; Blondel et al. 2023.	FD01875457_03725	WP_079842252.1	Download	Blast	TRUE	TRUE	https://leepbioinfo.github.io/10ksgt6ss/alns/Tox-URI2.st.aln	https://leepbioinfo.github.io/10ksgt6ss/alns/blast_pages/Tox-URI2.st.blast.html	Tox-URI2.st	https://leepbioinfo.github.io/10ksgt6ss/alns/Tox-URI2.st.aln	https://leepbioinfo.github.io/10ksgt6ss/alns/blast_pages/Tox-URI2.st.blast.html	TRUE	TRUE
Tox-AHH.st1	Nuclease (HNH)	3	3	1	0	1	Antibacterial	This study; Zhang et al. 2012; Jana et al. 2022.	FD01849383_03612	WP_000272650.1	Download	Blast	TRUE	TRUE	https://leepbioinfo.github.io/10ksgt6ss/alns/Tox-AHH.st1.aln	https://leepbioinfo.github.io/10ksgt6ss/alns/blast_pages/Tox-AHH.st1.blast.html	Tox-AHH.st1	https://leepbioinfo.github.io/10ksgt6ss/alns/Tox-AHH.st1.aln	https://leepbioinfo.github.io/10ksgt6ss/alns/blast_pages/Tox-AHH.st1.blast.html	TRUE	TRUE
STox_51	Metallopeptidase	3	3	0	3	1	Antibacterial	This study; Blondel et al. 2023.	FD01876784_04363	EAB8210466.1	Download	Blast	TRUE	TRUE	https://leepbioinfo.github.io/10ksgt6ss/alns/STox_51.aln	https://leepbioinfo.github.io/10ksgt6ss/alns/blast_pages/STox_51.blast.html	STox_51	https://leepbioinfo.github.io/10ksgt6ss/alns/STox_51.aln	https://leepbioinfo.github.io/10ksgt6ss/alns/blast_pages/STox_51.blast.html	TRUE	TRUE
STox_35	Phosphodiester glycosidase	3	3	0	1	0	Anti-eukaryotic	This study.	FD01850236_04390	WP_082329112.1	Download	Blast	TRUE	TRUE	https://leepbioinfo.github.io/10ksgt6ss/alns/STox_35.aln	https://leepbioinfo.github.io/10ksgt6ss/alns/blast_pages/STox_35.blast.html	STox_35	https://leepbioinfo.github.io/10ksgt6ss/alns/STox_35.aln	https://leepbioinfo.github.io/10ksgt6ss/alns/blast_pages/STox_35.blast.html	TRUE	TRUE
STox_54	Nuclease (PDDExK)	3	3	0	0	0	Anti-eukaryotic	This study.	FD01843847_03051	ECA5091585.1	Download	Blast	TRUE	TRUE	https://leepbioinfo.github.io/10ksgt6ss/alns/STox_54.aln	https://leepbioinfo.github.io/10ksgt6ss/alns/blast_pages/STox_54.blast.html	STox_54	https://leepbioinfo.github.io/10ksgt6ss/alns/STox_54.aln	https://leepbioinfo.github.io/10ksgt6ss/alns/blast_pages/STox_54.blast.html	TRUE	TRUE
DUF3274	Phospholipase	2	3	2	1	0	Antibacterial/ Anti-eukaryotic	Mistry et al. 2021; Berni et al. 2019; Geller et al. 2024.	FD01848869_04339	EOH0843814.1	Download	Blast	FALSE	TRUE	https://www.ebi.ac.uk/interpro/entry/pfam/PF11678/	https://leepbioinfo.github.io/10ksgt6ss/alns/blast_pages/DUF3274.blast.html	DUF3274	https://leepbioinfo.github.io/10ksgt6ss/alns/DUF3274.aln	https://leepbioinfo.github.io/10ksgt6ss/alns/blast_pages/DUF3274.blast.html	FALSE	TRUE
Tox-CNF.1	Deaminase	2	2	2	0	0	Anti-eukaryotic	Zhang et al. 2012.	FD01845422_04272	MEX8624224.1	Download	Blast	TRUE	TRUE	https://leepbioinfo.github.io/10ksgt6ss/alns/Tox-CNF.1.aln	https://leepbioinfo.github.io/10ksgt6ss/alns/blast_pages/Tox-CNF.1.blast.html	Tox-CNF.1	https://leepbioinfo.github.io/10ksgt6ss/alns/Tox-CNF.1.aln	https://leepbioinfo.github.io/10ksgt6ss/alns/blast_pages/Tox-CNF.1.blast.html	TRUE	TRUE
Tox-PL.1	Peptidase	2	2	2	0	0	Antibacterial	Zhang et al. 2012; Kanarek et al. 2023; Geller et al. 2024.	FD01848869_00718	WP_002954623.1	Download	Blast	FALSE	TRUE	https://ftp.ncbi.nlm.nih.gov/pub/aravind/TOXIMM/alignments/toxins/Tox-PL.aln	https://leepbioinfo.github.io/10ksgt6ss/alns/blast_pages/Tox-PL.1.blast.html	Tox-PL.1	https://leepbioinfo.github.io/10ksgt6ss/alns/Tox-PL.1.aln	https://leepbioinfo.github.io/10ksgt6ss/alns/blast_pages/Tox-PL.1.blast.html	FALSE	TRUE
Ntox20.1	Nuclease (BECR)	2	2	0	1	0	Antibacterial	Zhang et al. 2012.	FD01848800_00790	CAD5753376.1	Download	Blast	FALSE	TRUE	https://ftp.ncbi.nlm.nih.gov/pub/aravind/TOXIMM/alignments/toxins/Ntox20.aln	https://leepbioinfo.github.io/10ksgt6ss/alns/blast_pages/Ntox20.1.blast.html	Ntox20.1	https://leepbioinfo.github.io/10ksgt6ss/alns/Ntox20.1.aln	https://leepbioinfo.github.io/10ksgt6ss/alns/blast_pages/Ntox20.1.blast.html	FALSE	TRUE
STox_41	Metallopeptidase	2	2	0	0	0	Antibacterial/ Anti-eukaryotic	This study.	FD01876784_04369	WP_232081792.1	Download	Blast	TRUE	TRUE	https://leepbioinfo.github.io/10ksgt6ss/alns/STox_41.aln	https://leepbioinfo.github.io/10ksgt6ss/alns/blast_pages/STox_41.blast.html	STox_41	https://leepbioinfo.github.io/10ksgt6ss/alns/STox_41.aln	https://leepbioinfo.github.io/10ksgt6ss/alns/blast_pages/STox_41.blast.html	TRUE	TRUE
Tox-JAB2.st1	Deaminase	2	2	0	0	0	Antibacterial	This study; Zhang et al. 2012.	FD01543564_04149	EAM9253671.1	Download	Blast	FALSE	FALSE	https://leepbioinfo.github.io/10ksgt6ss/alns/ToxJAB2.st1.aln	https://leepbioinfo.github.io/10ksgt6ss/alns/blast_pages/ToxJAB2.st1.blast.html	Tox-JAB2.st1	https://leepbioinfo.github.io/10ksgt6ss/alns/Tox-JAB2.st1.aln	https://leepbioinfo.github.io/10ksgt6ss/alns/blast_pages/Tox-JAB2.st1.blast.html	FALSE	FALSE
Tle3.st	Phospholipase	1	2	2	0	0	Antibacterial	This study; 57; Kanarek et al. 2023; Geller et al. 2024.	FD01852929_04241	EAN8972330.1	Download	Blast	TRUE	TRUE	https://leepbioinfo.github.io/10ksgt6ss/alns/Tle3.st.aln	https://leepbioinfo.github.io/10ksgt6ss/alns/blast_pages/Tle3.st.blast.html	Tle3.st	https://leepbioinfo.github.io/10ksgt6ss/alns/Tle3.st.aln	https://leepbioinfo.github.io/10ksgt6ss/alns/blast_pages/Tle3.st.blast.html	TRUE	TRUE
Pesticin.st	Glycosidase	1	1	1	0	1	Antibacterial	This study; Mistry et al. 2021; Kanarek et al. 2023.	FD01845373_00009	WP_226295720.1	Download	Blast	TRUE	TRUE	https://leepbioinfo.github.io/10ksgt6ss/alns/Pesticin.st.aln	https://leepbioinfo.github.io/10ksgt6ss/alns/blast_pages/Pesticin.st.blast.html	Pesticin.st	https://leepbioinfo.github.io/10ksgt6ss/alns/Pesticin.st.aln	https://leepbioinfo.github.io/10ksgt6ss/alns/blast_pages/Pesticin.st.blast.html	TRUE	TRUE
STox_2	Nuclease (BECR)	1	1	1	0	1	Antibacterial	This study; Kanarek et al. 2023.	FD01848247_03769	ENU8764919.1	Download	Blast	TRUE	TRUE	https://leepbioinfo.github.io/10ksgt6ss/alns/STox_2.aln	https://leepbioinfo.github.io/10ksgt6ss/alns/blast_pages/STox_2.blast.html	STox_2	https://leepbioinfo.github.io/10ksgt6ss/alns/STox_2.aln	https://leepbioinfo.github.io/10ksgt6ss/alns/blast_pages/STox_2.blast.html	TRUE	TRUE
STox_30	Not determined	1	1	1	0	1	Antibacterial	This study.	FD01845383_00299	WP_254893395.1	Download	Blast	TRUE	TRUE	https://leepbioinfo.github.io/10ksgt6ss/alns/STox_30.aln	https://leepbioinfo.github.io/10ksgt6ss/alns/blast_pages/STox_30.blast.html	STox_30	https://leepbioinfo.github.io/10ksgt6ss/alns/STox_30.aln	https://leepbioinfo.github.io/10ksgt6ss/alns/blast_pages/STox_30.blast.html	TRUE	TRUE
STox_37	Nuclease (BECR)	1	1	1	0	1	Antibacterial	This study.	FD01845409_04161	WP_239476999.1	Download	Blast	TRUE	TRUE	https://leepbioinfo.github.io/10ksgt6ss/alns/STox_37.aln	https://leepbioinfo.github.io/10ksgt6ss/alns/blast_pages/STox_37.blast.html	STox_37	https://leepbioinfo.github.io/10ksgt6ss/alns/STox_37.aln	https://leepbioinfo.github.io/10ksgt6ss/alns/blast_pages/STox_37.blast.html	TRUE	TRUE
Ntox18.st2	Nuclease (BECR)	1	1	1	0	0	Antibacterial	This study; Zhang et al. 2012.	FD01847924_02385	HFG5644298.1	Download	Blast	TRUE	TRUE	https://leepbioinfo.github.io/10ksgt6ss/alns/Ntox18.st2.aln	https://leepbioinfo.github.io/10ksgt6ss/alns/blast_pages/Ntox18.st2.blast.html	Ntox18.st2	https://leepbioinfo.github.io/10ksgt6ss/alns/Ntox18.st2.aln	https://leepbioinfo.github.io/10ksgt6ss/alns/blast_pages/Ntox18.st2.blast.html	TRUE	TRUE
STox_55	Nuclease (BECR)	1	1	1	0	0	Antibacterial	This study.	FD01849511_04481	MGU6645594.1	Download	Blast	TRUE	TRUE	https://leepbioinfo.github.io/10ksgt6ss/alns/STox_55.aln	https://leepbioinfo.github.io/10ksgt6ss/alns/blast_pages/STox_55.blast.html	STox_55	https://leepbioinfo.github.io/10ksgt6ss/alns/STox_55.aln	https://leepbioinfo.github.io/10ksgt6ss/alns/blast_pages/STox_55.blast.html	TRUE	TRUE
Tox-GHH2.1	Nuclease (HNH)	1	1	1	0	0	Antibacterial	Zhang et al. 2012.	FD01845424_04367	HFD6147439.1	Download	Blast	FALSE	TRUE	https://ftp.ncbi.nlm.nih.gov/pub/aravind/TOXIMM/alignments/toxins/Tox-GHH2.aln	https://leepbioinfo.github.io/10ksgt6ss/alns/blast_pages/Tox-GHH2.1.blast.html	Tox-GHH2.1	https://leepbioinfo.github.io/10ksgt6ss/alns/Tox-GHH2.1.aln	https://leepbioinfo.github.io/10ksgt6ss/alns/blast_pages/Tox-GHH2.1.blast.html	FALSE	TRUE
Tox-SerPeptidase.1	Peptidase	1	1	1	0	0	Anti-eukaryotic	Zhang et al. 2012.	FD01846161_04577	WP_042005010.1	Download	Blast	TRUE	TRUE	https://leepbioinfo.github.io/10ksgt6ss/alns/Tox-SerPeptidase.1.aln	https://leepbioinfo.github.io/10ksgt6ss/alns/blast_pages/Tox-SerPeptidase.1.blast.html	Tox-SerPeptidase.1	https://leepbioinfo.github.io/10ksgt6ss/alns/Tox-SerPeptidase.1.aln	https://leepbioinfo.github.io/10ksgt6ss/alns/blast_pages/Tox-SerPeptidase.1.blast.html	TRUE	TRUE
Tox-SHH.3	Nuclease (HNH)	1	1	1	0	0	Antibacterial	Zhang et al. 2012.	FD01876247_04810	ECI3619826.1	Download	Blast	FALSE	TRUE	https://ftp.ncbi.nlm.nih.gov/pub/aravind/TOXIMM/alignments/toxins/Tox-SHH.aln	https://leepbioinfo.github.io/10ksgt6ss/alns/blast_pages/Tox-SHH.3.blast.html	Tox-SHH.3	https://leepbioinfo.github.io/10ksgt6ss/alns/Tox-SHH.3.aln	https://leepbioinfo.github.io/10ksgt6ss/alns/blast_pages/Tox-SHH.3.blast.html	FALSE	TRUE
Ntox24.1	Nuclease (BECR)	1	1	0	1	0	Antibacterial	Zhang et al. 2012.	FD01543179_01446	EJE3221919.1	Download	Blast	FALSE	TRUE	https://ftp.ncbi.nlm.nih.gov/pub/aravind/TOXIMM/alignments/toxins/Ntox24.aln	https://leepbioinfo.github.io/10ksgt6ss/alns/blast_pages/Ntox24.1.blast.html	Ntox24.1	https://leepbioinfo.github.io/10ksgt6ss/alns/Ntox24.1.aln	https://leepbioinfo.github.io/10ksgt6ss/alns/blast_pages/Ntox24.1.blast.html	FALSE	TRUE
Tox-PL2.1	Peptidase	1	1	0	1	0	Antibacterial	Zhang et al. 2012.	FD01543179_01444	EBU8262708.1	Download	Blast	FALSE	TRUE	https://ftp.ncbi.nlm.nih.gov/pub/aravind/TOXIMM/alignments/toxins/Tox-PL-2.aln	https://leepbioinfo.github.io/10ksgt6ss/alns/blast_pages/Tox-PL2.1.blast.html	Tox-PL2.1	https://leepbioinfo.github.io/10ksgt6ss/alns/Tox-PL2.1.aln	https://leepbioinfo.github.io/10ksgt6ss/alns/blast_pages/Tox-PL2.1.blast.html	FALSE	TRUE
Tox-WTIP.1	Pore-forming	1	1	0	1	0	Anti-eukaryotic	Zhang et al. 2012.	FD01848869_02106	ECE0645559.1	Download	Blast	FALSE	TRUE	https://ftp.ncbi.nlm.nih.gov/pub/aravind/TOXIMM/alignments/toxins/Tox-WTIP.aln	https://leepbioinfo.github.io/10ksgt6ss/alns/blast_pages/Tox-WTIP.1.blast.html	Tox-WTIP.1	https://leepbioinfo.github.io/10ksgt6ss/alns/Tox-WTIP.1.aln	https://leepbioinfo.github.io/10ksgt6ss/alns/blast_pages/Tox-WTIP.1.blast.html	FALSE	TRUE
Tox-AHH.st3	Nuclease (HNH)	1	1	0	0	0	Antibacterial	This study; Zhang et al. 2012.	FD01851518_01498	WP_000272669.1	Download	Blast	TRUE	TRUE	https://leepbioinfo.github.io/10ksgt6ss/alns/Tox-AHH.st3.aln	https://leepbioinfo.github.io/10ksgt6ss/alns/blast_pages/Tox-AHH.st3.blast.html	Tox-AHH.st3	https://leepbioinfo.github.io/10ksgt6ss/alns/Tox-AHH.st3.aln	https://leepbioinfo.github.io/10ksgt6ss/alns/blast_pages/Tox-AHH.st3.blast.html	TRUE	TRUE
Tox-URI.1	Nuclease (GIY-YIG)	1	1	0	0	0	Antibacterial	Zhang et al. 2012; Blondel et al. 2023.	FD01852518_04855	HFD6127938.1	Download	Blast	FALSE	TRUE	https://ftp.ncbi.nlm.nih.gov/pub/aravind/TOXIMM/alignments/toxins/Tox-URI1.aln	https://leepbioinfo.github.io/10ksgt6ss/alns/blast_pages/Tox-URI.1.blast.html	Tox-URI.1	https://leepbioinfo.github.io/10ksgt6ss/alns/Tox-URI.1.aln	https://leepbioinfo.github.io/10ksgt6ss/alns/blast_pages/Tox-URI.1.blast.html	FALSE	TRUE
Tox-WHH.2	Nuclease (HNH)	1	1	0	0	0	Antibacterial	Zhang et al. 2012; Blondel et al. 2023; Kanarek et al. 2023; Tchelet et al. 2023.	FD01852925_04772	TMV48545.1	Download	Blast	FALSE	TRUE	https://ftp.ncbi.nlm.nih.gov/pub/aravind/TOXIMM/alignments/toxins/Tox-WHH.aln	https://leepbioinfo.github.io/10ksgt6ss/alns/blast_pages/Tox-WHH.2.blast.html	Tox-WHH.2	https://leepbioinfo.github.io/10ksgt6ss/alns/Tox-WHH.2.aln	https://leepbioinfo.github.io/10ksgt6ss/alns/blast_pages/Tox-WHH.2.blast.html	FALSE	TRUE
Legend: aName of toxic domains. STox# are HMMs of toxic domains generated in this study and new versions of already described HMMs received a ".st" at the end of their names; bNumber of genomes within the 10KSG that encodes the specified toxin domain; cNumber of proteins that contain the specified toxin domain; dNumber of proteins fused to an N-terminal T6SS trafficking domain; eNumber of protein…
