# Supplementary material for: Systematic identification of Salmonella T6SS effectors uncovers diverse new families and lipid-targeting activities
Source: PLoS Biol. 2026 Mar 17;24(3):e3003680. doi: 10.1371/journal.pbio.3003680 (PMC12994826; doi:10.1371/journal.pbio.3003680)
Supplement: S3 Table — The table includes sequence identifiers, genomic coordinates, source genomes, and relevant annotation features. The data and code needed to generate this table can be found in https://doi.org/10.5281/zenodo.18590644. (XLSX) [file pbio.3003680.s011.xlsx]

## Sheet: Tox-Act1
S3A Table. List of Tox-Act1 homologs.
nucleotide	block_id	start	end	pid	locus	assembly	product	pfam	organism	classification
KE159545.1	1	4810	6405	EOS20793.1	C804_06218	GCA_000403215.2	RHS repeat-associated core domain-containing protein	DUF4105	Lachnospiraceae bacterium A4	Bacteria; Bacillota; Clostridia; Eubacteriales; Lachnospiraceae
HF986036.1	2	115	642	CCX52983.1	BN689_01000	GCA_000431015.1	rHS repeat-associated core domain-containing protein	-	Alistipes sp. CAG:514	Bacteria; Bacteroidota; Bacteroidia; Bacteroidales; Rikenellaceae; Alistipes
FR900343.1	3	9761	10885	CDE56689.1	BN799_00795	GCA_000436235.1	rHS repeat-associated core domain-containing protein	-	Prevotella sp. CAG:873	Bacteria; Bacteroidota; Bacteroidia; Bacteroidales; Prevotellaceae; Prevotella
SUXG01000002.1	4	155106	158660	MBE6313602.1	E7079_01435	GCA_015061085.1	RHS repeat-associated core domain-containing protein	DUF6443	Bacteroidales bacterium	Bacteria; Bacteroidetes; Bacteroidia; Bacteroidales
JABTUJ010000033.1	5	27050	30313	MBE7503048.1	HS113_22750	GCA_015075445.1	RHS repeat-associated core domain-containing protein	RHS_repeat+RHS_repeat	Verrucomicrobiales bacterium	Bacteria; Verrucomicrobia; Verrucomicrobiae; Verrucomicrobiales
RHGE01000110.1	6	5955	6740	TAJ08110.1	DMA11_21695	GCA_004296775.1	RHS repeat-associated core domain-containing protein	-	Marinilabiliaceae bacterium JC017	Bacteria; Bacteroidetes; Bacteroidia; Marinilabiliales; Marinilabiliaceae
NZBW01000056.1	7	60819	61886	MAF92741.1	CL674_15840	GCA_002688055.1	hypothetical protein	-	Bdellovibrionaceae bacterium	Bacteria; Proteobacteria; Oligoflexia; Bdellovibrionales; Bdellovibrionaceae
DNCO01000189.1	8	2567	3283	HAW34122.1	DCX19_05815	GCA_003498105.1	hypothetical protein	-	Alphaproteobacteria bacterium	Bacteria; Proteobacteria; Alphaproteobacteria
DQAE01000001.1	9	252352	253506	HCM61158.1	DIT05_01190	GCA_003535595.1	hypothetical protein	PAAR_motif	Morganella sp. (in: Bacteria)	Bacteria; Proteobacteria; Gammaproteobacteria; Enterobacterales; Morganellaceae; Morganella
JAFSLJ010000308.1	10	22241	23822	MBR0067231.1	IJQ00_06515	GCA_017448505.1	RHS repeat-associated core domain-containing protein	RHS_repeat	Kiritimatiellae bacterium	Bacteria; Kiritimatiellaeota; Kiritimatiellae
JAFQFE010000005.1	11	30857	31411	MBQ3245260.1	IJB06_00950	GCA_017415745.1	hypothetical protein	-	Bacteroidales bacterium	Bacteria; Bacteroidetes; Bacteroidia; Bacteroidales
JAFPCH010000098.1	12	8040	8756	MBQ1936642.1	II355_02635	GCA_017423935.1	hypothetical protein	-	Bacteroidales bacterium	Bacteria; Bacteroidetes; Bacteroidia; Bacteroidales
SEDT01002338.1	13	1	524	RYZ78293.1	EOP04_29995	GCA_004193275.1	hypothetical protein	-	Proteobacteria bacterium	Bacteria; Proteobacteria
JAAYEK010000233.1	14	709	1542	NLW48740.1	GXY86_15610	GCA_012728785.1	RHS repeat-associated core domain-containing protein	-	Bacillota bacterium	Bacteria; Bacillota
JAFLCB010000003.1	15	364568	365269	MBN8540118.1	J0L82_06990	GCA_017302795.1	hypothetical protein	-	Deltaproteobacteria bacterium	Bacteria; Myxococcota; Myxococcia
CP063848.1	16	786969	787538	QOY94970.1	IM543_03460	GCA_015277795.1	hypothetical protein	-	Massilia sp. UMI-21	Bacteria; Pseudomonadota; Betaproteobacteria; Burkholderiales; Oxalobacteraceae; Telluria group; Massilia
DACSNN010000042.1	17	10103	11227	HAT2580528.1	I8234_004573	GCA_015898245.1	PAAR domain-containing protein	PAAR_motif	Aeromonas hydrophila	Bacteria; Proteobacteria; Gammaproteobacteria; Aeromonadales; Aeromonadaceae; Aeromonas
AAXUEQ010000003.1	18	51506	52624	EGT0661647.1	JAF83_001819	GCA_015942525.1	PAAR domain-containing protein	PAAR_motif	Citrobacter werkmanii	Bacteria; Proteobacteria; Gammaproteobacteria; Enterobacterales; Enterobacteriaceae; Citrobacter; Citrobacter freundii complex
JAFTTU010000069.1	19	5324	6472	MBQ8265941.1	IJY95_04985	GCA_017466635.1	RHS repeat-associated core domain-containing protein	-	Bacteroides sp.	Bacteria; Bacteroidetes; Bacteroidia; Bacteroidales; Bacteroidaceae; Bacteroides
JADFZY010000059.1	20	7185	7895	MBF0366478.1	HQK50_12975	GCA_015232255.1	hypothetical protein	-	Oligoflexia bacterium	Bacteria; Proteobacteria; Oligoflexia
MIIZ01001475.1	21	9281	10336	OEJ03323.1	BHE89_08090	GCA_001743005.1	hypothetical protein	-	Shigella sp. FC1967	Bacteria; Proteobacteria; Gammaproteobacteria; Enterobacterales; Enterobacteriaceae; Shigella
JADHTP010000008.1	22	5753	6433	MBL6974304.1	ISR64_01110	GCA_016784945.1	hypothetical protein	-	Deltaproteobacteria bacterium	Bacteria; Myxococcota; Myxococcia
CP001778.1	23	2406208	2413647	ADD41958.1	Snas_2269	GCA_000024545.1	YD repeat protein	SpvB+FG-GAP_3+TcdB_toxin_midN+TcdB_toxin_midC	Stackebrandtia nassauensis DSM 44728	Bacteria; Actinomycetota; Actinomycetes; Glycomycetales; Glycomycetaceae; Stackebrandtia
CP002530.1	24	2596240	2598618	ADY36801.1	Bacsa_2252	GCA_000190575.1	RHS repeat-associated core domain	-	Phocaeicola salanitronis DSM 18170	Bacteria; Bacteroidota; Bacteroidia; Bacteroidales; Bacteroidaceae; Phocaeicola
GL982514.1	25	430098	430968	EGQ13288.1	HMPREF9144_2448	GCA_000220255.1	YD repeat protein	-	Prevotella pallens ATCC 700821	Bacteria; Bacteroidota; Bacteroidia; Bacteroidales; Prevotellaceae; Prevotella
JABSRM010000343.1	26	799	2518	NRA75519.1	HRU16_06215	GCA_013214455.1	RHS repeat-associated core domain-containing protein	-	Planctomycetota bacterium	Bacteria; Planctomycetota
JABSPL010000131.1	27	871	1458	NQX81820.1	HRT66_07495	GCA_013215105.1	hypothetical protein	-	Flavobacteriaceae bacterium	Bacteria; Bacteroidota; Flavobacteriia; Flavobacteriales; Flavobacteriaceae
JAAUSR010000050.1	28	3084	4283	NJO17025.1	HC877_15170	GCA_012032555.1	LysM peptidoglycan-binding domain-containing protein	LysM	Thioploca sp.	Bacteria; Proteobacteria; Gammaproteobacteria; Thiotrichales; Thiotrichaceae; Thioploca
CYZF01000014.1	29	50706	53210	CUP51245.1	ERS417307_03832	GCA_001405475.1	RHS repeat-associated core domain	-	Bacteroides uniformis	Bacteria; Bacteroidota; Bacteroidia; Bacteroidales; Bacteroidaceae; Bacteroides
MDLC01000082.1	30	329	829	ODS22431.1	AB835_14190	GCA_001723645.1	hypothetical protein	-	Candidatus Endobugula sertula	Bacteria; Pseudomonadota; Gammaproteobacteria; Cellvibrionales; Cellvibrionaceae; Endobugula
WOUZ01000017.1	31	4768	8253	KAF0128624.1	FD155_3073	GCA_009773165.1	RHS repeat-associated core domain-containing protein	DUF6443	Bacteroidetes bacterium	Bacteria; Bacteroidetes
JAAABJ010000330.1	32	1296	1876	NAW50493.1	GNY06_03525	GCA_009904105.1	hypothetical protein	Peptidase_C97	Elizabethkingia argenteiflava	Bacteria; Bacteroidetes; Flavobacteriia; Flavobacteriales; Weeksellaceae; Elizabethkingia
PPUW01000004.1	33	76216	76887	POG20006.1	C2849_06165	GCA_002906945.1	hypothetical protein	-	Aeromonas veronii	Bacteria; Proteobacteria; Gammaproteobacteria; Aeromonadales; Aeromonadaceae; Aeromonas
JADJAG010000012.1	34	277115	278071	MBK6485244.1	IPG01_19450	GCA_016704325.1	hypothetical protein	-	Chitinophagaceae bacterium	Bacteria; Bacteroidetes; Chitinophagia; Chitinophagales; Chitinophagaceae
JAEUWE010000122.1	35	7907	8656	MBL7687170.1	JNJ49_03975	GCA_016791465.1	hypothetical protein	-	Bdellovibrionaceae bacterium	Bacteria; Proteobacteria; Oligoflexia; Bdellovibrionales; Bdellovibrionaceae
JAGNRU010000070.1	36	20886	21684	MBP6447185.1	KA341_10290	GCA_017988555.1	hypothetical protein	Peptidase_C97	Saprospiraceae bacterium	Bacteria; Bacteroidetes; Saprospiria; Saprospirales; Saprospiraceae
JAGOKP010000053.1	37	8631	11531	MBP7101070.1	KBA67_05990	GCA_017994555.1	hemagglutinin repeat-containing protein	Fil_haemagg_2	Leptotrichiaceae bacterium	Bacteria; Fusobacteria; Fusobacteriales; Leptotrichiaceae
JAFZFU010000071.1	38	1894	2820	MBR5832210.1	IKY79_06300	GCA_017555745.1	RHS repeat-associated core domain-containing protein	DUF4105	Bacteroidales bacterium	Bacteria; Bacteroidetes; Bacteroidia; Bacteroidales
JAHADH010000050.1	39	225	3200	MBS6316183.1	KH444_11610	GCA_018375435.1	RHS repeat protein	RHS_repeat+RHS_repeat+RHS_repeat+RHS_repeat	Ruminococcus sp.	Bacteria; Firmicutes; Clostridia; Eubacteriales; Oscillospiraceae; Ruminococcus
VEQB01000549.1	40	885	1606	MBU3664218.1	FGM41_13625	GCA_018883485.1	RHS repeat-associated core domain-containing protein	-	Bacteroidetes bacterium	Bacteria; Bacteroidetes
JAJQRF010000014.1	41	23845	24381	MCD9189274.1	LUM44_22850	GCA_021228405.1	hypothetical protein	-	Pyrinomonadaceae bacterium	Bacteria; Acidobacteria; Blastocatellia; Blastocatellales; Pyrinomonadaceae
NZ_AJJU01000019.1	42	31651	32829	WP_162097728.1	W5A_RS10515	GCF_000260835.1	RHS repeat-associated core domain-containing protein	-	Imtechella halotolerans K1	Bacteria; Bacteroidota; Flavobacteriia; Flavobacteriales; Flavobacteriaceae; Imtechella
NZ_JH719942.1	43	294714	295709	WP_002656624.1	SAPGRDRAFT_RS01545	GCF_000275825.1	hypothetical protein	-	Saprospira grandis DSM 2844	Bacteria; Bacteroidota; Saprospiria; Saprospirales; Saprospiraceae; Saprospira
NZ_JH992924.1	44	1145712	1146416	WP_005669455.1	HMPREF9710_RS28040	GCF_000315425.1	hypothetical protein	DUF4105	Massilia timonae CCUG 45783	Bacteria; Pseudomonadota; Betaproteobacteria; Burkholderiales; Oxalobacteraceae; Telluria group; Massilia
NC_019690.1	45	48556	57789	WP_015146101.1	PSE7367_RS20830	GCF_000317065.1	FG-GAP-like repeat-containing protein	Big_13+Glucodextran_B+Calx-beta+RHS_repeat+FG-GAP_3+FG-GAP_3+FG-GAP_3+RHS_repeat+RHS_repeat+RHS_repeat+RHS_repeat+RHS_repeat+RHS_repeat+RHS_repeat+RHS_repeat+RHS_repeat+DUF4595	Pseudanabaena sp. PCC 7367	Bacteria; Cyanobacteriota; Cyanophyceae; Pseudanabaenales; Pseudanabaenaceae; Pseudanabaena
NZ_KB905847.1	46	1	1908	WP_033368270.1	F606_RS20810	GCF_000381065.1	hemagglutinin repeat-containing protein	Fil_haemagg_2+DUF4105	Propionispira raffinosivorans DSM 20765	Bacteria; Bacillota; Negativicutes; Selenomonadales; Selenomonadaceae; Propionispira
NZ_KI912107.1	47	4751138	4751920	WP_052343315.1	CYTFE_RS29035	GCF_000517085.1	hypothetical protein	-	Saccharicrinis fermentans DSM 9555 = JCM 21142	Bacteria; Bacteroidota; Bacteroidia; Marinilabiliales; Marinilabiliaceae; Saccharicrinis
NZ_JOMI01000009.1	48	237948	241247	WP_051697972.1	K348_RS0116550	GCF_000711235.1	DUF6443 domain-containing protein	DUF6443	Prevotella sp. 10(H)	Bacteria; Bacteroidota; Bacteroidia; Bacteroidales; Prevotellaceae; Prevotella
NZ_CP016201.1	49	2403515	2405302	WP_084784821.1	AXF19_RS14030	GCF_001683335.1	hemagglutinin repeat-containing protein	Fil_haemagg_2+DUF637	Selenomonas sp. oral taxon 126	Bacteria; Bacillota; Negativicutes; Selenomonadales; Selenomonadaceae; Selenomonas
NZ_ARZY01000010.1	50	111499	112175	WP_035014085.1	DS2_RS07595	GCF_000568405.1	RHS repeat-associated core domain-containing protein	-	Catenovulum agarivorans DS-2	Bacteria; Pseudomonadota; Gammaproteobacteria; Alteromonadales; Alteromonadaceae; Catenovulum
NZ_BAKJ01000083.1	51	6529	7303	WP_025836310.1	JCM16496_RS19980	GCF_000614125.1	RHS repeat-associated core domain-containing protein	DUF4105	Bacteroides rodentium JCM 16496	Bacteria; Bacteroidota; Bacteroidia; Bacteroidales; Bacteroidaceae; Bacteroides
NZ_JMSQ01000004.1	52	34300	35478	WP_051640458.1	ET34_RS0103545	GCF_000696575.1	hypothetical protein	-	Siccibacter colletis	Bacteria; Pseudomonadota; Gammaproteobacteria; Enterobacterales; Enterobacteriaceae; Siccibacter
NZ_LJPA01000011.1	53	177101	178021	WP_055407163.1	UK82_RS12285	GCF_001414035.1	hypothetical protein	-	Frankia sp. ACN1ag	Bacteria; Actinomycetota; Actinomycetes; Frankiales; Frankiaceae; Frankia
NZ_MCTT01000006.1	54	28669	29559	WP_102312731.1	BCU96_RS07785	GCF_002874555.1	hypothetical protein	-	Vibrio lentus	Bacteria; Pseudomonadota; Gammaproteobacteria; Vibrionales; Vibrionaceae; Vibrio
NZ_QRMP01000006.1	55	61547	62689	WP_122274854.1	DW103_RS06490	GCF_003473295.1	RHS repeat-associated core domain-containing protein	-	Parabacteroides sp. AM08-6	Bacteria; Bacteroidota; Bacteroidia; Bacteroidales; Tannerellaceae; Parabacteroides
NZ_PKNE01000008.1	56	32127	33365	WP_146074125.1	C0Q55_RS00760	GCF_002929885.1	hypothetical protein	-	Vibrio hyugaensis	Bacteria; Pseudomonadota; Gammaproteobacteria; Vibrionales; Vibrionaceae; Vibrio
NZ_NIBU01000092.1	57	5727	6542	WP_086954434.1	Xinn_RS18965	GCF_002632485.1	hypothetical protein	-	Xenorhabdus innexi	Bacteria; Pseudomonadota; Gammaproteobacteria; Enterobacterales; Morganellaceae; Xenorhabdus
NZ_CP034171.1	58	1724909	1725541	WP_185126938.1	EIH08_RS12660	GCF_003860485.1	hypothetical protein	-	Chryseobacterium taklimakanense	Bacteria; Bacteroidota; Flavobacteriia; Flavobacteriales; Weeksellaceae; Chryseobacterium group; Chryseobacterium
NZ_CP034433.1	59	316093	316782	WP_125971225.1	EJO50_RS01350	GCF_003952345.1	hypothetical protein	-	Iodobacter ciconiae	Bacteria; Pseudomonadota; Betaproteobacteria; Neisseriales; Chitinibacteraceae; Iodobacter
NZ_RWJG01000006.1	60	18075	18965	WP_126729012.1	EIZ46_RS03730	GCF_003984665.1	RHS repeat-associated core domain-containing protein	-	Chryseobacterium lacus	Bacteria; Bacteroidota; Flavobacteriia; Flavobacteriales; Weeksellaceae; Chryseobacterium group; Chryseobacterium
NZ_CP031011.1	61	2072277	2073047	WP_058870468.1	DT536_RS10075	GCF_003335165.1	hypothetical protein	-	Acinetobacter johnsonii	Bacteria; Pseudomonadota; Gammaproteobacteria; Moraxellales; Moraxellaceae; Acinetobacter
NZ_CP039844.1	62	1617239	1618297	WP_110592108.1	FCT01_RS07195	GCF_005155965.1	PAAR domain-containing protein	PAAR_motif	Providencia rettgeri	Bacteria; Pseudomonadota; Gammaproteobacteria; Enterobacterales; Morganellaceae; Providencia
NZ_CP045300.1	63	1410713	1411867	WP_090119184.1	GCU50_RS07080	GCF_009363135.1	PAAR domain-containing protein	PAAR_motif	Kosakonia arachidis	Bacteria; Pseudomonadota; Gammaproteobacteria; Enterobacterales; Enterobacteriaceae; Kosakonia
NZ_WJFW01000001.1	64	22021	22692	WP_216647254.1	GIJ63_RS00130	GCF_009647485.1	hypothetical protein	-	Enterobacter bugandensis	Bacteria; Pseudomonadota; Gammaproteobacteria; Enterobacterales; Enterobacteriaceae; Enterobacter
NZ_WOBT01000038.1	65	754	1932	WP_196588396.1	GNP80_RS20635	GCF_009727995.1	hypothetical protein	-	Aliivibrio fischeri	Bacteria; Pseudomonadota; Gammaproteobacteria; Vibrionales; Vibrionaceae; Aliivibrio
NZ_WXVU01000011.1	66	111114	112244	WP_160138603.1	GTR01_RS14895	GCF_009900745.1	hypothetical protein	-	Chryseobacterium sp. c4a	Bacteria; Bacteroidota; Flavobacteriia; Flavobacteriales; Weeksellaceae; Chryseobacterium group; Chryseobacterium
NZ_JABXOQ010000127.1	67	147881	149002	WP_176849165.1	HV359_RS17915	GCF_013377775.1	PAAR domain-containing protein	PAAR_motif+YycH	Photobacterium damselae subsp. damselae	Bacteria; Pseudomonadota; Gammaproteobacteria; Vibrionales; Vibrionaceae; Photobacterium
NZ_CP056421.1	68	714968	715648	WP_181546909.1	HV229_RS03485	GCF_013747755.1	hypothetical protein	DUF4105	Citrobacter sp. RHBSTW-00524	Bacteria; Pseudomonadota; Gammaproteobacteria; Enterobacterales; Enterobacteriaceae; Citrobacter
NZ_AP022111.1	69	12957	13904	WP_182959113.1	H7R67_RS22630	GCF_014169235.1	hypothetical protein	-	Aeromonas caviae	Bacteria; Pseudomonadota; Gammaproteobacteria; Aeromonadales; Aeromonadaceae; Aeromonas
NZ_SOZF01000026.1	70	100	1176	WP_156294000.1	E3Z74_RS16235	GCF_009735725.1	PAAR domain-containing protein	PAAR_motif	Serratia oryzae	Bacteria; Pseudomonadota; Gammaproteobacteria; Enterobacterales; Yersiniaceae; Serratia
NZ_RWIL01000074.1	71	101905	102606	WP_158831488.1	EJA70_RS14115	GCF_009764635.1	hypothetical protein	-	Pseudomonas sp. PB103	Bacteria; Pseudomonadota; Gammaproteobacteria; Pseudomonadales; Pseudomonadaceae; Pseudomonas
NZ_WWCO01000016.1	72	58247	58951	WP_160991953.1	GTP38_RS19845	GCF_009857495.1	DUF4105 domain-containing protein	DUF4105	Duganella lactea	Bacteria; Pseudomonadota; Betaproteobacteria; Burkholderiales; Oxalobacteraceae; Telluria group; Duganella
NZ_CP083737.1	73	1766412	1767563	WP_224452467.1	K9N75_RS08355	GCF_020150375.1	PAAR domain-containing protein	PAAR_motif	Hafnia paralvei	Bacteria; Pseudomonadota; Gammaproteobacteria; Enterobacterales; Hafniaceae; Hafnia
NZ_MPKB01000030.1	74	47763	48524	WP_193243198.1	BOO36_RS15960	GCF_014925455.1	hypothetical protein	-	Vibrio navarrensis	Bacteria; Pseudomonadota; Gammaproteobacteria; Vibrionales; Vibrionaceae; Vibrio
NZ_JADEWX010000044.1	75	7611	20885	WP_193966472.1	IQ254_RS12390	GCF_015207395.1	peroxidase family protein	Big_13+An_peroxidase+An_peroxidase+RHS_repeat+RHS_repeat+FG-GAP_3+FG-GAP_3+FG-GAP_3+FG-GAP_3+FG-GAP_3+RHS_repeat+RHS_repeat+RHS_repeat+RHS_repeat+RHS_repeat+RHS_repeat+RHS_repeat+RHS_repeat+RHS_repeat+DUF4595	Nodosilinea sp. LEGE 07088	Bacteria; Cyanobacteriota; Cyanophyceae; Nodosilineales; Nodosilineaceae; Nodosilinea
NZ_JAJOPS010000044.1	76	2133	3158	WP_231721746.1	LRP87_RS22870	GCF_021165625.1	hypothetical protein	-	Aeromonas veronii	Bacteria; Pseudomonadota; Gammaproteobacteria; Aeromonadales; Aeromonadaceae; Aeromonas
NZ_LT670822.1	77	1	1316	WP_075319315.1	BQ8005_RS16570	GCF_900130135.1	RHS repeat-associated core domain-containing protein	-	Bacteroides togonis	Bacteria; Bacteroidota; Bacteroidia; Bacteroidales; Bacteroidaceae; Bacteroides
NZ_CAKLIV010000040.1	78	1	475	WP_233970372.1	L0115_RS20045	GCF_922031085.1	hypothetical protein	-	Pectobacterium versatile	Bacteria; Pseudomonadota; Gammaproteobacteria; Enterobacterales; Pectobacteriaceae; Pectobacterium
QJJX01000065.1	79	3676	5019	PXX16504.1	EJ73_02774	GCA_003201715.1	RHS repeat-associated protein	-	Hoylesella shahii DSM 15611 = JCM 12083	Bacteria; Bacteroidota; Bacteroidia; Bacteroidales; Prevotellaceae; Hoylesella
NZ_SIXI01000003.1	80	34839	35564	WP_130967467.1	EYS42_RS07605	GCF_004310865.1	hypothetical protein	-	Aquabacterium lacunae	Bacteria; Pseudomonadota; Betaproteobacteria; Burkholderiales; Aquabacterium
NZ_JSXE01000021.1	81	258445	259350	WP_052213255.1	OI72_RS08540	GCF_000803185.1	hypothetical protein	-	Aeromonas hydrophila	Bacteria; Pseudomonadota; Gammaproteobacteria; Aeromonadales; Aeromonadaceae; Aeromonas
NMZQ01000038.1	82	4412	7837	KAF1681374.1	VER_07930	GCA_010093125.1	hypothetical protein	Fil_haemagg_2+Fil_haemagg_2	Veillonella sp. R32	Bacteria; Firmicutes; Negativicutes; Veillonellales; Veillonellaceae; Veillonella
NC_013740.1	83	1953234	1954952	WP_012939109.1	ACFER_RS09025	GCF_000025305.1	hemagglutinin repeat-containing protein	Fil_haemagg_2+ATG14	Acidaminococcus fermentans DSM 20731	Bacteria; Bacillota; Negativicutes; Acidaminococcales; Acidaminococcaceae; Acidaminococcus
NZ_MLHJ01000070.1	84	25110	25739	WP_077417015.1	BKK50_RS07980	GCF_001998965.1	hypothetical protein	-	Rodentibacter rarus	Bacteria; Pseudomonadota; Gammaproteobacteria; Pasteurellales; Pasteurellaceae; Rodentibacter
NZ_JACAWH010000041.1	85	423	1244	WP_205772704.1	HYE60_RS01470	GCF_017160935.1	hypothetical protein	-	Aggregatibacter actinomycetemcomitans	Bacteria; Pseudomonadota; Gammaproteobacteria; Pasteurellales; Pasteurellaceae; Aggregatibacter
NZ_JADOAU010000006.1	86	2898648	2899610	WP_063646621.1	IZT73_RS20650	GCF_017921865.1	hypothetical protein	-	Aliivibrio fischeri	Bacteria; Pseudomonadota; Gammaproteobacteria; Vibrionales; Vibrionaceae; Aliivibrio
NZ_JAHRGH010000011.1	87	31693	37719	WP_153128457.1	KUA53_RS04815	GCF_019249805.1	RHS repeat-associated core domain-containing protein	DUF6443	Segatella copri	Bacteria; Bacteroidota; Bacteroidia; Bacteroidales; Prevotellaceae; Segatella
JAIERY010000205.1	88	906	1793	MBX9851802.1	K2X86_08595	GCA_019746425.1	hypothetical protein	-	Cytophagaceae bacterium	Bacteria; Bacteroidetes; Cytophagia; Cytophagales; Cytophagaceae
JAIERD010000514.1	89	1066	1743	MBX9756376.1	K2X80_16580	GCA_019747155.1	hypothetical protein	-	Pseudomonadaceae bacterium	Bacteria; Proteobacteria; Gammaproteobacteria; Pseudomonadales; Pseudomonadaceae
NZ_MBDS01000019.1	90	411756	413012	WP_078779735.1	BB021_RS19665	GCF_002023365.1	hypothetical protein	-	Elizabethkingia ursingii	Bacteria; Bacteroidota; Flavobacteriia; Flavobacteriales; Weeksellaceae; Elizabethkingia
NZ_OEPV01000004.1	91	292392	293546	WP_101689349.1	C1A06_RS06065	GCF_900240225.1	RHS repeat-associated core domain-containing protein	-	Dysgonomonas massiliensis	Bacteria; Bacteroidota; Bacteroidia; Bacteroidales; Dysgonomonadaceae; Dysgonomonas
JACKDM010000025.1	92	71243	71914	MCB9542726.1	H6703_09790	GCA_020633515.1	hypothetical protein	-	Myxococcales bacterium	Bacteria; Proteobacteria; Deltaproteobacteria; Myxococcales
JACJZS010000002.1	93	1540374	1551317	MCB9202820.1	H6604_07230	GCA_020635515.1	hypothetical protein	SpvB+TcdB_toxin_midN+RHS_repeat	Flavobacteriales bacterium	Bacteria; Bacteroidetes; Flavobacteriia; Flavobacteriales
NZ_QVMO01000110.1	94	1755	5258	WP_163309563.1	D0T84_RS19695	GCF_010501055.1	DUF6443 domain-containing protein	DUF6443	Dysgonomonas sp. 521	Bacteria; Bacteroidota; Bacteroidia; Bacteroidales; Dysgonomonadaceae; Dysgonomonas
NZ_JAOVFN010000023.1	95	48316	49053	WP_144735318.1	ODQ17_RS16415	GCF_034650275.1	hypothetical protein	-	Acinetobacter sp. IRS14	Bacteria; Pseudomonadota; Gammaproteobacteria; Moraxellales; Moraxellaceae; Acinetobacter
NZ_JADPQF010000012.1	96	1	2542	WP_196141198.1	IYN84_RS21600	GCF_015687155.1	LamG-like jellyroll fold domain-containing protein	Laminin_G_3+Laminin_G_3+RHS	Aliikangiella sp. G2MR2-5	Bacteria; Pseudomonadota; Gammaproteobacteria; Oceanospirillales; Pleioneaceae; Aliikangiella
NZ_KQ957211.1	97	440	1267	WP_231728289.1	HMPREF3226_RS13760	GCF_001546595.1	RHS repeat-associated core domain-containing protein	-	Prevotella corporis	Bacteria; Bacteroidota; Bacteroidia; Bacteroidales; Prevotellaceae; Prevotella
NZ_JQRJ01000172.1	98	1077	2075	WP_061207197.1	JG14_RS16650	GCF_001568365.1	RHS repeat-associated core domain-containing protein	-	Leptospira santarosai	Bacteria; Spirochaetota; Spirochaetia; Leptospirales; Leptospiraceae; Leptospira
NZ_CP075185.1	99	1652243	1652938	WP_226419296.1	KI611_RS08010	GCF_020510685.1	hypothetical protein	-	Dechloromonas denitrificans	Bacteria; Pseudomonadota; Betaproteobacteria; Rhodocyclales; Azonexaceae; Dechloromonas
NZ_KT351733.1	100	83803	84852	WP_181375498.1	HTG30_RS00450	NZ_KT351733.1	PAAR domain-containing protein	-	Pectobacterium carotovorum	Bacteria; Pseudomonadota; Gammaproteobacteria; Enterobacterales; Pectobacteriaceae; Pectobacterium

## Sheet: TseH
S3B Table. List of TseH homologs.
nucleotide	block_id	start	end	pid	locus	assembly	product	pfam	organism	classification
PBLA01000001.1	1	3540	4484	MBL55547.1	CMP61_00025	GCA_002722245.1	hypothetical protein	DUF6695	Flavobacteriales bacterium	Bacteria; Bacteroidota; Flavobacteriia; Flavobacteriales
PCBP01000013.1	2	2402	3052	MBU46014.1	CMD28_01160	GCA_002730985.1	hypothetical protein	DUF6695	Flavobacteriales bacterium	Bacteria; Bacteroidetes; Flavobacteriia; Flavobacteriales
NVXU02000053.1	3	20365	21000	MBL1281306.1	COA33_013590	GCA_002734065.2	hypothetical protein	DUF6695	Fluviicola sp.	Bacteria; Bacteroidetes; Flavobacteriia; Flavobacteriales; Crocinitomicaceae; Fluviicola
NZWR01000003.1	4	31101	32063	MAQ76969.1	CL684_00340	GCA_002698305.1	hypothetical protein	DUF6695	Candidatus Campbellbacteria bacterium	Bacteria; Candidatus Campbellbacteria
JAAYIP010000013.1	5	13625	14323	NLO67042.1	GX098_00525	GCA_012523435.1	hypothetical protein	DUF6695	Bacteroidales bacterium	Bacteria; Bacteroidetes; Bacteroidia; Bacteroidales
NVXE01000006.1	6	59057	59992	PCJ81204.1	COA49_05705	GCA_002746975.1	hypothetical protein	DUF6695	Bacteroidetes bacterium	Bacteria; Bacteroidetes
PFUR01000069.1	7	3497	4528	PJB11970.1	CO119_09005	GCA_002790195.1	hypothetical protein	DUF6695	Flavobacteriales bacterium CG_4_9_14_3_um_filter_40_17	Bacteria; Bacteroidetes; Flavobacteriia; Flavobacteriales
SLYX01000002.1	8	457908	459041	TCR12957.1	EDF67_102370	GCA_004342495.1	hypothetical protein	DUF6695	Sphingobacterium sp. JUb78	Bacteria; Bacteroidetes; Sphingobacteriia; Sphingobacteriales; Sphingobacteriaceae; Sphingobacterium
NYSL01000023.1	9	46088	47125	MAB85002.1	CL856_03970	GCA_002682945.1	hypothetical protein	DUF6695	Cryomorphaceae bacterium	Bacteria; Bacteroidota; Flavobacteriia; Flavobacteriales; Cryomorphaceae
NZHS01000010.1	10	1	683	MAJ12488.1	CMD09_00535	GCA_002689735.1	hypothetical protein	DUF6695	Flavobacteriales bacterium	Bacteria; Bacteroidetes; Flavobacteriia; Flavobacteriales
NZJT01000037.1	11	13383	14030	MAJ90079.1	CMD08_02265	GCA_002692305.1	hypothetical protein	DUF6695	Flavobacteriales bacterium	Bacteria; Bacteroidetes; Flavobacteriia; Flavobacteriales
NZQW01000072.1	12	1683	2723	MAO07966.1	CL596_04560	GCA_002696065.1	hypothetical protein	DUF6695	Alteromonas sp.	Bacteria; Proteobacteria; Gammaproteobacteria; Alteromonadales; Alteromonadaceae; Alteromonas/Salinimonas group; Alteromonas
JADJTV010000005.1	13	367453	368106	MBK8509841.1	IPL51_14755	GCA_016710995.1	hypothetical protein	-	Candidatus Competibacteraceae bacterium	Bacteria; Proteobacteria; Gammaproteobacteria; Candidatus Competibacteraceae
DUAL01000157.1	14	2293	2961	HIE73372.1	EYQ06_03705	GCA_012960835.1	hypothetical protein	DUF6695	Flavobacteriales bacterium	Bacteria; Bacteroidetes; Flavobacteriia; Flavobacteriales
DMDU01000220.1	15	567	1607	HAG49658.1	DCL07_07005	GCA_003451385.1	hypothetical protein	DUF6695	Cryomorphaceae bacterium	Bacteria; Bacteroidetes; Flavobacteriia; Flavobacteriales; Cryomorphaceae
PAIE01000058.1	16	58895	59923	MAW66265.1	CMD18_08730	GCA_002711075.1	hypothetical protein	DUF6695	Flavobacteriales bacterium	Bacteria; Bacteroidota; Flavobacteriia; Flavobacteriales
PAHN01000010.1	17	434417	435067	MAW31343.1	CMD15_05570	GCA_002711125.1	hypothetical protein	DUF6695	Flavobacteriales bacterium	Bacteria; Bacteroidota; Flavobacteriia; Flavobacteriales
DQTF01000098.1	18	834	1469	HIP31916.1	EYG86_04060	GCA_015662935.1	hypothetical protein	DUF6695	Crocinitomicaceae bacterium	Bacteria; Bacteroidetes; Flavobacteriia; Flavobacteriales; Crocinitomicaceae
AAXUEX010000006.1	19	267146	267832	EGT0667907.1	JAG28_003285	GCA_015943405.1	RHS repeat-associated core domain-containing protein	-	Citrobacter werkmanii	Bacteria; Proteobacteria; Gammaproteobacteria; Enterobacterales; Enterobacteriaceae; Citrobacter; Citrobacter freundii complex
RFTH01000067.1	20	10110	10769	NBU46966.1	EBS34_05900	GCA_009923545.1	hypothetical protein	DUF6695	Flavobacteriales bacterium	Bacteria; Bacteroidetes; Flavobacteriia; Flavobacteriales
MNZK01000015.1	21	995	1981	OIP84908.1	AUK44_00850	GCA_001873635.1	hypothetical protein	DUF6695	Porphyromonadaceae bacterium CG2_30_38_12	Bacteria; Bacteroidetes; Bacteroidia; Bacteroidales; Porphyromonadaceae
JADHPJ010000044.1	22	8385	9395	MBL6683058.1	ISQ44_07530	GCA_016778565.1	hypothetical protein	DUF6695	Cryomorphaceae bacterium	Bacteria; Bacteroidetes; Flavobacteriia; Flavobacteriales; Cryomorphaceae
JABSPM010000094.1	23	17744	18748	NQX86360.1	HRT67_10735	GCA_013215095.1	hypothetical protein	DUF6695	Flavobacteriaceae bacterium	Bacteria; Bacteroidota; Flavobacteriia; Flavobacteriales; Flavobacteriaceae
AAGWGY020000017.1	24	1488404	1489543	MBA3112190.1	CBX57_012515	GCA_007019185.2	RHS repeat protein	RHS+OCRE	Salmonella enterica	Bacteria; Proteobacteria; Gammaproteobacteria; Enterobacterales; Enterobacteriaceae; Salmonella
DTRG01000071.1	25	131	1078	HHZ94262.1	EYN67_01605	GCA_012966065.1	hypothetical protein	DUF6695	Flavobacteriales bacterium	Bacteria; Bacteroidetes; Flavobacteriia; Flavobacteriales
JABDOZ010000107.1	26	2755	3762	NNL16253.1	HKO81_06390	GCA_013043005.1	hypothetical protein	DUF6695	Flavobacteriaceae bacterium	Bacteria; Bacteroidetes; Flavobacteriia; Flavobacteriales; Flavobacteriaceae
RFIB01000100.1	27	37667	38446	RMF75120.1	D6738_04665	GCA_003695625.1	RHS repeat-associated core domain-containing protein	-	Acidobacteria bacterium	Bacteria; Acidobacteria
RFGW01000078.1	28	4888	5565	RMG83012.1	D6707_01745	GCA_003696585.1	hypothetical protein	DUF6695	Bacteroidetes bacterium	Bacteria; Bacteroidetes
MDLD01000004.1	29	2166	3080	OED51035.1	ACH42_00055	GCA_001729985.1	hypothetical protein	RHS+DUF6695	Endozoicomonas sp. (ex Bugula neritina AB1)	Bacteria; Proteobacteria; Gammaproteobacteria; Oceanospirillales; Endozoicomonadaceae; Endozoicomonas
DAAGXS010000008.1	30	1	1802	HAB4990546.1	GB297_16730	GCA_009639355.1	hypothetical protein	RHS	Salmonella enterica subsp. salamae	Bacteria; Proteobacteria; Gammaproteobacteria; Enterobacterales; Enterobacteriaceae; Salmonella
PZPB01000011.1	31	8311	8973	PTM05615.1	DA405_03135	GCA_003045865.1	hypothetical protein	DUF6695	Bacteroidetes bacterium	Bacteria; Bacteroidetes
JAEPQQ010000011.1	32	40307	40954	MBO6515738.1	JJ975_04225	GCA_017640445.1	hypothetical protein	DUF6695	Bacteroidia bacterium	Bacteria; Bacteroidetes; Bacteroidia
JAGCUN010000035.1	33	41064	41798	MBP5557347.1	J6X65_06590	GCA_017962845.1	hypothetical protein	DUF6695	Bacteroidales bacterium	Bacteria; Bacteroidetes; Bacteroidia; Bacteroidales
JAGNRU010000184.1	34	2542	3480	MBP6448329.1	KA341_16120	GCA_017988555.1	RHS repeat-associated core domain-containing protein	DUF6695	Saprospiraceae bacterium	Bacteria; Bacteroidetes; Saprospiria; Saprospirales; Saprospiraceae
JABICI010000021.1	35	2947	3609	MBT4344649.1	HOD68_01125	GCA_018652335.1	hypothetical protein	DUF6695	Flavobacteriales bacterium	Bacteria; Bacteroidetes; Flavobacteriia; Flavobacteriales
JAGPJL010000204.1	36	2024	2967	MBP8760994.1	KBH61_13050	GCA_018054455.1	RHS repeat-associated core domain-containing protein	DUF6695	Parabacteroides sp.	Bacteria; Bacteroidetes; Bacteroidia; Bacteroidales; Tannerellaceae; Parabacteroides
JABJMD010000042.1	37	538	1566	MBT5024085.1	HOM99_02250	GCA_018659565.1	hypothetical protein	DUF6695	Flavobacteriales bacterium	Bacteria; Bacteroidetes; Flavobacteriia; Flavobacteriales
JABJPX010000049.1	38	10351	11274	MBT4779957.1	HON97_05910	GCA_018663625.1	hypothetical protein	DUF6695	Polaribacter sp.	Bacteria; Bacteroidetes; Flavobacteriia; Flavobacteriales; Flavobacteriaceae
DXCW01000177.1	39	528	1589	HIY76662.1	H9825_10405	GCA_019115805.1	hypothetical protein	DUF6695	Candidatus Sphingobacterium stercorigallinarum	Bacteria; Bacteroidetes; Sphingobacteriia; Sphingobacteriales; Sphingobacteriaceae; Sphingobacterium
JAGXTF010000004.1	40	5099	5704	MBS3912978.1	KG003_00610	GCA_018333525.1	hypothetical protein	DUF6695	Bacteroidetes bacterium	Bacteria; Bacteroidetes
JABAQQ010000036.1	41	152153	152815	MBV6442626.1	EPGJADBJ_04345	GCA_019187225.1	hypothetical protein	DUF6695	Saprospiraceae bacterium	Bacteria; Bacteroidetes; Saprospiria; Saprospirales; Saprospiraceae
JAFEAJ010000058.1	42	1	859	MBS1949272.1	JST47_16050	GCA_018266455.1	hypothetical protein	DUF6695	Bacteroidetes bacterium	Bacteria; Bacteroidota
JAIVJZ010000051.1	43	3619	9408	MCA1568252.1	LC803_21930	GCA_020199775.1	hypothetical protein	RHS_repeat+RHS_repeat+RHS_repeat	Acidobacteria bacterium	Bacteria; Acidobacteria
JAHQVM010000093.1	44	13708	14724	MBX2828647.1	KTR22_10810	GCA_019634365.1	hypothetical protein	DUF6695	Flavobacteriaceae bacterium	Bacteria; Bacteroidetes; Flavobacteriia; Flavobacteriales; Flavobacteriaceae
FUYS01000004.1	45	208110	209279	SKB56800.1	SAMN05660226_02038	GCA_900168055.1	hypothetical protein	DUF6695	Parapedobacter luteus	Bacteria; Bacteroidetes; Sphingobacteriia; Sphingobacteriales; Sphingobacteriaceae; Parapedobacter
NZ_KE386491.1	46	1864437	1865429	WP_052354048.1	FLEMA_RS68095	GCF_000427405.1	RHS repeat-associated core domain-containing protein	-	Flectobacillus major DSM 103	Bacteria; Bacteroidota; Cytophagia; Cytophagales; Spirosomataceae; Flectobacillus
NZ_ATZA01000002.1	47	128938	130017	WP_051292637.1	A37S_RS23200	GCF_000427965.1	hypothetical protein	DUF6695	Olivibacter sitiensis DSM 17696	Bacteria; Bacteroidota; Sphingobacteriia; Sphingobacteriales; Sphingobacteriaceae; Olivibacter
NZ_AUMD01000019.1	48	198189	199220	WP_026999341.1	G499_RS0106915	GCF_000430505.1	hypothetical protein	DUF6695	Eisenibacter elegans DSM 3317	Bacteria; Bacteroidota; Cytophagia; Cytophagales; Microscillaceae; Eisenibacter
JAGQZU010000002.1	49	16973	17590	MCB0379646.1	KDD24_00215	GCA_020434825.1	hypothetical protein	DUF6695	Flavobacteriales bacterium	Bacteria; Bacteroidetes; Flavobacteriia; Flavobacteriales
JAGQZT010000006.1	50	17067	17786	MCB0400570.1	KDD41_00655	GCA_020435335.1	hypothetical protein	DUF6695	Flavobacteriales bacterium	Bacteria; Bacteroidetes; Flavobacteriia; Flavobacteriales
JACJYG010000012.1	51	49105	50022	MCB9304252.1	H6566_26750	GCA_020636215.1	RHS repeat-associated core domain-containing protein	DUF6695	Lewinellaceae bacterium	Bacteria; Bacteroidetes; Saprospiria; Saprospirales; Lewinellaceae
NZ_JRLB01000096.1	52	37176	38003	WP_036523756.1	LH51_RS15315	GCF_000764495.1	hypothetical protein	DUF6695	Nitrincola sp. A-D6	Bacteria; Pseudomonadota; Gammaproteobacteria; Oceanospirillales; Oceanospirillaceae; Nitrincola
NZ_JSWG01000009.1	53	765859	766857	WP_033960134.1	RH81_RS10420	GCF_000797465.1	hypothetical protein	DUF6695	Psychroserpens jangbogonensis	Bacteria; Bacteroidota; Flavobacteriia; Flavobacteriales; Flavobacteriaceae; Psychroserpens
MWEH01000167.1	54	1760	2482	OQC13459.1	BWX72_01633	GCA_002070965.1	hypothetical protein	DUF6695	Firmicutes bacterium ADurb.Bin080	Bacteria; Firmicutes
MTEK01000229.1	55	263	1003	OQW90834.1	BWK78_06090	GCA_002083855.1	hypothetical protein	DUF4105	Thiotrichaceae bacterium IS1	Bacteria; Proteobacteria; Gammaproteobacteria; Thiotrichales; Thiotrichaceae
NZ_LZHG01000009.1	56	2067	2777	WP_065568712.1	A9G34_RS01850	GCF_001690355.1	hypothetical protein	DUF6695	Gilliamella apicola	Bacteria; Pseudomonadota; Gammaproteobacteria; Orbales; Orbaceae; Gilliamella
NZ_JNIF01000003.1	57	1940459	1942525	WP_155121323.1	M017_RS0109205	GCF_000702445.1	RHS repeat-associated core domain-containing protein	RHS_repeat	Bryobacter aggregatus MPL3	Bacteria; Acidobacteriota; Terriglobia; Bryobacterales; Bryobacteraceae; Bryobacter
NZ_CP012898.1	58	3453796	3454800	WP_054729783.1	APS56_RS14370	GCF_001310225.1	hypothetical protein	DUF6695	Pseudalgibacter alginicilyticus	Bacteria; Bacteroidota; Flavobacteriia; Flavobacteriales; Flavobacteriaceae; Pseudalgibacter
NZ_POYJ01000011.1	59	29571	30560	WP_103071706.1	C1X07_RS19435	GCF_002895435.1	DUF6695 family protein	DUF6695	Aquimarina sediminis	Bacteria; Bacteroidota; Flavobacteriia; Flavobacteriales; Flavobacteriaceae; Aquimarina
NZ_RAQJ01000001.1	60	415098	416099	WP_120199552.1	BXY80_RS02045	GCF_003610635.1	DUF6695 family protein	DUF6695	Ichthyenterobacterium magnum	Bacteria; Bacteroidota; Flavobacteriia; Flavobacteriales; Flavobacteriaceae; Ichthyenterobacterium
NZ_QNRC01000009.1	61	14051	14884	WP_119898961.1	C9E82_RS10105	GCF_003709565.1	hypothetical protein	-	Paracoccus siganidrum	Bacteria; Pseudomonadota; Alphaproteobacteria; Rhodobacterales; Paracoccaceae; Paracoccus
NZ_SWMU01000002.1	62	429349	430008	WP_138931784.1	FCN74_RS06540	GCF_006120725.1	DUF6695 family protein	DUF6695	Mesohalobacter halotolerans	Bacteria; Bacteroidota; Flavobacteriia; Flavobacteriales; Flavobacteriaceae; Mesohalobacter
NZ_MQUA01000013.1	63	430063	431076	WP_104808683.1	BST83_RS04030	GCF_002943715.1	hypothetical protein	DUF6695	Polaribacter filamentus	Bacteria; Bacteroidota; Flavobacteriia; Flavobacteriales; Flavobacteriaceae
NZ_QCYL01000019.1	64	32169	34796	WP_123891874.1	DCM91_RS20310	GCF_003071385.1	RHS repeat-associated core domain-containing protein	DUF6695	Chitinophaga costaii	Bacteria; Bacteroidota; Chitinophagia; Chitinophagales; Chitinophagaceae; Chitinophaga
NZ_AP018042.1	65	4460303	4461277	WP_145957668.1	ALGA_RS17715	GCF_002356295.1	DUF6695 family protein	DUF6695	Labilibaculum antarcticum	Bacteria; Bacteroidota; Bacteroidia; Marinilabiliales; Marinifilaceae; Labilibaculum
NZ_MDGR01000007.1	66	157612	158541	WP_099597266.1	BFP72_RS00665	GCF_002742335.1	hypothetical protein	DUF6695	Reichenbachiella sp. 5M10	Bacteria; Bacteroidota; Cytophagia; Cytophagales; Reichenbachiellaceae; Reichenbachiella
NZ_CP042437.1	67	3684672	3688334	WP_147054806.1	FSB76_RS15470	GCF_007971525.1	DUF6443 domain-containing protein	DUF6443+DUF6695	Mucilaginibacter ginsenosidivorax	Bacteria; Bacteroidota; Sphingobacteriia; Sphingobacteriales; Sphingobacteriaceae; Mucilaginibacter
NZ_VORQ01000031.1	68	27135	28148	WP_147119572.1	ES043_RS11810	GCF_007997065.1	DUF6695 family protein	DUF6695	Polaribacter sp. IC063	Bacteria; Bacteroidota; Flavobacteriia; Flavobacteriales; Flavobacteriaceae
NZ_VNHU01000002.1	69	8243	9229	WP_148781448.1	BD809_RS02770	GCF_008124785.1	DUF6695 family protein	DUF6695	Aquimarina intermedia	Bacteria; Bacteroidota; Flavobacteriia; Flavobacteriales; Flavobacteriaceae; Aquimarina
NZ_CANLFO010000011.1	70	233737	234732	WP_109438704.1	QMO26_RS19730	GCF_947490045.1	hypothetical protein	DUF6695	Aquimarina algiphila	Bacteria; Bacteroidota; Flavobacteriia; Flavobacteriales; Flavobacteriaceae; Aquimarina
NZ_VNHX01000006.1	71	37924	38991	WP_148908123.1	BC792_RS06205	GCF_008124885.1	DUF6695 family protein	DUF6695	Sphingobacterium composti Yoo et al. 2007 non Ten et al. 2007	Bacteria; Bacteroidota; Sphingobacteriia; Sphingobacteriales; Sphingobacteriaceae; Sphingobacterium
NZ_BKCF01000005.1	72	214663	215688	WP_208997327.1	GB234_RS12855	GCF_009014635.1	DUF6695 family protein	DUF6695	Patiriisocius marinistellae	Bacteria; Bacteroidota; Flavobacteriia; Flavobacteriales; Flavobacteriaceae; Patiriisocius
NZ_VYVA01000003.1	73	278381	279379	WP_152286980.1	F6P99_RS08170	GCF_009193215.1	DUF6695 family protein	DUF6695	Flavicella marina	Bacteria; Bacteroidota; Flavobacteriia; Flavobacteriales; Flavobacteriaceae; Flavicella
NZ_JAATJG010000018.1	74	38496	39485	WP_167899213.1	GGR97_RS14275	GCF_011927765.1	DUF6695 family protein	DUF6695	Wenyingzhuangia aestuarii	Bacteria; Bacteroidota; Flavobacteriia; Flavobacteriales; Flavobacteriaceae; Wenyingzhuangia
NZ_CP053348.1	75	700795	701802	WP_179005062.1	HM987_RS02895	GCF_013394595.1	DUF6695 family protein	DUF6695	Winogradskyella forsetii	Bacteria; Bacteroidota; Flavobacteriia; Flavobacteriales; Flavobacteriaceae; Winogradskyella
NZ_JACLEX010000005.1	76	243126	243794	WP_185241865.1	H6X08_RS15500	GCF_014220925.1	DUF6695 family protein	DUF6695	Elizabethkingia anophelis	Bacteria; Bacteroidota; Flavobacteriia; Flavobacteriales; Weeksellaceae; Elizabethkingia
NZ_WUMG01000001.1	77	410612	415222	WP_160851255.1	GRX31_RS01825	GCF_009827015.1	RHS repeat-associated core domain-containing protein	DUF6531+RHS_repeat+RHS_repeat+RHS_repeat+RHS_repeat+RHS_repeat+RHS_repeat+RHS_repeat+RHS	Delftia sp. CH05	Bacteria; Pseudomonadota; Betaproteobacteria; Burkholderiales; Comamonadaceae; Delftia
NZ_QKWN01000013.1	78	81435	82424	WP_143956272.1	DMZ48_RS16470	GCF_007279655.1	hypothetical protein	DUF6695	Robertkochia solimangrovi	Bacteria; Bacteroidota; Flavobacteriia; Flavobacteriales; Flavobacteriaceae; Robertkochia
NZ_BMFQ01000001.1	79	1285171	1286160	WP_188462619.1	IEV77_RS05560	GCF_014638915.1	DUF6695 family protein	DUF6695	Bizionia arctica	Bacteria; Bacteroidota; Flavobacteriia; Flavobacteriales; Flavobacteriaceae; Bizionia
NZ_JAJAPW010000005.1	80	68510	69502	WP_226544093.1	LG649_RS12235	GCF_020523925.1	DUF6695 family protein	DUF6695	Tamlana laminarinivorans	Bacteria; Bacteroidota; Flavobacteriia; Flavobacteriales; Flavobacteriaceae; Tamlana
NZ_JACNMO010000001.1	81	334167	334775	WP_227267652.1	H7847_RS01730	GCF_020622345.1	hypothetical protein	DUF6695	Roseobacter sp. H9	Bacteria; Pseudomonadota; Alphaproteobacteria; Rhodobacterales; Roseobacteraceae; Roseobacter
NZ_JAFMPT010000001.1	82	319974	321026	WP_227475672.1	J1C55_RS01425	GCF_020667915.1	DUF6695 family protein	DUF6695	Winogradskyella immobilis	Bacteria; Bacteroidota; Flavobacteriia; Flavobacteriales; Flavobacteriaceae; Winogradskyella
NZ_CP051174.1	83	1054548	1056884	WP_226951821.1	HF907_RS21545	GCF_014884725.1	RHS repeat domain-containing protein	RHS_repeat+RHS_repeat+RHS_repeat+RHS_repeat+RHS_repeat	Ralstonia pseudosolanacearum	Bacteria; Pseudomonadota; Betaproteobacteria; Burkholderiales; Burkholderiaceae; Ralstonia; Ralstonia solanacearum species complex
NZ_FQYP01000013.1	84	65980	66981	WP_073321573.1	BUE24_RS22350	GCF_900141785.1	hypothetical protein	DUF6695	Aquimarina spongiae	Bacteria; Bacteroidota; Flavobacteriia; Flavobacteriales; Flavobacteriaceae; Aquimarina
NZ_CAJUPE010000006.1	85	76816	77442	WP_230372530.1	QDI48_RS10445	GCF_910588055.1	hypothetical protein	DUF6695	Bacteroides intestinalis	Bacteria; Bacteroidota; Bacteroidia; Bacteroidales; Bacteroidaceae; Bacteroides
JADYYE010000118.1	86	95814	96722	MCC6971233.1	IT434_13545	GCA_020853815.1	hypothetical protein	-	Phycisphaerales bacterium	Bacteria; Planctomycetes; Phycisphaerae; Phycisphaerales
NZ_JAERTY010000004.1	87	336623	337678	WP_202102722.1	JKG61_RS09450	GCF_016746095.1	DUF6695 family protein	DUF6695	Sphingobacterium faecale	Bacteria; Bacteroidota; Sphingobacteriia; Sphingobacteriales; Sphingobacteriaceae; Sphingobacterium
NZ_GL872413.1	88	106458	107282	WP_009744559.1	HMPREF9071_RS00470	GCF_000192225.1	hypothetical protein	-	Capnocytophaga sp. oral taxon 338 str. F0234	Bacteria; Bacteroidota; Flavobacteriia; Flavobacteriales; Flavobacteriaceae; Capnocytophaga
NZ_AFPK01000037.1	89	23012	23998	WP_029489339.1	FS85_RS0107675	GCF_000220525.1	DUF6695 family protein	DUF6695	Ochrovirga pacifica	Bacteria; Bacteroidota; Flavobacteriia; Flavobacteriales; Flavobacteriaceae; Ochrovirga
NZ_CADEQT010000097.1	90	2836	3540	WP_175691783.1	HWV78_RS37275	GCF_902829625.1	RHS repeat-associated core domain-containing protein	-	Burkholderia anthina	Bacteria; Pseudomonadota; Betaproteobacteria; Burkholderiales; Burkholderiaceae; Burkholderia; Burkholderia cepacia complex
NZ_NMOO01000009.1	91	160168	160791	WP_093955394.1	NW10_RS17150	GCF_002234315.1	hypothetical protein	DUF6695	Salmonella enterica subsp. enterica serovar Weslaco	Bacteria; Pseudomonadota; Gammaproteobacteria; Enterobacterales; Enterobacteriaceae; Salmonella
NZ_JAANBD010000029.1	92	346980	347942	WP_206202785.1	G8346_RS14505	GCF_011089885.1	RHS repeat-associated core domain-containing protein	-	Thioalkalivibrio sp. XN279	Bacteria; Pseudomonadota; Gammaproteobacteria; Chromatiales; Ectothiorhodospiraceae; Thioalkalivibrio
NZ_JAAFZY010000002.1	93	163899	164891	WP_166957504.1	GZ212_RS04070	GCF_011764015.1	hypothetical protein	DUF6695	Mangrovimonas sp. CR14	Bacteria; Bacteroidota; Flavobacteriia; Flavobacteriales; Flavobacteriaceae; Mangrovimonas
NZ_MZNH01000556.1	94	1	709	WP_086327740.1	B5S43_RS14600	GCF_002141575.1	hypothetical protein	DUF6695	Gilliamella apicola	Bacteria; Pseudomonadota; Gammaproteobacteria; Orbales; Orbaceae; Gilliamella
NZ_NFVC01000612.1	95	39492	40139	WP_086918006.1	CA603_RS37520	GCF_002157305.1	hypothetical protein	DUF6695	Paraburkholderia hospita	Bacteria; Pseudomonadota; Betaproteobacteria; Burkholderiales; Burkholderiaceae; Paraburkholderia
NZ_OMPE01000006.1	96	251877	252884	WP_109299806.1	DK508_RS05835	GCF_900312815.1	hypothetical protein	DUF6695	Aquimarina sp. AU474	Bacteria; Bacteroidota; Flavobacteriia; Flavobacteriales; Flavobacteriaceae; Aquimarina
NZ_JAABOQ010000006.1	97	193942	194979	WP_164033314.1	GWK10_RS15555	GCF_010671565.1	DUF6695 family protein	DUF6695	Spongiivirga citrea	Bacteria; Bacteroidota; Flavobacteriia; Flavobacteriales; Flavobacteriaceae; Spongiivirga
NZ_JAAKGO010000003.1	98	300167	301249	WP_165319011.1	G5B30_RS05735	GCF_011043525.1	DUF6695 family protein	DUF6695	Sphingobacterium sp. SGG-5	Bacteria; Bacteroidota; Sphingobacteriia; Sphingobacteriales; Sphingobacteriaceae; Sphingobacterium

## Sheet: DUF4105a
S3C Table. List of DUF4150 homologs.
nucleotide	block_id	start	end	pid	locus	assembly	product	pfam	organism	classification
PBWT01000004.1	1	2572	3756	MBS82536.1	CMD65_00180	GCA_002727375.1	hypothetical protein	DUF4105	Gammaproteobacteria bacterium	Bacteria; Proteobacteria; Gammaproteobacteria
NVVR01000008.1	2	40519	41871	PHS08984.1	COA88_05625	GCA_002733415.1	hypothetical protein	DUF4105+DUF2157	Kordia sp.	Bacteria; Bacteroidetes; Flavobacteriia; Flavobacteriales; Flavobacteriaceae; Kordia
PAEL01000064.1	3	34069	35415	MAV32770.1	CMQ02_04990	GCA_002700775.1	hypothetical protein	DUF4105	Gammaproteobacteria bacterium	Bacteria; Proteobacteria; Gammaproteobacteria
NZZH01000019.1	4	18889	20076	MAS29344.1	CMC44_01825	GCA_002702405.1	hypothetical protein	DUF4105	Flavobacteriaceae bacterium	Bacteria; Bacteroidetes; Flavobacteriia; Flavobacteriales; Flavobacteriaceae
PABM01000010.1	5	28886	30049	MAU30562.1	CMC36_01445	GCA_002702745.1	hypothetical protein	DUF4105	Flavobacteriaceae bacterium	Bacteria; Bacteroidota; Flavobacteriia; Flavobacteriales; Flavobacteriaceae
PAMY01000002.1	6	17	1183	MBA08527.1	CMC71_00070	GCA_002707485.1	hypothetical protein	DUF4105	Flavobacteriaceae bacterium	Bacteria; Bacteroidota; Flavobacteriia; Flavobacteriales; Flavobacteriaceae
JACSRV010000209.1	7	5303	6463	MBE2290545.1	IAE95_13385	GCA_014879545.1	DUF4105 domain-containing protein	DUF4105	Chitinophagaceae bacterium	Bacteria; Bacteroidetes; Chitinophagia; Chitinophagales; Chitinophagaceae
NSHX01000003.1	8	42292	43482	PHX74945.1	CK547_00810	GCA_002737565.1	hypothetical protein	DUF4105	Chitinophagaceae bacterium	Bacteria; Bacteroidetes; Chitinophagia; Chitinophagales; Chitinophagaceae
CP025118.1	9	1759384	1760565	AUC82054.1	CW733_07920	GCA_002831665.1	hypothetical protein	DUF4105+DUF2070	Lacinutrix sp. Bg11-31	Bacteria; Bacteroidota; Flavobacteriia; Flavobacteriales; Flavobacteriaceae; Lacinutrix
RDZP01000117.1	10	5315	6514	TAG00292.1	EAZ44_09585	GCA_004294005.1	DUF4105 domain-containing protein	DUF4105	Cytophagia bacterium	Bacteria; Bacteroidetes; Cytophagia
REAQ01000092.1	11	3568	4734	TAH03445.1	EAZ17_02800	GCA_004294195.1	DUF4105 domain-containing protein	DUF4105	Sphingobacteriales bacterium	Bacteria; Bacteroidetes; Sphingobacteriia; Sphingobacteriales
SCVJ01000022.1	12	70330	71490	TBR19526.1	EPO57_03180	GCA_004322425.1	DUF4105 domain-containing protein	DUF4105	Chitinophagaceae bacterium	Bacteria; Bacteroidetes; Chitinophagia; Chitinophagales; Chitinophagaceae
NYVA01000031.1	13	39253	40446	MAB30866.1	CMP78_04680	GCA_002684355.1	hypothetical protein	DUF4105	Formosa sp.	Bacteria; Bacteroidota; Flavobacteriia; Flavobacteriales; Flavobacteriaceae; Formosa
DNBY01000231.1	14	6781	8973	HAW73835.1	DCX00_08455	GCA_003491685.1	diaminopimelate epimerase	DAP_epimerase+DAP_epimerase+DUF4105	Flavobacteriales bacterium	Bacteria; Bacteroidota; Flavobacteriia; Flavobacteriales
DNUT01000503.1	15	368	1570	HBI41146.1	DDY16_09430	GCA_003507755.1	hypothetical protein	DUF4105	Tenacibaculum sp.	Bacteria; Bacteroidetes; Flavobacteriia; Flavobacteriales; Flavobacteriaceae; Tenacibaculum
JAFSQL010000008.1	16	7196	8356	MBQ9591707.1	IJR32_02565	GCA_017446585.1	DUF4105 domain-containing protein	DUF4105	Paludibacteraceae bacterium	Bacteria; Bacteroidetes; Bacteroidia; Bacteroidales; Paludibacteraceae
JAFTEV010000094.1	17	6343	7524	MBQ9642242.1	IJV06_11890	GCA_017453465.1	DUF4105 domain-containing protein	DUF4105	Bacteroidaceae bacterium	Bacteria; Bacteroidetes; Bacteroidia; Bacteroidales; Bacteroidaceae
JAFPZF010000007.1	18	77358	78392	MBQ3634252.1	II951_01355	GCA_017417385.1	DUF4105 domain-containing protein	DUF4105	Bacteroidales bacterium	Bacteria; Bacteroidetes; Bacteroidia; Bacteroidales
JAFRMY010000041.1	19	37742	38845	MBR0489875.1	IJJ68_06720	GCA_017430505.1	DUF4105 domain-containing protein	DUF4105	Prevotella sp.	Bacteria; Bacteroidetes; Bacteroidia; Bacteroidales; Prevotellaceae; Prevotella
JACOMZ010000094.1	20	5544	6746	MBC6410693.1	GDA42_09605	GCA_014323985.1	DUF4105 domain-containing protein	DUF4105	Ekhidna sp.	Bacteria; Bacteroidetes; Cytophagia; Cytophagales; Reichenbachiellaceae; Ekhidna
JACMRH010000537.1	21	5030	6211	MBC7391583.1	H7329_20470	GCA_014376535.1	DUF4105 domain-containing protein	DUF4105	Cytophagales bacterium	Bacteria; Bacteroidota; Cytophagia; Cytophagales
JACMPR010000253.1	22	18288	19472	MBC7536060.1	H7258_10235	GCA_014377385.1	DUF4105 domain-containing protein	DUF4105	Ferruginibacter sp.	Bacteria; Bacteroidetes; Chitinophagia; Chitinophagales; Chitinophagaceae; Ferruginibacter
JACMPD010000197.1	23	16842	18053	MBC7554295.1	H7257_09975	GCA_014377675.1	DUF4105 domain-containing protein	DUF4105	Taibaiella sp.	Bacteria; Bacteroidetes; Chitinophagia; Chitinophagales; Chitinophagaceae; Taibaiella
JACMLJ010000052.1	24	153921	155165	MBC7888840.1	H7Z13_13260	GCA_014379625.1	DUF4105 domain-containing protein	DUF4105	Ferruginibacter sp.	Bacteria; Bacteroidetes; Chitinophagia; Chitinophagales; Chitinophagaceae; Ferruginibacter
JADIZF010000005.1	25	288676	289848	MBK6380368.1	IPF72_11900	GCA_016704945.1	DUF4105 domain-containing protein	DUF4105	Chitinophagaceae bacterium	Bacteria; Bacteroidetes; Chitinophagia; Chitinophagales; Chitinophagaceae
JADIYV010000006.1	26	6007	7176	MBK6330280.1	IPF62_07080	GCA_016705135.1	DUF4105 domain-containing protein	DUF4105	Bacteroidetes bacterium	Bacteria; Bacteroidetes
JADJIX010000001.1	27	547262	548413	MBK7734183.1	IPI36_02555	GCA_016706785.1	DUF4105 domain-containing protein	DUF4105	Chitinophagaceae bacterium	Bacteria; Bacteroidetes; Chitinophagia; Chitinophagales; Chitinophagaceae
JADJGK010000001.1	28	255627	256862	MBK7121516.1	IPH68_01220	GCA_016708085.1	DUF4105 domain-containing protein	DUF4105	Chitinophagaceae bacterium	Bacteria; Bacteroidetes; Chitinophagia; Chitinophagales; Chitinophagaceae
JADJNW010000001.1	29	287653	288858	MBK7869420.1	IPJ74_01450	GCA_016714085.1	DUF4105 domain-containing protein	DUF4105	Saprospiraceae bacterium	Bacteria; Bacteroidetes; Saprospiria; Saprospirales; Saprospiraceae
SEAJ01000068.1	30	1448	2641	RYY89192.1	EOO15_06865	GCA_004173495.1	DUF4105 domain-containing protein	DUF4105	Chitinophagaceae bacterium	Bacteria; Bacteroidetes; Chitinophagia; Chitinophagales; Chitinophagaceae
SEAK01000041.1	31	24453	25853	RYZ22576.1	EOO16_08630	GCA_004173845.1	DUF4105 domain-containing protein	DUF4105	Chitinophagaceae bacterium	Bacteria; Bacteroidetes; Chitinophagia; Chitinophagales; Chitinophagaceae
SGZJ01000001.1	32	13033	14223	RZP00923.1	EVA45_00080	GCA_004213995.1	DUF4105 domain-containing protein	DUF4105	Flavobacteriales bacterium	Bacteria; Bacteroidetes; Flavobacteriia; Flavobacteriales
RDXQ01000009.1	33	2893	4170	TAE42006.1	EAY79_00185	GCA_004292915.1	DUF4105 domain-containing protein	DUF4105	Runella slithyformis	Bacteria; Bacteroidota; Cytophagia; Cytophagales; Spirosomataceae; Runella
RDZM01000321.1	34	503	1642	TAF91392.1	EAZ47_10050	GCA_004293575.1	DUF4105 domain-containing protein	DUF4105	Bacteroidetes bacterium	Bacteria; Bacteroidetes
JAAYES010000118.1	35	49281	50384	NLX72907.1	GXY94_06340	GCA_012728615.1	DUF4105 domain-containing protein	DUF4105	Bacteroidales bacterium	Bacteria; Bacteroidetes; Bacteroidia; Bacteroidales
JAFLBK010000001.1	36	1719239	1720417	MBN8699460.1	J0L54_07590	GCA_017303335.1	DUF4105 domain-containing protein	DUF4105	Chitinophagales bacterium	Bacteria; Bacteroidetes; Chitinophagia; Chitinophagales
JAFLBN010000002.1	37	1316	2479	MBN8669465.1	J0L80_02185	GCA_017303395.1	DUF4105 domain-containing protein	DUF4105	Chitinophagales bacterium	Bacteria; Bacteroidetes; Chitinophagia; Chitinophagales
JAFLBI010000002.1	38	196105	197256	MBN8665606.1	J0L83_13570	GCA_017303835.1	DUF4105 domain-containing protein	DUF4105	Chitinophagales bacterium	Bacteria; Bacteroidetes; Chitinophagia; Chitinophagales
DMRT01000183.1	39	2651	3874	HAO46565.1	DCQ97_06540	GCA_003455235.1	hypothetical protein	DUF4105	Chitinophagaceae bacterium	Bacteria; Bacteroidetes; Chitinophagia; Chitinophagales; Chitinophagaceae
DMPB01000083.1	40	16311	17471	HAN38380.1	DCQ29_05715	GCA_003456175.1	hypothetical protein	DUF4105	Chitinophagaceae bacterium	Bacteria; Bacteroidetes; Chitinophagia; Chitinophagales; Chitinophagaceae
DMQH01000578.1	41	558	1742	HAQ39271.1	DCQ58_12255	GCA_003457245.1	hypothetical protein	DUF4105	Saprospirales bacterium	Bacteria; Bacteroidetes; Saprospiria; Saprospirales
PASJ01000045.1	42	4960	6309	MBC61770.1	CMP11_04870	GCA_002711925.1	hypothetical protein	DUF4105	Pseudobdellovibrionaceae bacterium	Bacteria; Bdellovibrionota; Bdellovibrionia; Bdellovibrionales; Pseudobdellovibrionaceae
PBJR01000008.1	43	8942	10129	MBK42608.1	CMC83_01875	GCA_002721175.1	hypothetical protein	DUF4105	Flavobacteriaceae bacterium	Bacteria; Bacteroidota; Flavobacteriia; Flavobacteriales; Flavobacteriaceae
BMGE01000003.1	44	929251	930537	GGC00099.1	GCM10011325_29160	GCA_014640015.1	hypothetical protein	DUF4105	Dyadobacter sediminis	Bacteria; Bacteroidota; Cytophagia; Cytophagales; Spirosomataceae; Dyadobacter
JAAVGI010000011.1	45	210198	211517	MBD5190968.1	HDS93_03805	GCA_014800305.1	DUF4105 domain-containing protein	DUF4105	Bacteroidales bacterium	Bacteria; Bacteroidota; Bacteroidia; Bacteroidales
RKDM01000038.1	46	8157	9359	MBD8977767.1	EGQ88_04165	GCA_014847385.1	DUF4105 domain-containing protein	DUF4105	Prevotellamassilia timonensis	Bacteria; Bacteroidetes; Bacteroidia; Bacteroidales; Prevotellaceae; Prevotellamassilia
JAFKLQ010000006.1	47	556037	557164	MBN8834061.1	J0H76_06750	GCA_017304715.1	DUF4105 domain-containing protein	DUF4105	Sphingobacteriales bacterium	Bacteria; Bacteroidetes; Sphingobacteriia; Sphingobacteriales
JAFKGR010000008.1	48	151881	153074	MBN9350790.1	J0H55_08890	GCA_017307735.1	DUF4105 domain-containing protein	DUF4105	Chitinophagaceae bacterium	Bacteria; Bacteroidetes; Chitinophagia; Chitinophagales; Chitinophagaceae
JAFKFR010000005.1	49	84425	85588	MBN9484075.1	J0H46_12020	GCA_017308155.1	DUF4105 domain-containing protein	DUF4105	Bacteroidetes bacterium	Bacteria; Bacteroidetes
JAFNXI010000014.1	50	8491	9726	MBQ5696809.1	IIV50_00325	GCA_017379115.1	DUF4105 domain-containing protein	DUF4105+DUF6057	Muribaculaceae bacterium	Bacteria; Bacteroidetes; Bacteroidia; Bacteroidales; Muribaculaceae
VGRX01000003.1	51	40304	42346	MBM4352344.1	FJ109_00890	GCA_016875215.1	DUF4105 domain-containing protein	DUF4105	Deltaproteobacteria bacterium	Bacteria; Myxococcota; Myxococcia
JAFGPQ010000164.1	52	18425	19633	MBN2626762.1	JXA95_08855	GCA_016936115.1	DUF4105 domain-containing protein	DUF4105	Spirochaetales bacterium	Bacteria; Spirochaetes; Spirochaetales
JAFUZD010000080.1	53	9267	10451	MBR1688182.1	IJ710_06565	GCA_017476785.1	DUF4105 domain-containing protein	DUF4105+YfhO	Prevotella sp.	Bacteria; Bacteroidetes; Bacteroidia; Bacteroidales; Prevotellaceae; Prevotella
JADKDL010000006.1	54	69869	71128	MBK8806475.1	IPO21_07480	GCA_016714605.1	DUF4105 domain-containing protein	DUF4105	Bacteroidales bacterium	Bacteria; Bacteroidetes; Bacteroidia; Bacteroidales
JADKJG010000004.1	55	153254	153877	MBL0309244.1	IPP77_06080	GCA_016722375.1	DUF4105 domain-containing protein	DUF4105	Bacteroidetes bacterium	Bacteria; Bacteroidetes
JADKJC010000002.1	56	616570	617721	MBL0357243.1	IPP72_10330	GCA_016722465.1	DUF4105 domain-containing protein	DUF4105	Chitinophagaceae bacterium	Bacteria; Bacteroidetes; Chitinophagia; Chitinophagales; Chitinophagaceae
RFVQ01000036.1	57	2137	3303	NBT15471.1	EBS95_03850	GCA_009922495.1	DUF4105 domain-containing protein	DUF4105	Chitinophagia bacterium	Bacteria; Bacteroidetes; Chitinophagia
RZYO01000005.1	58	54462	55760	NCD04774.1	EOL97_01520	GCA_009930325.1	DUF4105 domain-containing protein	DUF4105	Spirochaetia bacterium	Bacteria; Spirochaetes
JADFVZ010000112.1	59	13470	14654	MBE9549976.1	IMF09_11270	GCA_015222805.1	DUF4105 domain-containing protein	DUF4105	Proteobacteria bacterium	Bacteria; Proteobacteria
MNXO01000065.1	60	10217	11422	OIP03933.1	AUJ97_03595	GCA_001872995.1	hypothetical protein	DUF4105	Bacteroidetes bacterium CG2_30_32_10	Bacteria; Bacteroidetes
JAEUVZ010000016.1	61	10833	12017	MBL7717834.1	JNL72_03285	GCA_016786665.1	DUF4105 domain-containing protein	DUF4105+HCV_core	Flavipsychrobacter sp.	Bacteria; Bacteroidetes; Chitinophagia; Chitinophagales; Chitinophagaceae; Flavipsychrobacter
JAEUVP010000041.1	62	5014	6180	MBL7707633.1	JNJ86_01105	GCA_016786805.1	DUF4105 domain-containing protein	DUF4105	Chitinophagaceae bacterium	Bacteria; Bacteroidetes; Chitinophagia; Chitinophagales; Chitinophagaceae
ANLA01000040.1	63	4161	5345	EMQ93766.1	D778_02357	GCA_000348685.1	hypothetical protein	DUF4105	Xanthomarina gelatinilytica	Bacteria; Bacteroidetes; Flavobacteriia; Flavobacteriales; Flavobacteriaceae; Xanthomarina
JABSRP010000089.1	64	9851	11167	NRA69056.1	HRU19_31585	GCA_013215145.1	DUF4105 domain-containing protein	DUF4105	Pseudobacteriovorax sp.	Bacteria; Proteobacteria; Oligoflexia; Oligoflexales; Pseudobacteriovoracaceae; Pseudobacteriovorax
JAAZFG010000069.1	65	1297	2415	NLB57085.1	GX805_01200	GCA_012511875.1	DUF4105 domain-containing protein	DUF4105	Gammaproteobacteria bacterium	Bacteria; Proteobacteria; Gammaproteobacteria
JAAZAM010000380.1	66	3578	4894	NLE32959.1	GX619_08060	GCA_012514325.1	DUF4105 domain-containing protein	DUF4105	Bacteroidales bacterium	Bacteria; Bacteroidetes; Bacteroidia; Bacteroidales
JAAZAA010000011.1	67	4588	6003	NLE84905.1	GX607_00760	GCA_012514535.1	DUF4105 domain-containing protein	DUF4105	Myxococcales bacterium	Bacteria; Proteobacteria; Deltaproteobacteria; Myxococcales
JAAYUD010000057.1	68	26094	27281	NLI36094.1	GX416_06220	GCA_012517855.1	DUF4105 domain-containing protein	DUF4105	Bacteroidales bacterium	Bacteria; Bacteroidetes; Bacteroidia; Bacteroidales
REDT01000048.1	69	3223	4416	TVR36329.1	EA390_00760	GCA_007693295.1	DUF4105 domain-containing protein	DUF4105	Balneolaceae bacterium	Bacteria; Balneolota; Balneolia; Balneolales; Balneolaceae
REDV01000083.1	70	78906	80078	TVR39177.1	EA392_07510	GCA_007695365.1	DUF4105 domain-containing protein	DUF4105	Cryomorphaceae bacterium	Bacteria; Bacteroidetes; Flavobacteriia; Flavobacteriales; Cryomorphaceae
JABDKT010000254.1	71	7731	8302	NND64017.1	HKN48_12575	GCA_013002065.1	DUF4105 domain-containing protein	DUF4105	Flavobacteriaceae bacterium	Bacteria; Bacteroidetes; Flavobacteriia; Flavobacteriales; Flavobacteriaceae
JABDKO010000240.1	72	6607	7689	NND72609.1	HKN43_13615	GCA_013002165.1	DUF4105 domain-containing protein	DUF4105+DUF6541	Rhodothermales bacterium	Bacteria; Rhodothermaeota; Rhodothermia; Rhodothermales
JABDLO010000131.1	73	6575	7747	NNF33644.1	HKN68_06025	GCA_013002995.1	DUF4105 domain-containing protein	DUF4105	Saprospiraceae bacterium	Bacteria; Bacteroidetes; Saprospiria; Saprospirales; Saprospiraceae
JABSSV010000224.1	74	5067	6302	NRB71629.1	HRU51_06920	GCA_013213875.1	DUF4105 domain-containing protein	DUF4105	Xanthomonadales bacterium	Bacteria; Proteobacteria; Gammaproteobacteria; Xanthomonadales
QXCW01000002.1	75	2343557	2344717	RIA10246.1	OE09_2101	GCA_003550275.1	uncharacterized protein DUF4105	DUF4105	Flavobacteriaceae bacterium MAR_2010_72	Bacteria; Bacteroidetes; Flavobacteriia; Flavobacteriales; Flavobacteriaceae
RPFJ01000012.1	76	6045	7223	RPD96176.1	EGM88_10430	GCA_003813905.1	DUF4105 domain-containing protein	DUF4105	Aureibaculum marinum	Bacteria; Bacteroidetes; Flavobacteriia; Flavobacteriales; Flavobacteriaceae; Aureibaculum
CP007627.1	77	2382364	2383464	AIJ38647.1	FPSM_02152	GCA_000739395.1	Putative membrane spanning protein	DUF4105	Flavobacterium psychrophilum	Bacteria; Bacteroidota; Flavobacteriia; Flavobacteriales; Flavobacteriaceae; Flavobacterium
LICC01000016.1	78	31383	32600	KRO67257.1	ABR84_08915	GCA_001438125.1	hypothetical protein	DUF4105	Cryomorphaceae bacterium BACL21 MAG-121220-bin10	Bacteria; Bacteroidetes; Flavobacteriia; Flavobacteriales; Cryomorphaceae
LNFQ01000037.1	79	2466	3602	KXK42739.1	UZ11_BCD004001119	GCA_001567165.1	membrane protein	DUF4105	Bacteroidetes bacterium OLB11	Bacteria; Bacteroidetes
SSEV01000004.1	80	9185	10411	TXH77886.1	E6Q88_00265	GCA_008015095.1	DUF4105 domain-containing protein	DUF4105	Xanthomonadaceae bacterium	Bacteria; Proteobacteria; Gammaproteobacteria; Xanthomonadales; Xanthomonadaceae
PGZA01000096.1	81	2428	3663	PKM02884.1	CVV16_10725	GCA_002839965.1	hypothetical protein	DUF4105	Gammaproteobacteria bacterium HGW-Gammaproteobacteria-6	Bacteria; Proteobacteria; Gammaproteobacteria
PHAZ01000019.1	82	11164	12450	PKN27232.1	CVU65_03155	GCA_002841825.1	hypothetical protein	DUF4105	Deltaproteobacteria bacterium HGW-Deltaproteobacteria-22	Bacteria; Proteobacteria; Deltaproteobacteria
SEFT01000011.1	83	119475	120641	RYD56493.1	EOP56_12425	GCA_004144175.1	DUF4105 domain-containing protein	DUF4105	Sphingobacteriales bacterium	Bacteria; Bacteroidetes; Sphingobacteriia; Sphingobacteriales
SEFP01000002.1	84	483309	484433	RYD52078.1	EOP52_07830	GCA_004144185.1	DUF4105 domain-containing protein	DUF4105	Sphingobacteriales bacterium	Bacteria; Bacteroidetes; Sphingobacteriia; Sphingobacteriales
SEFO01000180.1	85	445	1596	RYE22914.1	EOP51_12040	GCA_004144275.1	DUF4105 domain-containing protein	DUF4105	Sphingobacteriales bacterium	Bacteria; Bacteroidetes; Sphingobacteriia; Sphingobacteriales
JAFWVM010000002.1	86	3355	4638	MBR3283703.1	IKI60_00055	GCA_017523985.1	DUF4105 domain-containing protein	DUF4105	Alloprevotella sp.	Bacteria; Bacteroidetes; Bacteroidia; Bacteroidales; Prevotellaceae; Alloprevotella
VGVM01000015.1	87	42717	44012	MBM4193726.1	FJ202_05010	GCA_016874035.1	DUF4105 domain-containing protein	DUF4105	Gemmatimonadetes bacterium	Bacteria; Gemmatimonadetes
JAFUKZ010000138.1	88	48928	50106	MBQ7852708.1	IJ342_07560	GCA_017483335.1	DUF4105 domain-containing protein	DUF4105	Muribaculaceae bacterium	Bacteria; Bacteroidetes; Bacteroidia; Bacteroidales; Muribaculaceae
JAFUVC010000145.1	89	9915	10838	MBR1469622.1	IJ605_05890	GCA_017483785.1	DUF4105 domain-containing protein	DUF4105	Prevotella sp.	Bacteria; Bacteroidetes; Bacteroidia; Bacteroidales; Prevotellaceae; Prevotella
JAFVNZ010000062.1	90	5387	6451	MBR1996338.1	IJ989_03715	GCA_017506085.1	DUF4105 domain-containing protein	DUF4105+DUF6264	Paludibacteraceae bacterium	Bacteria; Bacteroidetes; Bacteroidia; Bacteroidales; Paludibacteraceae
JAGAET010000158.1	91	1497	2807	MBO4279349.1	J5891_06000	GCA_017612985.1	DUF4105 domain-containing protein	DUF4105	Spirochaetales bacterium	Bacteria; Spirochaetes; Spirochaetales
JAGCMB010000033.1	92	73834	75021	MBO7193532.1	J6V47_04530	GCA_017646665.1	DUF4105 domain-containing protein	DUF4105	Bacteroidaceae bacterium	Bacteria; Bacteroidetes; Bacteroidia; Bacteroidales; Bacteroidaceae
JAGNWK010000051.1	93	9387	10670	MBP6218649.1	KA436_08690	GCA_017985985.1	DUF4105 domain-containing protein	DUF4105	Oligoflexales bacterium	Bacteria; Proteobacteria; Oligoflexia; Oligoflexales
JAGNSI010000163.1	94	1790	2962	MBP6411466.1	KA313_10235	GCA_017988135.1	DUF4105 domain-containing protein	DUF4105	Pseudarcicella sp.	Bacteria; Bacteroidota; Cytophagia; Cytophagales; Spirosomataceae; Pseudarcicella
JABGUW010000028.1	95	25332	26513	MBT3559699.1	HN497_01535	GCA_018646345.1	DUF4105 domain-containing protein	DUF4105	Flavobacteriaceae bacterium	Bacteria; Bacteroidetes; Flavobacteriia; Flavobacteriales; Flavobacteriaceae
JABGUM010000044.1	96	6327	7496	MBT3546478.1	HN487_02115	GCA_018646575.1	DUF4105 domain-containing protein	DUF4105	Flavobacterium sp.	Bacteria; Bacteroidetes; Flavobacteriia; Flavobacteriales; Flavobacteriaceae; Flavobacterium
JAGXRF010000064.1	97	123010	124122	MBS4040544.1	KGZ81_08080	GCA_018335925.1	DUF4105 domain-containing protein	DUF4105	Flavobacteriales bacterium	Bacteria; Bacteroidetes; Flavobacteriia; Flavobacteriales
JABJOS010000011.1	98	3801	4982	MBT4915508.1	HON66_01650	GCA_018664165.1	DUF4105 domain-containing protein	DUF4105	Formosa sp.	Bacteria; Bacteroidetes; Flavobacteriia; Flavobacteriales; Flavobacteriaceae; Formosa
JAGAZE010000021.1	99	26666	27910	MBP3726172.1	J6I60_03035	GCA_017940185.1	DUF4105 domain-containing protein	DUF4105	Bacteroidaceae bacterium	Bacteria; Bacteroidetes; Bacteroidia; Bacteroidales; Bacteroidaceae
JAGDCM010000125.1	100	10593	11783	MBP5197369.1	J6035_08225	GCA_017958545.1	DUF4105 domain-containing protein	DUF4105	Bacteroidaceae bacterium	Bacteria; Bacteroidetes; Bacteroidia; Bacteroidales; Bacteroidaceae
JAGCWA010000013.1	101	57095	58303	MBP5480728.1	J6Y22_03125	GCA_017962085.1	DUF4105 domain-containing protein	DUF4105	Paludibacteraceae bacterium	Bacteria; Bacteroidetes; Bacteroidia; Bacteroidales; Paludibacteraceae
JADIMU010000043.1	102	6885	8126	MBO8443421.1	IAC42_06645	GCA_017694495.1	DUF4105 domain-containing protein	DUF4105	Candidatus Aphodenecus pullistercoris	Bacteria; Spirochaetota; Spirochaetia; Spirochaetales; Candidatus Aphodenecus
JADIMR010000038.1	103	29611	30777	MBO8446657.1	IAC32_02795	GCA_017694565.1	DUF4105 domain-containing protein	DUF4105	Candidatus Enterocola intestinipullorum	Bacteria; Bacteroidota; Bacteroidia; Bacteroidales; Enterocola
JAGIBF010000002.1	104	111180	112343	MBO9561316.1	J7621_01025	GCA_017744515.1	DUF4105 domain-containing protein	DUF4105	Niastella sp.	Bacteria; Bacteroidetes; Chitinophagia; Chitinophagales; Chitinophagaceae; Niastella
JAGIAP010000040.1	105	11519	12691	MBO9632506.1	J7578_05265	GCA_017744805.1	DUF4105 domain-containing protein	DUF4105	Chitinophagaceae bacterium	Bacteria; Bacteroidetes; Chitinophagia; Chitinophagales; Chitinophagaceae
JAGHZZ010000001.1	106	279509	280696	MBO9698781.1	J7604_01160	GCA_017745095.1	DUF4105 domain-containing protein	DUF4105	Sporocytophaga sp.	Bacteria; Bacteroidetes; Cytophagia; Cytophagales; Cytophagaceae; Sporocytophaga
DVNA01000113.1	107	5581	6792	HIU55145.1	IAB03_04965	GCA_018714665.1	DUF4105 domain-containing protein	DUF4105	Candidatus Gallibacteroides avistercoris	Bacteria; Bacteroidetes; Bacteroidia; Bacteroidales; Bacteroidaceae; Bacteroidaceae incertae sedis; Candidatus Gallibacteroides
JAHJQV010000017.1	108	1658	2848	MBU1187870.1	KKC01_02460	GCA_018819105.1	DUF4105 domain-containing protein	DUF4105	Gammaproteobacteria bacterium	Bacteria; Proteobacteria; Gammaproteobacteria
JAGWXU010000018.1	109	44127	45335	MBU6168443.1	KGQ86_05345	GCA_018969745.1	DUF4105 domain-containing protein	DUF4105	Bacteroidetes bacterium	Bacteria; Bacteroidetes
JAGWXP010000084.1	110	6467	7660	MBU6199520.1	KGP08_07675	GCA_018969845.1	DUF4105 domain-containing protein	DUF4105	Xanthomonadaceae bacterium	Bacteria; Proteobacteria; Gammaproteobacteria; Xanthomonadales; Xanthomonadaceae
JAFDXI010000123.1	111	22548	23711	MBS1746819.1	JST21_11675	GCA_018268035.1	DUF4105 domain-containing protein	DUF4105	Bacteroidetes bacterium	Bacteria; Bacteroidetes
JAFDXH010000248.1	112	67361	68536	MBS1738159.1	JSS98_16365	GCA_018268075.1	DUF4105 domain-containing protein	DUF4105	Bacteroidetes bacterium	Bacteria; Bacteroidetes
JAFDXE010000006.1	113	34722	35891	MBS1742170.1	JST81_03980	GCA_018268085.1	DUF4105 domain-containing protein	DUF4105	Bacteroidetes bacterium	Bacteria; Bacteroidetes
JAFDXB010000011.1	114	14803	15918	MBS1761395.1	JSR00_00770	GCA_018268175.1	DUF4105 domain-containing protein	DUF4105	Bacteroidetes bacterium	Bacteria; Bacteroidetes
JAFDXA010000462.1	115	7704	8834	MBS1734799.1	JST02_16020	GCA_018268185.1	DUF4105 domain-containing protein	DUF4105	Bacteroidetes bacterium	Bacteria; Bacteroidetes
DXAV01000068.1	116	11465	12700	HIZ92058.1	H9807_08085	GCA_019116805.1	DUF4105 domain-containing protein	DUF4105	Candidatus Bacteroides merdavium	Bacteria; Bacteroidetes; Bacteroidia; Bacteroidales; Bacteroidaceae; Bacteroides
JAFBAN010000089.1	117	13890	15020	MBV9987363.1	JO301_06770	GCA_019247775.1	DUF4105 domain-containing protein	DUF4105	Chitinophagaceae bacterium	Bacteria; Bacteroidota; Chitinophagia; Chitinophagales; Chitinophagaceae
JAFEAB010000035.1	118	9458	10543	MBS1927532.1	JST95_02940	GCA_018266615.1	DUF4105 domain-containing protein	DUF4105+TgpA_N	Bacteroidetes bacterium	Bacteria; Bacteroidetes
JAFDZS010000019.1	119	38481	39644	MBS1513109.1	JST86_19895	GCA_018266775.1	DUF4105 domain-containing protein	DUF4105	Bacteroidetes bacterium	Bacteria; Bacteroidota
JAFDXS010000073.1	120	3639	4787	MBS1687928.1	JSS96_04340	GCA_018267795.1	DUF4105 domain-containing protein	DUF4105	Bacteroidetes bacterium	Bacteria; Bacteroidetes
JAFDXK010000001.1	121	822958	824133	MBS1771980.1	JST82_03910	GCA_018267965.1	DUF4105 domain-containing protein	DUF4105	Bacteroidetes bacterium	Bacteria; Bacteroidota
JAFDXQ010000025.1	122	16560	17732	MBS1588567.1	JST52_03025	GCA_018267985.1	DUF4105 domain-containing protein	DUF4105	Bacteroidetes bacterium	Bacteria; Bacteroidetes
JAFDXJ010000027.1	123	22239	23444	MBS1730138.1	JSS67_05090	GCA_018268015.1	DUF4105 domain-containing protein	DUF4105+DUF4401	Bacteroidetes bacterium	Bacteria; Bacteroidetes
JAGGYL010000064.1	124	1	464	MCD6555811.1	J7K64_01335	GCA_021162565.1	DUF4105 domain-containing protein	DUF4105	Bacteroidales bacterium	Bacteria; Bacteroidetes; Bacteroidia; Bacteroidales
JAJQEC010000090.1	125	178936	180210	MCD7972922.1	LUG18_09720	GCA_021201815.1	DUF4105 domain-containing protein	DUF4105	Candidatus Azobacteroides sp.	Bacteria; Bacteroidetes; Bacteroidia; Bacteroidales; Candidatus Azobacteroides
JAJPYT010000183.1	126	2842	4041	MCD8302982.1	LUC44_08215	GCA_021204845.1	DUF4105 domain-containing protein	DUF4105+7tm_3	Prevotellaceae bacterium	Bacteria; Bacteroidetes; Bacteroidia; Bacteroidales; Prevotellaceae
JAJTHM010000001.1	127	36032	37117	MCE2961560.1	LW842_00155	GCA_021297855.1	DUF4105 domain-containing protein	DUF4105	Sphingobacteriales bacterium	Bacteria; Bacteroidetes; Sphingobacteriia; Sphingobacteriales
JAJTFY010000066.1	128	2360	3529	MCE2848918.1	LW815_07125	GCA_021299175.1	DUF4105 domain-containing protein	DUF4105	Chitinophagaceae bacterium	Bacteria; Bacteroidetes; Chitinophagia; Chitinophagales; Chitinophagaceae
JAGTUV010000205.1	129	8795	10093	MBR9989612.1	KFH98_07645	GCA_018224305.1	DUF4105 domain-containing protein	DUF4105	Gemmatimonadetes bacterium	Bacteria; Gemmatimonadetes
JAFECA010000004.1	130	198865	200040	MBS0214736.1	JSR50_03165	GCA_018242385.1	DUF4105 domain-containing protein	DUF4105	Proteobacteria bacterium	Bacteria; Proteobacteria
JAIELZ010000003.1	131	57109	58260	MBY0535055.1	K2P88_04320	GCA_019752615.1	DUF4105 domain-containing protein	DUF4105	Chitinophagaceae bacterium	Bacteria; Bacteroidetes; Chitinophagia; Chitinophagales; Chitinophagaceae
CP083757.1	132	452918	454102	UBM59406.1	LAG90_01880	GCA_020149935.1	DUF4105 domain-containing protein	DUF4105	Marinilongibacter aquaticus	Bacteria; Bacteroidota; Cytophagia; Cytophagales; Spirosomataceae; Marinilongibacter
JAGQIV010000168.1	133	1	1282	MCA9581286.1	KC416_05795	GCA_020431065.1	DUF4105 domain-containing protein	DUF4105	Myxococcales bacterium	Bacteria; Proteobacteria; Deltaproteobacteria; Myxococcales
JACFNA010000067.1	134	10509	11696	MBW7839459.1	H3C36_07435	GCA_019455085.1	DUF4105 domain-containing protein	DUF4105	Chitinophagaceae bacterium	Bacteria; Bacteroidetes; Chitinophagia; Chitinophagales; Chitinophagaceae
JAHCAU010000010.1	135	19722	20969	MBX3712796.1	KF800_12610	GCA_019634715.1	DUF4105 domain-containing protein	DUF4105	Lysobacter sp.	Bacteria; Proteobacteria; Gammaproteobacteria; Xanthomonadales; Xanthomonadaceae; Lysobacter
JAHBTQ010000002.1	136	452969	454126	MBX2905847.1	KF744_07410	GCA_019638495.1	DUF4105 domain-containing protein	DUF4105	Taibaiella sp.	Bacteria; Bacteroidetes; Chitinophagia; Chitinophagales; Chitinophagaceae; Taibaiella
JAHBTQ010000008.1	137	195871	197049	MBX2907601.1	KF744_16270	GCA_019638495.1	DUF4105 domain-containing protein	DUF4105	Taibaiella sp.	Bacteria; Bacteroidetes; Chitinophagia; Chitinophagales; Chitinophagaceae; Taibaiella
JAGQYG010000240.1	138	2844	4028	MCB0538197.1	KDE33_11810	GCA_020436205.1	DUF4105 domain-containing protein	DUF4105	Bacteroidetes bacterium	Bacteria; Bacteroidetes
JAGQVX010000048.1	139	7492	8640	MCB0761347.1	KDC12_07480	GCA_020437755.1	DUF4105 domain-containing protein	DUF4105	Flavobacteriales bacterium	Bacteria; Bacteroidetes; Flavobacteriia; Flavobacteriales
JAGRJW010000296.1	140	3480	4619	MCB1568511.1	KDI69_06845	GCA_020442525.1	DUF4105 domain-containing protein	DUF4105	Xanthomonadales bacterium	Bacteria; Proteobacteria; Gammaproteobacteria; Xanthomonadales
NZ_AMZN01000097.1	141	1	519	WP_040497485.1	C900_RS24350	GCF_000331535.1	hypothetical protein	DUF4105	Fulvivirga imtechensis AK7	Bacteria; Bacteroidota; Cytophagia; Cytophagales; Fulvivirgaceae; Fulvivirga
JAJTFQ010000179.1	142	2631	3812	MCE2835140.1	LW694_12265	GCA_021299955.1	DUF4105 domain-containing protein	DUF4105	Chitinophagaceae bacterium	Bacteria; Bacteroidota; Chitinophagia; Chitinophagales; Chitinophagaceae
BQJN01000038.1	143	30724	31938	GJM09541.1	DHS20C11_18170	GCA_021604725.1	membrane protein	DUF4105	Xanthomonadaceae bacterium	Bacteria; Pseudomonadota; Gammaproteobacteria; Xanthomonadales; Xanthomonadaceae
FOFN01000001.1	144	1327753	1328928	SEQ10302.1	SAMN05421824_1174	GCA_900111025.1	protein of unknown function	DUF4105	Hyunsoonleella jejuensis	Bacteria; Bacteroidetes; Flavobacteriia; Flavobacteriales; Flavobacteriaceae
FOXQ01000011.1	145	81036	82196	SFQ41159.1	SAMN05444277_11161	GCA_900115755.1	protein of unknown function	DUF4105	Parafilimonas terrae	Bacteria; Bacteroidetes; Chitinophagia; Chitinophagales; Chitinophagaceae; Parafilimonas
JAGQYS010000107.1	146	269	1426	MCB0463817.1	KDC81_14055	GCA_020435965.1	DUF4105 domain-containing protein	DUF4105	Flavobacteriaceae bacterium	Bacteria; Bacteroidota; Flavobacteriia; Flavobacteriales; Flavobacteriaceae
JAGQYI010000010.1	147	19099	20265	MCB0494817.1	KDC79_01660	GCA_020436165.1	DUF4105 domain-containing protein	DUF4105	Cyclobacteriaceae bacterium	Bacteria; Bacteroidetes; Cytophagia; Cytophagales; Cyclobacteriaceae
JADLEQ010000007.1	148	58254	59516	MCC6213499.1	IT376_01405	GCA_020846005.1	DUF4105 domain-containing protein	DUF4105	Polyangiaceae bacterium	Bacteria; Myxococcota; Polyangia; Polyangiales; Polyangiaceae
JADLDL010000357.1	149	1978	3171	MCC6463323.1	IT260_22830	GCA_020846655.1	DUF4105 domain-containing protein	DUF4105	Saprospiraceae bacterium	Bacteria; Bacteroidetes; Saprospiria; Saprospirales; Saprospiraceae
JADLAS010000442.1	150	4497	5723	MCC6562714.1	IT478_15250	GCA_020848115.1	DUF4105 domain-containing protein	DUF4105	Xanthomonadales bacterium	Bacteria; Proteobacteria; Gammaproteobacteria; Xanthomonadales
JADZDY010000292.1	151	6411	7682	MCC7109336.1	IT382_08620	GCA_020850815.1	DUF4105 domain-containing protein	DUF4105	Deltaproteobacteria bacterium	Bacteria; Myxococcota; Myxococcia
NZ_JPDS01000001.1	152	337628	338809	WP_036820090.1	PHEL85_RS01405	GCF_000766795.1	DUF4105 domain-containing protein	DUF4105	Polaribacter sp. Hel1_85	Bacteria; Bacteroidota; Flavobacteriia; Flavobacteriales; Flavobacteriaceae
NZ_LYBV02000017.1	153	11883	13034	WP_083634338.1	A8B35_RS05830	GCF_001660705.2	DUF4105 domain-containing protein	DUF4105	Saccharicrinis aurantiacus	Bacteria; Bacteroidota; Bacteroidia; Marinilabiliales; Marinilabiliaceae; Saccharicrinis
NZ_CP017260.1	154	220613	221791	WP_069675690.1	FORMB_RS01040	GCF_001735745.1	DUF4105 domain-containing protein	DUF4105	Formosa sp. Hel1_33_131	Bacteria; Bacteroidota; Flavobacteriia; Flavobacteriales; Flavobacteriaceae; Formosa
NZ_AZQN01000002.1	155	465797	466948	WP_229236001.1	X939_RS0105620	GCF_000566685.1	DUF4105 domain-containing protein	DUF4105	Dyadobacter tibetensis Y620-1	Bacteria; Bacteroidota; Cytophagia; Cytophagales; Spirosomataceae; Dyadobacter
NZ_LMPS01000001.1	156	1451150	1452385	WP_056283356.1	ASG33_RS06085	GCF_001424405.1	DUF4105 domain-containing protein	DUF4105	Dyadobacter sp. Leaf189	Bacteria; Bacteroidota; Cytophagia; Cytophagales; Spirosomataceae; Dyadobacter
NZ_NPZB01000001.1	157	1182236	1183324	WP_240600156.1	Lysil_RS05350	GCF_002895945.1	DUF4105 domain-containing protein	DUF4105	Lysobacter silvestris	Bacteria; Pseudomonadota; Gammaproteobacteria; Xanthomonadales; Xanthomonadaceae; Lysobacter
NZ_SWFP01000003.1	158	697507	698715	WP_229215028.1	FBF61_RS12930	GCF_005869225.1	DUF4105 domain-containing protein	DUF4105	Dyadobacter bucti	Bacteria; Bacteroidota; Cytophagia; Cytophagales; Spirosomataceae; Dyadobacter
NZ_VBSN01000023.1	159	44551	45786	WP_139010792.1	FEM33_RS03880	GCF_006149045.1	DUF4105 domain-containing protein	DUF4105	Dyadobacter flavalbus	Bacteria; Bacteroidota; Cytophagia; Cytophagales; Spirosomataceae; Dyadobacter
NZ_PSNW01000004.1	160	46145	47359	WP_104229995.1	C3942_RS08685	GCF_002930645.1	DUF4105 domain-containing protein	DUF4105	Solimonas fluminis	Bacteria; Pseudomonadota; Gammaproteobacteria; Nevskiales; Nevskiaceae; Solimonas
NZ_PJMU01000002.1	161	1078107	1079348	WP_101444516.1	BD749_RS11750	GCF_002846395.1	DUF4105 domain-containing protein	DUF4105	Pontibacter ramchanderi	Bacteria; Bacteroidota; Cytophagia; Cytophagales; Hymenobacteraceae; Pontibacter
NZ_RJJR01000004.1	162	247922	249115	WP_158605169.1	EFY79_RS07080	GCF_003721595.1	DUF4105 domain-containing protein	DUF4105	Hanamia caeni	Bacteria; Bacteroidota; Chitinophagia; Chitinophagales; Chitinophagaceae; Hanamia
NZ_RQJP01000001.1	163	271045	272229	WP_185716113.1	EHT87_RS01070	GCF_003858645.1	DUF4105 domain-containing protein	DUF4105	Larkinella knui	Bacteria; Bacteroidota; Cytophagia; Cytophagales; Spirosomataceae; Larkinella
NHCY01000018.1	164	46690	48801	OUU18197.1	CBC05_03245	GCA_002167585.1	diaminopimelate epimerase	DAP_epimerase+DAP_epimerase+DUF4105	Crocinitomicaceae bacterium TMED45	Bacteria; Bacteroidetes; Flavobacteriia; Flavobacteriales; Crocinitomicaceae
NKJF01000001.1	165	217870	219051	OYU68299.1	CFE22_01075	GCA_002256295.1	hypothetical protein	DUF4105	Cytophagaceae bacterium BCCC1	Bacteria; Bacteroidetes; Cytophagia; Cytophagales; Cytophagaceae
NVQO01000084.1	166	3930	5090	PCH52274.1	COC22_04340	GCA_002400505.1	hypothetical protein	DUF4105+TgpA_N	Flavobacteriaceae bacterium	Bacteria; Bacteroidetes; Flavobacteriia; Flavobacteriales; Flavobacteriaceae
NZ_QOWJ01000003.1	167	28908	30068	WP_162303819.1	DRJ53_RS06450	GCF_003332885.2	DUF4105 domain-containing protein	DUF4105	Paracnuella aquatica	Bacteria; Bacteroidota; Chitinophagia; Chitinophagales; Chitinophagaceae; Paracnuella
NZ_QPIW01000009.1	168	206341	207693	WP_158550028.1	DVG78_RS13555	GCF_003339505.1	DUF4105 domain-containing protein	DUF4105	Runella aurantiaca	Bacteria; Bacteroidota; Cytophagia; Cytophagales; Spirosomataceae; Runella
NZ_QTJU01000001.1	169	151045	152205	WP_116845269.1	DXN05_RS00560	GCF_003412455.1	DUF4105 domain-containing protein	DUF4105	Deminuibacter soli	Bacteria; Bacteroidota; Chitinophagia; Chitinophagales; Chitinophagaceae; Deminuibacter
NZ_SJZI01000046.1	170	208682	209896	WP_165871544.1	EPD60_RS13425	GCF_004337505.1	DUF4105 domain-containing protein	DUF4105	Flaviaesturariibacter flavus	Bacteria; Bacteroidota; Chitinophagia; Chitinophagales; Chitinophagaceae; Flaviaesturariibacter
NZ_SMJU01000002.1	171	197113	198354	WP_228713509.1	EZE20_RS03330	GCF_004348825.1	DUF4105 domain-containing protein	DUF4105	Arundinibacter roseus	Bacteria; Bacteroidota; Cytophagia; Cytophagales; Cytophagaceae; Arundinibacter
NZ_SZQL01000011.1	172	216253	217419	WP_137262536.1	FC093_RS14635	GCF_005233845.1	DUF4105 domain-containing protein	DUF4105	Ilyomonas limi	Bacteria; Bacteroidota; Chitinophagia; Chitinophagales; Chitinophagaceae; Ilyomonas
NZ_CP028092.1	173	4166231	4167454	WP_137760488.1	C1N53_RS17205	GCF_005491705.1	DUF4105 domain-containing protein	DUF4105	Pontibacter sp. SGAir0037	Bacteria; Bacteroidota; Cytophagia; Cytophagales; Hymenobacteraceae; Pontibacter
NZ_VCEJ01000004.1	174	1525806	1527026	WP_229208858.1	FEN17_RS16930	GCF_005860805.1	DUF4105 domain-containing protein	DUF4105	Dyadobacter luticola	Bacteria; Bacteroidota; Cytophagia; Cytophagales; Spirosomataceae; Dyadobacter
NZ_VVIP01000035.1	175	11557	12750	WP_153797538.1	F0364_RS09470	GCF_009650435.1	DUF4105 domain-containing protein	DUF4105	Foetidibacter luteolus	Bacteria; Bacteroidota; Chitinophagia; Chitinophagales; Chitinophagaceae; Foetidibacter
NZ_BJYS01000029.1	176	51820	53064	WP_146901096.1	AAE02nite_RS18315	GCF_007991635.1	DUF4105 domain-containing protein	DUF4105	Adhaeribacter aerolatus	Bacteria; Bacteroidota; Cytophagia; Cytophagales; Hymenobacteraceae; Adhaeribacter
NZ_VORS01000002.1	177	147293	148477	WP_147112489.1	ES045_RS03485	GCF_007997075.1	DUF4105 domain-containing protein	DUF4105	Polaribacter sp. IC073	Bacteria; Bacteroidota; Flavobacteriia; Flavobacteriales; Flavobacteriaceae
NZ_VRTY01000009.1	178	54713	55921	WP_147920424.1	FVR03_RS03725	GCF_008017455.1	DUF4105 domain-containing protein	DUF4105	Pontibacter qinzhouensis	Bacteria; Bacteroidota; Cytophagia; Cytophagales; Hymenobacteraceae; Pontibacter
SMXK01000112.1	179	460	1800	TDI75325.1	E2O84_04515	GCA_004356265.1	DUF4105 domain-containing protein	DUF4105	Bacteroidetes bacterium	Bacteria; Bacteroidetes
NZ_CP047897.1	180	2781854	2783050	WP_160692053.1	GU926_RS11685	GCF_009913235.1	DUF4105 domain-containing protein	DUF4105	Nibribacter ruber	Bacteria; Bacteroidota; Cytophagia; Cytophagales; Hymenobacteraceae; Nibribacter
NZ_CP047984.1	181	2762796	2764028	WP_161889576.1	GSQ62_RS11160	GCF_009931655.1	DUF4105 domain-containing protein	DUF4105	Pontibacter russatus	Bacteria; Bacteroidota; Cytophagia; Cytophagales; Hymenobacteraceae; Pontibacter
NZ_JAACJS010000015.1	182	1201207	1202337	WP_161819806.1	GWC95_RS16450	GCF_009939005.1	DUF4105 domain-containing protein	DUF4105	Sediminibacterium roseum	Bacteria; Bacteroidota; Chitinophagia; Chitinophagales; Chitinophagaceae; Sediminibacterium
NZ_SSNI01000016.1	183	87399	88631	WP_162054144.1	E1919_RS14620	GCF_010015475.1	DUF4105 domain-containing protein	DUF4105	Pontibacter pamirensis	Bacteria; Bacteroidota; Cytophagia; Cytophagales; Hymenobacteraceae; Pontibacter
NZ_CP048030.1	184	1565267	1566541	WP_162078059.1	GT972_RS07595	GCF_010092425.1	DUF4105 domain-containing protein	DUF4105	Sinimarinibacterium sp. NLF-5-8	Bacteria; Pseudomonadota; Gammaproteobacteria; Nevskiales; Nevskiaceae; Sinimarinibacterium
NZ_VWSF01000007.1	185	205990	207237	WP_150088583.1	F0145_RS11680	GCF_008629685.1	DUF4105 domain-containing protein	DUF4105	Adhaeribacter rhizoryzae	Bacteria; Bacteroidota; Cytophagia; Cytophagales; Hymenobacteraceae; Adhaeribacter
NZ_VYQF01000001.1	186	1155494	1156675	WP_150413476.1	FW778_RS04810	GCF_008710285.1	DUF4105 domain-containing protein	DUF4105	Ginsengibacter hankyongi	Bacteria; Bacteroidota; Chitinophagia; Chitinophagales; Chitinophagaceae; Ginsengibacter
NZ_VOHQ01000018.1	187	34832	36013	WP_152270504.1	FRX45_RS21260	GCF_009192765.1	DUF4105 domain-containing protein	DUF4105	Agriterribacter humi	Bacteria; Bacteroidota; Chitinophagia; Chitinophagales; Chitinophagaceae; Agriterribacter
NZ_JACRVF010000004.1	188	310410	311627	WP_187068115.1	H8S84_RS14695	GCF_014306105.1	DUF4105 domain-containing protein	DUF4105	Pontibacter cellulosilyticus	Bacteria; Bacteroidota; Cytophagia; Cytophagales; Hymenobacteraceae; Pontibacter
NZ_BMEN01000002.1	189	375302	376438	WP_073119125.1	IEV03_RS04980	GCF_014636515.1	DUF4105 domain-containing protein	DUF4105	Wenyingzhuangia marina	Bacteria; Bacteroidota; Flavobacteriia; Flavobacteriales; Flavobacteriaceae; Wenyingzhuangia
NZ_BMEO01000003.1	190	241653	242645	WP_188364611.1	IEV16_RS05160	GCF_014636635.1	DUF4105 domain-containing protein	DUF4105	Marinicella pacifica	Bacteria; Pseudomonadota; Gammaproteobacteria; Oceanospirillales; Alcanivoracaceae; Marinicella
NZ_JAATJG010000002.1	191	149301	150431	WP_167896867.1	GGR97_RS02600	GCF_011927765.1	DUF4105 domain-containing protein	DUF4105	Wenyingzhuangia aestuarii	Bacteria; Bacteroidota; Flavobacteriia; Flavobacteriales; Flavobacteriaceae; Wenyingzhuangia
NZ_VTOL01000007.1	192	194984	196210	WP_229216572.1	FZF08_RS16680	GCF_009801115.1	DUF4105 domain-containing protein	DUF4105	Dyadobacter sp. 3J3	Bacteria; Bacteroidota; Cytophagia; Cytophagales; Spirosomataceae; Dyadobacter
NZ_VISM01000001.1	193	125998	127164	WP_255513125.1	OD91_RS00580	GCF_007827455.1	DUF4105 domain-containing protein	DUF4105	Lutibacter sp. Hel_I_33_5	Bacteria; Bacteroidota; Flavobacteriia; Flavobacteriales; Flavobacteriaceae; Lutibacter
NZ_CP042435.1	194	587144	588319	WP_158638285.1	FRZ67_RS02320	GCF_007971225.1	DUF4105 domain-containing protein	DUF4105	Panacibacter ginsenosidivorans	Bacteria; Bacteroidota; Chitinophagia; Chitinophagales; Chitinophagaceae; Panacibacter
NZ_BMFO01000001.1	195	485718	486899	WP_188447333.1	IEV56_RS02375	GCF_014638745.1	DUF4105 domain-containing protein	DUF4105	Arenimonas maotaiensis	Bacteria; Pseudomonadota; Gammaproteobacteria; Xanthomonadales; Xanthomonadaceae; Arenimonas
NZ_BMGE01000003.1	196	929260	930537	WP_138281918.1	IEW23_RS14855	GCF_014640015.1	DUF4105 domain-containing protein	DUF4105	Dyadobacter sediminis	Bacteria; Bacteroidota; Cytophagia; Cytophagales; Spirosomataceae; Dyadobacter
NZ_BMJX01000015.1	197	17486	19960	WP_136823236.1	IEY00_RS24100	GCF_014643675.1	RHS repeat-associated core domain-containing protein	DUF4105	Sphingobacterium alkalisoli	Bacteria; Bacteroidota; Sphingobacteriia; Sphingobacteriales; Sphingobacteriaceae; Sphingobacterium
NZ_CP077769.1	198	1910772	1912037	WP_225860115.1	KTO58_RS07390	GCF_020386615.1	DUF4105 domain-containing protein	DUF4105	Chitinophaga pendula	Bacteria; Bacteroidota; Chitinophagia; Chitinophagales; Chitinophagaceae; Chitinophaga
NZ_JACXAD010000042.1	199	1548	6539	WP_191007299.1	IC235_RS21615	GCF_014699115.1	DUF6443 domain-containing protein	Ig_7+DUF6443+DUF4105	Hymenobacter montanus	Bacteria; Bacteroidota; Cytophagia; Cytophagales; Hymenobacteraceae; Hymenobacter
NZ_JACYGY010000001.1	200	1053785	1055053	WP_228101674.1	IEE83_RS04390	GCF_015221875.1	DUF4105 domain-containing protein	DUF4105	Dyadobacter subterraneus	Bacteria; Bacteroidota; Cytophagia; Cytophagales; Spirosomataceae; Dyadobacter
NZ_JAJUXH010000016.1	201	54783	55988	WP_233876722.1	LZG72_RS20795	GCF_021390245.1	DUF4105 domain-containing protein	DUF4105	Dyadobacter sp. CY323	Bacteria; Bacteroidota; Cytophagia; Cytophagales; Spirosomataceae; Dyadobacter
NZ_JAJUXI010000007.1	202	382762	383937	WP_233852318.1	LZG73_RS16410	GCF_021390515.1	DUF4105 domain-containing protein	DUF4105	Dyadobacter sp. CY326	Bacteria; Bacteroidota; Cytophagia; Cytophagales; Spirosomataceae; Dyadobacter
NZ_JAJTSZ010000004.1	203	489814	491052	WP_234647879.1	LXL81_RS16400	GCF_021440195.1	DUF4105 domain-containing protein	DUF4105	Dyadobacter sp. CY356	Bacteria; Bacteroidota; Cytophagia; Cytophagales; Spirosomataceae; Dyadobacter
NZ_JAKFFT010000004.1	204	370041	371228	WP_235125716.1	L0659_RS09640	GCF_021502655.1	DUF4105 domain-containing protein	DUF4105	Dyadobacter sp. CY347	Bacteria; Bacteroidota; Cytophagia; Cytophagales; Spirosomataceae; Dyadobacter
NZ_FPCJ01000001.1	205	632668	633885	WP_092457359.1	BM367_RS02710	GCF_900116565.1	DUF4105 domain-containing protein	DUF4105	Thermoflavifilum thermophilum	Bacteria; Bacteroidota; Chitinophagia; Chitinophagales; Chitinophagaceae; Thermoflavifilum
NZ_FQUO01000008.1	206	247541	248704	WP_073043491.1	BUB02_RS12705	GCF_900129015.1	DUF4105 domain-containing protein	DUF4105	Cnuella takakiae	Bacteria; Bacteroidota; Chitinophagia; Chitinophagales; Chitinophagaceae; Cnuella
NZ_FUZA01000001.1	207	1025315	1026502	WP_082213446.1	B5X68_RS04560	GCF_900167945.1	DUF4105 domain-containing protein	DUF4105	Dyadobacter psychrophilus	Bacteria; Bacteroidota; Cytophagia; Cytophagales; Spirosomataceae; Dyadobacter
JADYZN010000039.1	208	57024	58301	MCC7350611.1	IT446_08590	GCA_020853095.1	DUF4105 domain-containing protein	DUF4105	Phycisphaerales bacterium	Bacteria; Planctomycetes; Phycisphaerae; Phycisphaerales
JAJNBJ010000016.1	209	85754	86944	MCD6012588.1	K0Q79_2450	GCA_021155965.1	rane protein	DUF4105	Flavipsychrobacter sp.	Bacteria; Bacteroidetes; Chitinophagia; Chitinophagales; Chitinophagaceae; Flavipsychrobacter
JAJNBR010000005.1	210	9458	10606	MCD6062214.1	K0R82_125	GCA_021156265.1	rane protein	DUF4105	Flavipsychrobacter sp.	Bacteria; Bacteroidetes; Chitinophagia; Chitinophagales; Chitinophagaceae; Flavipsychrobacter
PZPD01000326.1	211	2137	3297	PTM01754.1	DA407_15695	GCA_003045915.1	hypothetical protein	DUF4105	Bacteroidetes bacterium	Bacteria; Bacteroidetes
QFNC01000008.1	212	88657	89916	PZO64365.1	DI635_06230	GCA_003240695.1	hypothetical protein	DUF4105	Pseudoxanthomonas suwonensis	Bacteria; Proteobacteria; Gammaproteobacteria; Xanthomonadales; Xanthomonadaceae; Pseudoxanthomonas
DLXN01000392.1	213	2709	3902	HAD35111.1	DCF44_11570	GCA_003448815.1	hypothetical protein	DUF4105	Chitinophagaceae bacterium	Bacteria; Bacteroidetes; Chitinophagia; Chitinophagales; Chitinophagaceae
NZ_SGXE01000002.1	214	650281	651384	WP_130286734.1	EV197_RS10610	GCF_004216895.1	DUF4105 domain-containing protein	DUF4105	Aquimarina brevivitae	Bacteria; Bacteroidota; Flavobacteriia; Flavobacteriales; Flavobacteriaceae; Aquimarina
NZ_JXSZ01000005.1	215	621296	622471	WP_055143746.1	TK44_RS02795	GCF_004329705.1	DUF4105 domain-containing protein	DUF4105+7TMR-DISM_7TM	Jiulongibacter sediminis	Bacteria; Bacteroidota; Cytophagia; Cytophagales; Spirosomataceae; Jiulongibacter
NZ_CP044016.1	216	1350320	1351450	WP_225321411.1	E0W69_RS05895	GCF_004337365.2	DUF4105 domain-containing protein	DUF4105	Rhizosphaericola mali	Bacteria; Bacteroidota; Chitinophagia; Chitinophagales; Chitinophagaceae; Rhizosphaericola
RHAH01000082.1	217	4274	5374	NDD16141.1	EB092_03945	GCA_010028745.1	DUF4105 domain-containing protein	DUF4105	Chitinophagia bacterium	Bacteria; Bacteroidetes; Chitinophagia
NZ_QEKI01000007.1	218	74249	75487	WP_116543753.1	C8E01_RS12340	GCF_003096355.1	DUF4105 domain-containing protein	DUF4105	Pontibacter virosus	Bacteria; Bacteroidota; Cytophagia; Cytophagales; Hymenobacteraceae; Pontibacter
NZ_QGDT01000004.1	219	73765	75000	WP_109674085.1	CLV98_RS09460	GCF_003149085.1	DUF4105 domain-containing protein	DUF4105	Dyadobacter jejuensis	Bacteria; Bacteroidota; Cytophagia; Cytophagales; Spirosomataceae; Dyadobacter
NZ_QKTW01000006.1	220	94962	96104	WP_110997598.1	DN068_RS03970	GCF_003236175.1	DUF4105 domain-containing protein	DUF4105	Taibaiella soli	Bacteria; Bacteroidota; Chitinophagia; Chitinophagales; Chitinophagaceae; Taibaiella
NZ_CP033459.1	221	2875511	2876764	WP_146739481.1	C7Y71_RS11570	GCF_003265305.2	DUF4105 domain-containing protein	DUF4105+DUF981	Pseudoprevotella muciniphila	Bacteria; Bacteroidota; Bacteroidia; Bacteroidales; Prevotellaceae; Pseudoprevotella
NZ_QMDV01000001.1	222	983082	984314	WP_112304567.1	DP923_RS04395	GCF_003284895.1	DUF4105 domain-containing protein	DUF4105	Pontibacter arcticus	Bacteria; Bacteroidota; Cytophagia; Cytophagales; Hymenobacteraceae; Pontibacter
NZ_CH724148.1	223	2493293	2494513	WP_004570948.1	PI23P_RS11070	GCF_000153225.1	DUF4105 domain-containing protein	DUF4105	Polaribacter irgensii 23-P	Bacteria; Bacteroidota; Flavobacteriia; Flavobacteriales; Flavobacteriaceae
NZ_JAFMYW010000003.1	224	392773	394059	WP_229379737.1	J2I46_RS13100	GCF_017353175.1	DUF4105 domain-containing protein	DUF4105	Fibrella forsythiae	Bacteria; Bacteroidota; Cytophagia; Cytophagales; Spirosomataceae; Fibrella
NZ_JAFVME010000006.1	225	313359	314441	WP_214227722.1	J1905_RS13070	GCF_018492665.1	DUF4105 domain-containing protein	DUF4105	Pedobacter sp. B4-66	Bacteria; Bacteroidota; Sphingobacteriia; Sphingobacteriales; Sphingobacteriaceae; Pedobacter
NZ_JAHYXK010000005.1	226	244720	245937	WP_219877023.1	K0O23_RS08690	GCF_019443125.1	DUF4105 domain-containing protein	DUF4105+PTPS_related	Pontibacter aydingkolensis	Bacteria; Bacteroidota; Cytophagia; Cytophagales; Hymenobacteraceae; Pontibacter
NZ_CP045067.1	227	115202	116362	WP_203459552.1	FG167_RS00540	GCF_016864015.1	DUF4105 domain-containing protein	DUF4105	Lacinutrix sp. WUR7	Bacteria; Bacteroidota; Flavobacteriia; Flavobacteriales; Flavobacteriaceae; Lacinutrix
NZ_CP056775.1	228	3221798	3222985	WP_229247914.1	HWI92_RS13020	GCF_016894445.1	DUF4105 domain-containing protein	DUF4105	Dyadobacter sandarakinus	Bacteria; Bacteroidota; Cytophagia; Cytophagales; Spirosomataceae; Dyadobacter
NZ_AFPK01000018.1	229	1432	2568	WP_010134491.1	FS85_RS0102800	GCF_000220525.1	DUF4105 domain-containing protein	DUF4105	Ochrovirga pacifica	Bacteria; Bacteroidota; Flavobacteriia; Flavobacteriales; Flavobacteriaceae; Ochrovirga
NC_016940.1	230	3938596	3939732	WP_015694133.1	SGRA_RS17440	GCF_000250635.1	DUF4105 domain-containing protein	DUF4105	Saprospira grandis str. Lewin	Bacteria; Bacteroidota; Saprospiria; Saprospirales; Saprospiraceae; Saprospira
MPDD01000041.1	231	15312	16499	OIQ36302.1	BM563_11125	GCA_001874265.1	hypothetical protein	DUF4105	Bacteroidetes bacterium MedPE-SWsnd-G1	Bacteria; Bacteroidetes
MKSZ01000032.1	232	6489	7622	OJV42855.1	BGO29_06720	GCA_001897505.1	hypothetical protein	DUF4105	Bacteroidales bacterium 36-12	Bacteria; Bacteroidetes; Bacteroidia; Bacteroidales
MKSZ01000117.1	233	25607	26842	OJV35973.1	BGO29_00205	GCA_001897505.1	hypothetical protein	DUF4105	Bacteroidales bacterium 36-12	Bacteria; Bacteroidetes; Bacteroidia; Bacteroidales
MKWF01000040.1	234	62910	64052	OJY90039.1	BGP13_23250	GCA_001899605.1	hypothetical protein	DUF4105	Sphingobacteriales bacterium 40-81	Bacteria; Bacteroidetes; Sphingobacteriia; Sphingobacteriales
MVZC01000006.1	235	27466	28746	OPZ13828.1	BWZ07_00246	GCA_002068275.1	hypothetical protein	DUF4105	Alphaproteobacteria bacterium ADurb.BinA280	Bacteria; Proteobacteria; Alphaproteobacteria
NZ_CAJRAF010000001.1	236	975827	977080	WP_229252629.1	KOE27_RS03955	GCF_907164905.1	DUF4105 domain-containing protein	DUF4105	Dyadobacter sp. CECT 9275	Bacteria; Bacteroidota; Cytophagia; Cytophagales; Spirosomataceae; Dyadobacter
JAIBBR010000183.1	237	3591	4835	MBX7117132.1	K1X64_22640	GCA_019694575.1	DUF4105 domain-containing protein	DUF4105	Myxococcaceae bacterium	Bacteria; Proteobacteria; Deltaproteobacteria; Myxococcales; Cystobacterineae; Myxococcaceae
NZ_NPJH01000052.1	238	7288	8454	WP_094401187.1	CIL02_RS09520	GCF_002251365.1	DUF4105 domain-containing protein	DUF4105	Prevotella sp. P3-122	Bacteria; Bacteroidota; Bacteroidia; Bacteroidales; Prevotellaceae; Prevotella
NZ_AP017422.1	239	224689	225840	WP_159445110.1	FLA_RS00870	GCF_002355595.1	DUF4105 domain-containing protein	DUF4105	Filimonas lacunae	Bacteria; Bacteroidota; Chitinophagia; Chitinophagales; Chitinophagaceae; Filimonas
NZ_CP049864.1	240	142128	143258	WP_166293341.1	G7069_RS00690	GCF_011300685.1	DUF4105 domain-containing protein	DUF4105	Lysobacter sp. HDW10	Bacteria; Pseudomonadota; Gammaproteobacteria; Xanthomonadales; Xanthomonadaceae; Lysobacter
NZ_JAATJT010000001.1	241	1542389	1543564	WP_167609882.1	HB672_RS07060	GCF_011777505.1	DUF4105 domain-containing protein	DUF4105	Gaetbulibacter sp. S0825	Bacteria; Bacteroidota; Flavobacteriia; Flavobacteriales; Flavobacteriaceae; Gaetbulibacter
NZ_NFHZ01000002.1	242	226319	227572	WP_087423136.1	B5G10_RS02220	GCF_002161555.1	DUF4105 domain-containing protein	DUF4105	Barnesiella sp. An55	Bacteria; Bacteroidota; Bacteroidia; Bacteroidales; Barnesiellaceae; Barnesiella
NZ_FZOQ01000003.1	243	123592	124824	WP_089318002.1	CHB92_RS04565	GCF_900188175.1	DUF4105 domain-containing protein	DUF4105	Pontibacter ummariensis	Bacteria; Bacteroidota; Cytophagia; Cytophagales; Hymenobacteraceae; Pontibacter
JABUMY010000001.1	244	587530	588702	NTS39767.1	HRG84_02515	GCA_013327885.1	DUF4105 domain-containing protein	DUF4105	Flavisolibacter longurius	Bacteria; Bacteroidetes; Chitinophagia; Chitinophagales; Chitinophagaceae; Flavisolibacter
CP058707.1	245	3169364	3170569	QLH47144.1	HWD58_16870	GCA_013414745.1	DUF4105 domain-containing protein	DUF4105	Bacteroidota bacterium	Bacteria; Bacteroidota
JACCYQ010000044.1	246	50211	51386	MBA2498798.1	H0V30_03640	GCA_013696395.1	DUF4105 domain-containing protein	DUF4105	Chitinophagaceae bacterium	Bacteria; Bacteroidetes; Chitinophagia; Chitinophagales; Chitinophagaceae
NZ_FNFO01000002.1	247	738551	739804	WP_089680480.1	BLR44_RS06595	GCF_900100765.1	DUF4105 domain-containing protein	DUF4105	Catalinimonas alkaloidigena	Bacteria; Bacteroidota; Cytophagia; Cytophagales; Catalimonadaceae; Catalinimonas
NZ_CP086063.1	248	1748080	1749231	WP_229759467.1	LK994_RS07580	GCF_020783315.1	DUF4105 domain-containing protein	DUF4105	Ferruginibacter lapsinanis	Bacteria; Bacteroidota; Chitinophagia; Chitinophagales; Chitinophagaceae; Ferruginibacter
NZ_JAJNEC010000005.1	249	306645	307796	WP_231004168.1	LQ567_RS09005	GCF_021044425.1	DUF4105 domain-containing protein	DUF4105	Niabella pedocola	Bacteria; Bacteroidota; Chitinophagia; Chitinophagales; Chitinophagaceae; Niabella
JACKDQ010000001.1	250	557426	558673	MCB9554909.1	H6707_02315	GCA_020633415.1	DUF4105 domain-containing protein	DUF4105	Deltaproteobacteria bacterium	Bacteria; Myxococcota; Myxococcia
NZ_JALEHA010000138.1	251	6591	7841	WP_223056117.1	MRY60_RS07120	GCF_022763315.1	DUF4105 domain-containing protein	DUF4105	Algiphilus sp.	Bacteria; Pseudomonadota; Gammaproteobacteria; Nevskiales; Algiphilaceae; Algiphilus
CAIJDO010000262.1	252	4339	5469	CAD0009295.1	FLACHUCJ7_04195	GCA_903819445.1	hypothetical protein	DUF4105	Flavobacterium chungangense	Bacteria; Bacteroidota; Flavobacteriia; Flavobacteriales; Flavobacteriaceae; Flavobacterium
NZ_JADWYR010000002.1	253	619388	620569	WP_196991540.1	I5907_RS14555	GCF_015831355.1	DUF4105 domain-containing protein	DUF4105	Panacibacter microcysteis	Bacteria; Bacteroidota; Chitinophagia; Chitinophagales; Chitinophagaceae; Panacibacter
NZ_JAELTT010000002.1	254	7014	8264	WP_199096400.1	JHD67_RS00880	GCF_016428975.1	DUF4105 domain-containing protein	DUF4105	Dyella sp. ASV21	Bacteria; Pseudomonadota; Gammaproteobacteria; Xanthomonadales; Rhodanobacteraceae; Dyella
NZ_CP011390.1	255	1981849	1983018	WP_066403462.1	SY85_RS08375	GCF_001644645.1	DUF4105 domain-containing protein	DUF4105	Flavisolibacter tropicus	Bacteria; Bacteroidota; Chitinophagia; Chitinophagales; Chitinophagaceae; Flavisolibacter
JAFUSV010000127.1	256	8393	9508	MBQ8467448.1	IJ546_07135	JAFUSV010000127.1	DUF4105 domain-containing protein	DUF4105+7TMR-DISM_7TM	Prevotella sp.	Bacteria; Bacteroidota; Bacteroidia; Bacteroidales; Prevotellaceae; Prevotella

## Sheet: DUF4105b
S3D Table. List of DUF4150 (Firmicutes) homologs.
nucleotide	block_id	start	end	pid	locus	assembly	product	pfam	organism	classification
HF996836.1	1	50759	52012	CCZ57678.1	BN775_01106	GCA_000432575.1	putative uncharacterized protein	-	Clostridium sp. CAG:762	Bacteria; Bacillota; Clostridia; Eubacteriales; Clostridiaceae; Clostridium
HF996734.1	2	4439	4942	CCZ56440.1	BN478_00329	GCA_000433335.1	putative uncharacterized protein	-	Clostridium sp. CAG:1219	Bacteria; Bacillota; Clostridia; Eubacteriales; Clostridiaceae; Clostridium
HF993347.1	3	88732	89925	CCY94769.1	BN804_01203	GCA_000433875.1	putative membrane protein	DUF2070	Firmicutes bacterium CAG:884	Bacteria; Bacillota
JAAYNU010000199.1	4	1709	2944	NLL75328.1	GX233_06125	GCA_012520695.1	hypothetical protein	-	Erysipelothrix sp.	Bacteria; Firmicutes; Erysipelotrichia; Erysipelotrichales; Erysipelotrichaceae; Erysipelothrix
JAAYNU010000237.1	5	487	1764	NLL75501.1	GX233_07025	GCA_012520695.1	DUF308 domain-containing protein	DUF308	Erysipelothrix sp.	Bacteria; Firmicutes; Erysipelotrichia; Erysipelotrichales; Erysipelotrichaceae; Erysipelothrix
JAAYBB010000035.1	6	6445	7812	NLT58025.1	GXX99_03585	GCA_012719075.1	hypothetical protein	-	Clostridiales bacterium	Bacteria; Firmicutes; Clostridia; Clostridiales
JAAYFG010000042.1	7	1791	3017	NLY20287.1	GXZ08_03305	GCA_012728335.1	DUF308 domain-containing protein	DUF2070	Tissierellia bacterium	Bacteria; Firmicutes; Tissierellia
JAAYEW010000014.1	8	2771	4006	NLW28440.1	GXY98_00815	GCA_012728555.1	hypothetical protein	YfhO	Erysipelothrix sp.	Bacteria; Firmicutes; Erysipelotrichia; Erysipelotrichales; Erysipelotrichaceae; Erysipelothrix
SVCP01000007.1	9	49997	51286	MBE6038111.1	E7218_02760	GCA_015058295.1	hypothetical protein	DUF308	Anaerofustis stercorihominis	Bacteria; Firmicutes; Clostridia; Clostridiales; Eubacteriaceae; Anaerofustis
SVNC01000019.1	10	151	1455	MBE6881164.1	E7490_10075	GCA_015067025.1	DUF308 domain-containing protein	DUF308	Oscillospiraceae bacterium	Bacteria; Bacillota; Clostridia; Eubacteriales; Oscillospiraceae
LQGW01000055.1	11	63891	65201	PKK38963.1	ABB02_01776	GCA_002838815.1	hypothetical protein	-	Clostridiaceae bacterium JG1575	Bacteria; Firmicutes; Clostridia; Clostridiales; Clostridiaceae
JAFTLW010000006.1	12	10700	11935	MBQ7302237.1	IJW89_01485	GCA_017452685.1	hypothetical protein	-	Clostridia bacterium	Bacteria; Firmicutes; Clostridia
JAFTRC010000019.1	13	13630	14928	MBQ9071718.1	IJY25_00985	GCA_017462455.1	DUF308 domain-containing protein	DUF308	Bacilli bacterium	Bacteria; Firmicutes; Bacilli
JAFRIK010000080.1	14	189	1556	MBQ6336906.1	IJI50_06730	GCA_017432805.1	DUF308 domain-containing protein	DUF308	Ruminococcus sp.	Bacteria; Firmicutes; Clostridia; Eubacteriales; Oscillospiraceae; Ruminococcus
JAFRIJ010000002.1	15	88451	89728	MBQ6494496.1	IJI49_00680	GCA_017432825.1	hypothetical protein	DUF2070	Bacilli bacterium	Bacteria; Firmicutes; Bacilli
JAFPKR010000332.1	16	2836	4227	MBQ2570233.1	II573_07545	GCA_017403645.1	hypothetical protein	-	Ruminococcus sp.	Bacteria; Firmicutes; Clostridia; Eubacteriales; Oscillospiraceae; Ruminococcus
JAFQZY010000248.1	17	3705	5036	MBQ3391723.1	IJG56_04940	GCA_017405705.1	DUF308 domain-containing protein	-	Clostridia bacterium	Bacteria; Firmicutes; Clostridia
JAAYHR010000024.1	18	1754	2338	NLY62734.1	GX074_02615	GCA_012735275.1	hypothetical protein	-	Erysipelothrix sp.	Bacteria; Firmicutes; Erysipelotrichia; Erysipelotrichales; Erysipelotrichaceae; Erysipelothrix
DUUI01000039.1	19	281	1039	HHX52560.1	GX703_03465	GCA_012841625.1	hypothetical protein	-	Erysipelothrix sp.	Bacteria; Firmicutes; Erysipelotrichia; Erysipelotrichales; Erysipelotrichaceae; Erysipelothrix
DURY01000005.1	20	32766	34076	HHZ05356.1	GX401_00995	GCA_012842955.1	hypothetical protein	DUF2070+DUF4105	Clostridiales bacterium	Bacteria; Firmicutes; Clostridia; Clostridiales
QUIQ01000001.1	21	73749	74987	RHT01230.1	DW895_00320	GCA_003480165.1	hypothetical protein	-	Firmicutes bacterium AM41-11	Bacteria; Firmicutes
JACRSR010000005.1	22	34506	35765	MBC8532196.1	H8696_10105	GCA_014384795.1	hypothetical protein	-	Gehongia tenuis	Bacteria; Firmicutes; Clostridia; Eubacteriales; Christensenellaceae; Gehongia
JAAVIF010000018.1	23	55447	56901	MBD5114164.1	HDT46_03045	GCA_014799365.1	hypothetical protein	DUF308	Oscillospiraceae bacterium	Bacteria; Bacillota; Clostridia; Eubacteriales; Oscillospiraceae
RKBD01000008.1	24	18002	19345	MBD9105139.1	EGW03_01565	GCA_014846275.1	DUF308 domain-containing protein	DUF308	bacterium Bacteria.
JAFQNE010000026.1	25	965	2197	MBQ4061444.1	IJD14_01140	GCA_017396035.1	hypothetical protein	-	Christensenellaceae bacterium	Bacteria; Firmicutes; Clostridia; Eubacteriales; Christensenellaceae
JAFQBK010000013.1	26	31117	31917	MBQ3553947.1	IJA08_04630	GCA_017399695.1	hypothetical protein	-	Clostridia bacterium	Bacteria; Firmicutes; Clostridia
JABZFV010000037.1	27	2044	3414	MBF0934563.1	HXK00_02825	GCA_015259635.1	DUF308 domain-containing protein	-	Abiotrophia defectiva	Bacteria; Firmicutes; Bacilli; Lactobacillales; Aerococcaceae; Abiotrophia
JAFUFX010000049.1	28	70476	71723	MBQ9290403.1	IJ210_09840	GCA_017469695.1	DUF308 domain-containing protein	DUF308	Clostridia bacterium	Bacteria; Firmicutes; Clostridia
JAFUZB010000291.1	29	1264	2508	MBR1685590.1	IJ708_10690	GCA_017476845.1	DUF308 domain-containing protein	DUF308	Clostridia bacterium	Bacteria; Firmicutes; Clostridia
SABF01000009.1	30	9040	10329	NCB32459.1	EOM64_01020	GCA_009929095.1	DUF308 domain-containing protein	DUF2070	Erysipelotrichia bacterium	Bacteria; Firmicutes; Erysipelotrichia
MGWF01000010.1	31	20160	21449	OGS54892.1	A2Y20_06080	GCA_001800865.1	hypothetical protein	DUF308	Firmicutes bacterium GWF2_51_9	Bacteria; Firmicutes
AJRA01000345.1	32	1	400	EKA11288.1	GMD2S_08769	GCA_000296995.1	hypothetical protein	-	Streptococcus sp. GMD2S	Bacteria; Firmicutes; Bacilli; Lactobacillales; Streptococcaceae; Streptococcus
JAAZCQ010000024.1	33	78694	80352	NLC96744.1	GX675_04155	GCA_012513225.1	GNAT family N-acetyltransferase	DUF308+Acetyltransf_10	Erysipelotrichaceae bacterium	Bacteria; Firmicutes; Erysipelotrichia; Erysipelotrichales; Erysipelotrichaceae
VBSP01000010.1	34	38799	40130	TLQ41806.1	FEZ33_04390	GCA_005864045.1	DUF308 domain-containing protein	Bax1-I	Ruoffia tabacinasalis	Bacteria; Firmicutes; Bacilli; Lactobacillales; Aerococcaceae; Ruoffia
RQZE01000002.1	35	67534	68790	RRC94090.1	EII25_01010	GCA_003858585.1	DUF308 domain-containing protein	-	Erysipelotrichaceae bacterium OH741_COT-311	Bacteria; Firmicutes; Erysipelotrichia; Erysipelotrichales; Erysipelotrichaceae
WSYG01000001.1	36	76536	77777	KAF0227633.1	FD179_71	GCA_009773735.1	hypothetical protein	DUF308	Erysipelotrichaceae bacterium	Bacteria; Firmicutes; Erysipelotrichia; Erysipelotrichales; Erysipelotrichaceae
SAAR01000015.1	37	9502	10677	NBK96852.1	EOM50_02310	GCA_009916335.1	DUF308 domain-containing protein	DUF308	Erysipelotrichia bacterium	Bacteria; Firmicutes; Erysipelotrichia
BHER01000022.1	38	9573	10880	GBU10838.1	AwErysi_04540	GCA_003864555.1	membrane protein	-	Erysipelotrichaceae bacterium	Bacteria; Bacillota; Erysipelotrichia; Erysipelotrichales; Erysipelotrichaceae
NGJU01000009.1	39	26538	27845	RST95719.1	CBF35_07040	GCA_003987495.1	hypothetical protein	DUF308	Vagococcus salmoninarum	Bacteria; Firmicutes; Bacilli; Lactobacillales; Enterococcaceae; Vagococcus
JAFWJY010000161.1	40	20873	22180	MBR3203008.1	IKF60_05425	GCA_017514525.1	DUF308 domain-containing protein	DUF308	Solobacterium sp.	Bacteria; Firmicutes; Erysipelotrichia; Erysipelotrichales; Erysipelotrichaceae; Solobacterium
JAFXTH010000015.1	41	53310	54578	MBR4672362.1	IKO78_04085	GCA_017525035.1	DUF308 domain-containing protein	DUF308	Bacilli bacterium	Bacteria; Firmicutes; Bacilli
JAFXPU010000015.1	42	1841	3070	MBR3523695.1	IKN87_03315	GCA_017527675.1	hypothetical protein	DUF308	Bacilli bacterium	Bacteria; Firmicutes; Bacilli
JAFXID010000206.1	43	2862	4238	MBR3694506.1	IKL88_08270	GCA_017533375.1	DUF308 domain-containing protein	DUF308	Erysipelotrichales bacterium	Bacteria; Firmicutes; Erysipelotrichia; Erysipelotrichales
JAFUPG010000078.1	44	2543	3781	MBQ8587549.1	IJ453_05630	GCA_017481325.1	hypothetical protein	-	Oscillospiraceae bacterium	Bacteria; Firmicutes; Clostridia; Eubacteriales; Oscillospiraceae
JAGBLA010000083.1	45	14648	16012	MBO6301744.1	J6N15_04850	GCA_017635675.1	DUF308 domain-containing protein	DUF308	Ruminiclostridium sp.	Bacteria; Firmicutes; Clostridia; Eubacteriales; Oscillospiraceae; Ruminiclostridium
JAGZUU010000002.1	46	113348	114661	MBS6837883.1	KH213_01245	GCA_018379805.1	DUF308 domain-containing protein	DUF308	Clostridiales bacterium	Bacteria; Firmicutes; Clostridia; Eubacteriales
JAGZRP010000125.1	47	419	1702	MBS7021186.1	KH135_04910	GCA_018381595.1	DUF308 domain-containing protein	-	Bacillota bacterium	Bacteria; Bacillota
JAGOOS010000044.1	48	1927	3198	MBP6925376.1	KBB73_03295	GCA_017992395.1	hypothetical protein	DUF308	Candidatus Saccharibacteria bacterium	Bacteria; Candidatus Saccharibacteria
JAGHTC010000043.1	49	29093	30451	MBQ0098161.1	KBS62_04430	GCA_018065465.1	hypothetical protein	DUF2070	Candidatus Ruminococcus equi	Bacteria; Bacillota; Clostridia; Eubacteriales; Oscillospiraceae; Ruminococcus
JAFXZI010000002.1	50	51460	52734	MBR4261910.1	IKQ35_00915	GCA_017541325.1	DUF308 domain-containing protein	DUF308	Bacilli bacterium	Bacteria; Firmicutes; Bacilli
JAGZMM010000001.1	51	441395	442717	MBS4916354.1	KHZ93_02085	GCA_018364155.1	DUF308 domain-containing protein	DUF308	Clostridiales bacterium	Bacteria; Firmicutes; Clostridia; Eubacteriales
JAGZFD010000001.1	52	162912	164207	MBS5393833.1	KHX80_00885	GCA_018367965.1	DUF308 domain-containing protein	DUF308	Clostridium sp.	Bacteria; Firmicutes; Clostridia; Eubacteriales; Clostridiaceae; Clostridium
JAGZER010000002.1	53	45489	46718	MBS5427804.1	KHY52_00965	GCA_018368235.1	hypothetical protein	-	Bacillota bacterium	Bacteria; Bacillota
JAGZDA010000001.1	54	481978	483279	MBS5517409.1	KHX17_02555	GCA_018369075.1	DUF308 domain-containing protein	DUF308	Clostridiales bacterium	Bacteria; Firmicutes; Clostridia; Eubacteriales
DVHS01000196.1	55	4454	5695	HIR79296.1	IAD38_09870	GCA_018711985.1	DUF308 domain-containing protein	DUF308	Candidatus Egerieenecus merdigallinarum	Bacteria; Firmicutes; Clostridia; Eubacteriales; Candidatus Egerieenecus
DVFU01000082.1	56	523	1872	HIQ64948.1	IAC85_04325	GCA_018713065.1	DUF308 domain-containing protein	DUF308	Candidatus Faecenecus gallistercoris	Bacteria; Firmicutes; Firmicutes incertae sedis; Candidatus Faecenecus
DVNK01000047.1	57	530	1939	HIU47111.1	IAC59_07615	GCA_018714445.1	DUF308 domain-containing protein	DUF308	Candidatus Fimadaptatus faecigallinarum	Bacteria; Firmicutes; Clostridia; Eubacteriales; Candidatus Fimadaptatus
JAGBHT010000009.1	58	55603	56934	MBP3334871.1	J6L61_01810	GCA_017935365.1	DUF308 domain-containing protein	DUF308	Ruminiclostridium sp.	Bacteria; Firmicutes; Clostridia; Eubacteriales; Oscillospiraceae; Ruminiclostridium
JAGBES010000031.1	59	21284	22582	MBP3461924.1	J6K21_05940	GCA_017936845.1	DUF308 domain-containing protein	DUF308	Bacilli bacterium	Bacteria; Firmicutes; Bacilli
DVMX01000165.1	60	6952	8388	HIU42619.1	IAD19_08740	GCA_018714745.1	DUF308 domain-containing protein	DUF308	Candidatus Egerieicola faecale	Bacteria; Firmicutes; Clostridia; Eubacteriales; Oscillospiraceae; Oscillospiraceae incertae sedis; Candidatus Egerieicola
DVMC01000164.1	61	16932	18164	HIU08970.1	IAD48_10565	GCA_018715165.1	DUF308 domain-containing protein	-	Candidatus Limiplasma pullistercoris	Bacteria; Firmicutes; Clostridia; Eubacteriales; Candidatus Limiplasma
DVJE01000043.1	62	34786	36189	HIS70012.1	IAA58_11700	GCA_018716975.1	DUF308 domain-containing protein	DUF308	Candidatus Gallacutalibacter stercoravium	Bacteria; Firmicutes; Clostridia; Eubacteriales; Candidatus Gallacutalibacter
DXDQ01000030.1	63	10651	12018	HIY27829.1	H9679_02210	GCA_019115405.1	hypothetical protein	DUF308	Bacillota bacterium	Bacteria; Bacillota
DWYK01000081.1	64	16103	16974	HJB04838.1	H9715_03690	GCA_019118705.1	hypothetical protein	-	Candidatus Merdibacter merdigallinarum	Bacteria; Firmicutes; Erysipelotrichia; Erysipelotrichales; Erysipelotrichaceae; Merdibacter
FCNA01000150.1	65	5783	7075	CVH78893.1	BN3662_03097	GCA_900018345.1	hypothetical protein	-	Clostridiales bacterium CHKCI006	Bacteria; Bacillota; Clostridia; Eubacteriales
MTEJ01000542.1	66	537	1100	OQX01809.1	BWK73_44795	GCA_002083875.1	hypothetical protein	DUF4105	Thiothrix lacustris	Bacteria; Proteobacteria; Gammaproteobacteria; Thiotrichales; Thiotrichaceae; Thiothrix
NARE01000005.1	67	61293	62642	ORE69944.1	B6C83_05595	GCA_002087935.1	hypothetical protein	DUF308	Aerococcus urinae	Bacteria; Firmicutes; Bacilli; Lactobacillales; Aerococcaceae; Aerococcus
NZ_KI912399.1	68	103529	104641	WP_028119693.1	T408_RS0109435	GCF_000518205.1	hypothetical protein	-	Hutsoniella sourekii ATCC 700629	Bacteria; Bacillota; Bacilli; Lactobacillales; Aerococcaceae; Hutsoniella
NZ_LGYO01000031.1	69	100816	102174	WP_050740735.1	AKG39_RS12480	GCF_001263355.1	DUF308 domain-containing protein	DUF308	Acetobacterium bakii	Bacteria; Bacillota; Clostridia; Eubacteriales; Eubacteriaceae; Acetobacterium
NZ_CELA01000003.1	70	1477005	1478321	WP_057548955.1	W3025_RS07375	GCF_001372615.1	hypothetical protein	DUF308	Paraclostridium sordellii	Bacteria; Bacillota; Clostridia; Peptostreptococcales; Peptostreptococcaceae; Paraclostridium
NZ_PKFE01000007.1	71	108653	109945	WP_101703439.1	CYV33_RS11210	GCF_002860435.1	DUF308 domain-containing protein	DUF308	Carnobacterium maltaromaticum	Bacteria; Bacillota; Bacilli; Lactobacillales; Carnobacteriaceae; Carnobacterium
NZ_PNFY01000013.1	72	21057	22271	WP_102227681.1	CJ206_RS04310	GCF_002871385.1	hypothetical protein	PigN	Dolosicoccus paucivorans	Bacteria; Bacillota; Bacilli; Lactobacillales; Aerococcaceae; Dolosicoccus
NZ_QRQB01000009.1	73	17508	18755	WP_118432512.1	DWZ53_RS04755	GCF_003475785.1	DUF308 domain-containing protein	DUF308	Coprobacillus sp. AF33-1AC	Bacteria; Bacillota; Erysipelotrichia; Erysipelotrichales; Coprobacillaceae; Coprobacillus
NZ_RCVM01000001.1	74	232248	233510	WP_121834445.1	EAF07_RS01070	GCF_003686955.1	hypothetical protein	-	Streptococcus hillyeri	Bacteria; Bacillota; Bacilli; Lactobacillales; Streptococcaceae; Streptococcus
NZ_AP014940.1	75	4858265	4858906	WP_096379903.1	LEN_RS19410	GCF_002355975.1	RHS repeat-associated core domain-containing protein	-	Lysobacter enzymogenes	Bacteria; Pseudomonadota; Gammaproteobacteria; Xanthomonadales; Xanthomonadaceae; Lysobacter
NZ_RQYT01000001.1	76	219449	220738	WP_125226594.1	EII35_RS01005	GCF_003932785.1	hypothetical protein	-	Arachnia propionica	Bacteria; Actinomycetota; Actinomycetes; Propionibacteriales; Propionibacteriaceae; Arachnia
NFLJ01000003.1	77	40923	42143	OUQ36229.1	B5E75_01505	GCA_002160865.1	hypothetical protein	DUF308	Massilimicrobiota timonensis	Bacteria; Firmicutes; Erysipelotrichia; Erysipelotrichales; Erysipelotrichaceae; Massilimicrobiota
NZ_QUSM01000005.1	78	144844	146145	WP_117532592.1	DW687_RS09740	GCF_003435385.1	DUF308 domain-containing protein	DUF2070	Anaerofustis stercorihominis	Bacteria; Bacillota; Clostridia; Eubacteriales; Eubacteriaceae; Anaerofustis
NZ_WJQS01000003.1	79	128240	129547	WP_153863326.1	GIY09_RS04365	GCF_009659495.1	hypothetical protein	-	Fundicoccus ignavus	Bacteria; Bacillota; Bacilli; Lactobacillales; Aerococcaceae; Fundicoccus
NZ_BCEZ01000005.1	80	26433	27206	WP_228025833.1	GOZ55_RS11440	GCF_009731135.1	hypothetical protein	-	Streptococcus ruminantium	Bacteria; Bacillota; Bacilli; Lactobacillales; Streptococcaceae; Streptococcus
SODD01000036.1	81	10735	12054	TDW14636.1	EDD63_1369	GCA_004365815.1	uncharacterized membrane protein HdeD (DUF308 family)	DUF308	Breznakia blatticola	Bacteria; Firmicutes; Erysipelotrichia; Erysipelotrichales; Erysipelotrichaceae; Breznakia
SRYG01000018.1	82	24856	26214	TGY65390.1	E5336_08865	GCA_004793885.1	hypothetical protein	PigN	Dubosiella muris	Bacteria; Bacillota; Erysipelotrichia; Erysipelotrichales; Erysipelotrichaceae; Dubosiella
NZ_CAMTBT010000035.1	83	4782	6086	WP_067556847.1	P6934_RS07655	GCF_947068565.1	hypothetical protein	-	Faecalibaculum rodentium	Bacteria; Bacillota; Erysipelotrichia; Erysipelotrichales; Erysipelotrichaceae; Faecalibaculum
NZ_JACOON010000007.1	84	219971	221284	WP_186858773.1	H8S18_RS13390	GCF_014287795.1	DUF308 domain-containing protein	DUF308+DUF4105	Christensenella tenuis	Bacteria; Bacillota; Clostridia; Christensenellales; Christensenellaceae; Christensenella
NZ_JACBYB010000009.1	85	81765	83021	WP_135156452.1	HZY82_RS01460	GCF_013415365.1	hypothetical protein	-	Gemella sp. GL1	Bacteria; Bacillota; Bacilli; Bacillales; Bacillales Family XI. Incertae Sedis; Gemella
NZ_JACBYC010000052.1	86	16644	17900	WP_179942320.1	HZY83_RS01450	GCF_013415425.1	DUF308 domain-containing protein	DUF308	Gemella sp. GH3	Bacteria; Bacillota; Bacilli; Bacillales; Bacillales Family XI. Incertae Sedis; Gemella
NZ_JACHHK010000007.1	87	38756	39946	WP_183328981.1	HNQ47_RS08545	GCF_014202755.1	DUF308 domain-containing protein	-	Catenisphaera adipataccumulans	Bacteria; Bacillota; Erysipelotrichia; Erysipelotrichales; Erysipelotrichaceae; Catenisphaera
NZ_JADNOJ010000002.1	88	32372	33772	WP_138294844.1	I2G02_RS02915	GCF_015557495.1	DUF308 domain-containing protein	DUF308	Clostridium sp. BSD2780061688b_171218_E8	Bacteria; Bacillota; Clostridia; Eubacteriales; Clostridiaceae; Clostridium
NZ_CP090983.1	89	779226	780491	WP_235146022.1	LZ578_RS03880	GCF_021513155.1	DUF308 domain-containing protein	DUF308	Jeotgalibaca sp. MA1X17-3	Bacteria; Bacillota; Bacilli; Lactobacillales; Carnobacteriaceae; Jeotgalibaca
NZ_FUWY01000001.1	90	501841	503163	WP_078710999.1	B5D14_RS02485	GCF_900167375.1	DUF308 domain-containing protein	DUF308	Anaerorhabdus furcosa	Bacteria; Bacillota; Erysipelotrichia; Erysipelotrichales; Erysipelotrichaceae; Anaerorhabdus
NZ_FUWY01000002.1	91	123700	124983	WP_078711255.1	B5D14_RS03730	GCF_900167375.1	hypothetical protein	DUF308	Anaerorhabdus furcosa	Bacteria; Bacillota; Erysipelotrichia; Erysipelotrichales; Erysipelotrichaceae; Anaerorhabdus
NZ_CAJTWK010000034.1	92	12311	13636	WP_230267702.1	QVZ24_RS06055	GCF_910580115.1	DUF308 domain-containing protein	DUF308	uncultured Allobaculum sp.	Bacteria; Bacillota; Erysipelotrichia; Erysipelotrichales; Erysipelotrichaceae; Allobaculum; environmental samples
NZ_CAMEEW010000018.1	93	21687	22997	WP_115270268.1	P6845_RS03165	GCF_945915205.1	DUF308 domain-containing protein	DUF308	Streptococcus hyointestinalis	Bacteria; Bacillota; Bacilli; Lactobacillales; Streptococcaceae; Streptococcus
NZ_CAMNTW010000021.1	94	939	2222	WP_076341404.1	P6875_RS05505	GCF_946559005.1	hypothetical protein	-	Dubosiella newyorkensis	Bacteria; Bacillota; Erysipelotrichia; Erysipelotrichales; Erysipelotrichaceae; Dubosiella
QAMM01000007.1	95	168640	170064	PWL71997.1	DBY25_04420	GCA_003150405.1	hypothetical protein	DUF308+DUF308	Clostridiales bacterium	Bacteria; Firmicutes; Clostridia; Clostridiales
NZ_CCYH01000029.1	96	285593	286978	WP_040197257.1	BN348_RS07765	GCF_000820765.1	DUF308 domain-containing protein	DUF308	Candidatus Soleaferrea massiliensis AP7	Bacteria; Bacillota; Clostridia; Eubacteriales; Soleaferrea
NZ_CCYH01000031.1	97	14255	15544	WP_040197321.1	BN348_RS07885	GCF_000820765.1	DUF308 domain-containing protein	DUF308	Candidatus Soleaferrea massiliensis AP7	Bacteria; Bacillota; Clostridia; Eubacteriales; Soleaferrea
NZ_JVNU01000025.1	98	49555	50265	WP_048782425.1	ADH02_RS02780	GCF_001071995.1	hypothetical protein	-	Streptococcus sp. 263_SSPC	Bacteria; Bacillota; Bacilli; Lactobacillales; Streptococcaceae; Streptococcus
NC_006448.1	99	960557	961177	WP_011226026.1	STU_RS20610	GCF_000011825.1	hypothetical protein	-	Streptococcus thermophilus LMG 18311	Bacteria; Bacillota; Bacilli; Lactobacillales; Streptococcaceae; Streptococcus
NZ_AENN01000010.1	100	28	1251	WP_006417984.1	HMPREF9257_RS02970	GCF_000183205.1	hypothetical protein	-	Eremococcus coleocola ACS-139-V-Col8	Bacteria; Bacillota; Bacilli; Lactobacillales; Aerococcaceae; Eremococcus
NZ_KV822197.1	101	32447	33742	WP_070755703.1	HMPREF3093_RS03895	GCF_001815865.1	hypothetical protein	-	Abiotrophia sp. HMSC24B09	Bacteria; Bacillota; Bacilli; Lactobacillales; Aerococcaceae; Abiotrophia
NZ_LTDM01000032.1	102	127761	129092	WP_075727193.1	TICRE_RS08735	GCF_001940565.1	DUF308 domain-containing protein	DUF308	Tissierella creatinophila DSM 6911	Bacteria; Bacillota; Tissierellia; Tissierellales; Tissierellaceae; Tissierella
NZ_MPJZ01000005.1	103	20360	21637	WP_075884502.1	BO223_RS00470	GCF_001945535.1	hypothetical protein	-	Faecalibaculum rodentium	Bacteria; Bacillota; Erysipelotrichia; Erysipelotrichales; Erysipelotrichaceae; Faecalibaculum
NZ_JACJKY010000007.1	104	84603	85946	WP_204445851.1	H6A12_RS05940	GCF_016901855.1	DUF308 domain-containing protein	DUF308	Merdimmobilis hominis	Bacteria; Bacillota; Clostridia; Eubacteriales; Oscillospiraceae; Merdimmobilis
NC_016894.1	105	1231159	1232502	WP_014355452.1	AWO_RS05395	GCF_000247605.1	MFS transporter	Rhomboid	Acetobacterium woodii DSM 1030	Bacteria; Bacillota; Clostridia; Eubacteriales; Eubacteriaceae; Acetobacterium
NZ_CABKRQ010000001.1	106	42982	44316	WP_022936366.1	FXY51_RS00275	GCF_902374875.1	hypothetical protein	DUF2157	Dielma fastidiosa	Bacteria; Bacillota; Erysipelotrichia; Erysipelotrichales; Erysipelotrichaceae; Dielma
NZ_CABKUA010000006.1	107	334100	335377	WP_052466612.1	FXX89_RS11795	GCF_902375445.1	DUF308 domain-containing protein	DUF308	Beduini massiliensis	Bacteria; Bacillota; Erysipelotrichia; Erysipelotrichales; Erysipelotrichaceae; Beduini
NZ_CABRIN010000100.1	108	8600	9961	WP_052740637.1	RDO87_RS09945	GCF_902471045.1	DUF308 domain-containing protein	DUF308	uncultured Christensenella sp.	Bacteria; Bacillota; Clostridia; Christensenellales; Christensenellaceae; Christensenella; environmental samples
NZ_CP049861.1	109	2126848	2128125	WP_166065813.1	G7062_RS10170	GCF_011299615.1	DUF308 domain-containing protein	DUF308	Erysipelothrix sp. HDW6C	Bacteria; Bacillota; Erysipelotrichia; Erysipelotrichales; Erysipelotrichaceae; Erysipelothrix
NZ_OLMH01000001.1	110	230731	232011	WP_105302550.1	C7E00_RS01235	GCF_900290205.1	DUF308 domain-containing protein	DUF308	Anaerolactibacter massiliensis	Bacteria; Bacillota; Erysipelotrichia; Erysipelotrichales; Erysipelotrichaceae; Anaerolactibacter
NZ_OUNG01000003.1	111	323605	324867	WP_108775208.1	DHU66_RS07345	GCF_900343155.1	hypothetical protein	-	Lactimicrobium massiliense	Bacteria; Bacillota; Erysipelotrichia; Erysipelotrichales; Erysipelotrichaceae; Lactimicrobium
CP057959.1	112	4081578	4085846	QMP79959.1	HVW20_19590	GCA_013900085.1	RHS domain-containing protein	DUF6531+RHS_repeat+RHS_repeat+RHS_repeat+RHS_repeat+RHS_repeat+RHS_repeat+RHS_repeat+RHS_repeat+RHS_repeat+RHS+DUF4105	Escherichia coli	Bacteria; Pseudomonadota; Gammaproteobacteria; Enterobacterales; Enterobacteriaceae; Escherichia
NZ_LT629969.1	113	544372	545697	WP_071442344.1	BQ5367_RS09885	GCF_900104665.1	DUF308 domain-containing protein	DUF308	Traorella massiliensis	Bacteria; Bacillota; Erysipelotrichia; Erysipelotrichales; Erysipelotrichaceae; Traorella
NZ_FOEN01000010.1	114	12309	13622	WP_159428899.1	BMX34_RS07825	GCF_900110675.1	DUF308 domain-containing protein	DUF308	Ignavigranum ruoffiae	Bacteria; Bacillota; Bacilli; Lactobacillales; Aerococcaceae; Ignavigranum
NZ_FOGF01000032.1	115	2513	3247	WP_089747297.1	BMX09_RS07395	GCF_900111135.1	hypothetical protein	-	Granulicatella balaenopterae	Bacteria; Bacillota; Bacilli; Lactobacillales; Carnobacteriaceae; Granulicatella
NZ_CP085953.1	116	1031344	1032111	WP_227930916.1	LK443_RS05200	GCF_020735385.1	hypothetical protein	-	Granulicatella elegans	Bacteria; Bacillota; Bacilli; Lactobacillales; Carnobacteriaceae; Granulicatella
NZ_JAHUZH010000042.1	117	978	2423	WP_230226793.1	Allo_RS06460	GCF_020969965.1	DUF308 domain-containing protein	-	Allobaculum mucilyticum	Bacteria; Bacillota; Erysipelotrichia; Erysipelotrichales; Erysipelotrichaceae; Allobaculum
NZ_JALFCT010000004.1	118	15017	16240	WP_183164241.1	MR683_RS00330	GCF_022771015.1	DUF308 domain-containing protein	DUF308	Absicoccus porci	Bacteria; Bacillota; Erysipelotrichia; Erysipelotrichales; Erysipelotrichaceae; Absicoccus
NZ_CP138857.1	119	1846612	1847946	WP_016648577.1	R0V13_RS09165	GCF_033876835.1	DUF308 domain-containing protein	-	Facklamia hominis	Bacteria; Bacillota; Bacilli; Lactobacillales; Aerococcaceae; Facklamia
NZ_CDAA01000001.1	120	1310710	1311999	WP_092722198.1	RLITU_RS06075	GCF_900002825.1	DUF308 domain-containing protein	DUF308	Romboutsia lituseburensis	Bacteria; Bacillota; Clostridia; Peptostreptococcales; Peptostreptococcaceae; Romboutsia
NZ_JACBXQ010000002.1	121	467196	468548	WP_197115203.1	HZY91_RS05230	GCF_015863205.1	DUF308 domain-containing protein	YfhO	Facklamia lactis	Bacteria; Bacillota; Bacilli; Lactobacillales; Aerococcaceae; Facklamia
NZ_KQ969506.1	122	851119	852129	WP_231852555.1	STRDD13_RS03910	GCF_001578875.1	hypothetical protein	-	Streptococcus sp. DD13	Bacteria; Bacillota; Bacilli; Lactobacillales; Streptococcaceae; Streptococcus

## Sheet: YiiX
S3E Table. List of YiiX homologs.
nucleotide	block_id	start	end	pid	locus	assembly	product	pfam	organism	classification
NZXR01000085.1	1	3598	4275	MAR56953.1	CMM93_07195	GCA_002697725.1	hypothetical protein	Peptidase_C92	Rickettsiales bacterium	Bacteria; Proteobacteria; Alphaproteobacteria; Rickettsiales
JAAYIT010000361.1	2	2615	3274	NLO72177.1	GX102_14790	GCA_012523295.1	hypothetical protein	Peptidase_C92	Porphyromonadaceae bacterium	Bacteria; Bacteroidetes; Bacteroidia; Bacteroidales; Porphyromonadaceae
PGXX01000028.1	3	9446	10072	PKL34358.1	CVV45_03610	GCA_002839365.1	peptidoglycan peptidase	Peptidase_C92	Spirochaetae bacterium HGW-Spirochaetae-10	Bacteria; Spirochaetes
DNKL01000096.1	4	13098	13745	HBA60991.1	DCZ92_09260	GCA_003488765.1	hypothetical protein	Peptidase_C92	Elusimicrobia bacterium	Bacteria; Elusimicrobia
DONE01000087.1	5	2279	2863	HBU58750.1	DEB48_02790	GCA_003509725.1	hypothetical protein	Peptidase_C92	Verrucomicrobiales bacterium	Bacteria; Verrucomicrobia; Verrucomicrobiae; Verrucomicrobiales
JAFPZF010000051.1	6	35609	36220	MBQ3635385.1	II951_07205	GCA_017417385.1	hypothetical protein	Peptidase_C92	Bacteroidales bacterium	Bacteria; Bacteroidetes; Bacteroidia; Bacteroidales
JAFQRE010000026.1	7	9561	10136	MBQ2979470.1	IJE18_05100	GCA_017410245.1	hypothetical protein	Peptidase_C92	Bacteroidaceae bacterium	Bacteria; Bacteroidetes; Bacteroidia; Bacteroidales; Bacteroidaceae
JACMRI010000150.1	8	9520	10155	MBC7412725.1	H7331_09775	GCA_014376525.1	hypothetical protein	Peptidase_C92	Bacteroidia bacterium	Bacteria; Bacteroidetes; Bacteroidia
JAFGVU010000253.1	9	14300	14971	MBN2779328.1	JXR36_16980	GCA_016937855.1	hypothetical protein	Peptidase_C92	Bacteroidales bacterium	Bacteria; Bacteroidetes; Bacteroidia; Bacteroidales
JAFLCR010000080.1	10	2244	2921	MBN8531407.1	J0L97_06050	GCA_017302755.1	peptidoglycan peptidase	Peptidase_C92	Alphaproteobacteria bacterium	Bacteria; Proteobacteria; Alphaproteobacteria
PATM01000081.1	11	9277	9957	MBC87238.1	CL677_08675	GCA_002712385.1	hypothetical protein	Peptidase_C92	Bdellovibrionaceae bacterium	Bacteria; Proteobacteria; Oligoflexia; Bdellovibrionales; Bdellovibrionaceae
PAVS01000024.1	12	12154	12768	MBD66975.1	CME62_17370	GCA_002713145.1	hypothetical protein	Peptidase_C92	Halobacteriovoraceae bacterium	Bacteria; Proteobacteria; Oligoflexia; Bacteriovoracales; Halobacteriovoraceae
JAFGID010000105.1	13	15335	16003	MBN1638041.1	JW866_03685	GCA_016929735.1	hypothetical protein	Peptidase_C92	Ignavibacteriales bacterium	Bacteria; Ignavibacteriae; Ignavibacteria; Ignavibacteriales
JAFGGJ010000065.1	14	15368	16048	MBN1809382.1	JW909_09970	GCA_016930595.1	hypothetical protein	Peptidase_C92	Planctomycetota bacterium	Bacteria; Planctomycetota
JAFGWM010000062.1	15	60925	61587	MBN2724780.1	JXR95_11975	GCA_016937155.1	hypothetical protein	Peptidase_C92	Deltaproteobacteria bacterium	Bacteria; Myxococcota; Myxococcia
JAFUWX010000072.1	16	712	1347	MBR1574327.1	IJ652_05720	GCA_017471025.1	hypothetical protein	Peptidase_C92	Bacteroidales bacterium	Bacteria; Bacteroidetes; Bacteroidia; Bacteroidales
JADKBN010000003.1	17	417448	418146	MBK8801561.1	IPN71_05780	GCA_016715065.1	hypothetical protein	Peptidase_C92	Fibrobacteres bacterium	Bacteria; Fibrobacteres
JADKFV010000034.1	18	2857	3477	MBK9653022.1	IPO84_17820	GCA_016717325.1	peptidoglycan peptidase	Peptidase_C92	Bacteroidetes bacterium	Bacteria; Bacteroidetes
RGDQ01000031.1	19	1422	2093	NBO17985.1	EBV03_01940	GCA_009917985.1	peptidoglycan peptidase	Peptidase_C92	Proteobacteria bacterium	Bacteria; Proteobacteria
RFVH01000121.1	20	4088	4690	NCA20274.1	EBS86_03945	GCA_009928155.1	YiiX family permuted papain-like enzyme	Peptidase_C92	Crocinitomicaceae bacterium	Bacteria; Bacteroidetes; Flavobacteriia; Flavobacteriales; Crocinitomicaceae
JADGBV010000125.1	21	7753	8262	MBF0197625.1	HQL32_07935	GCA_015231345.1	hypothetical protein	Peptidase_C92	Planctomycetota bacterium	Bacteria; Planctomycetota
MEPO01000009.1	22	16554	17261	OFZ05419.1	A2X97_11095	GCA_001769805.1	hypothetical protein	Peptidase_C92	Bdellovibrionales bacterium GWA1_52_35	Bacteria; Proteobacteria; Oligoflexia; Bdellovibrionales
MEPZ01000002.1	23	81922	82566	OFZ40118.1	A2385_10755	GCA_001771845.1	hypothetical protein	Peptidase_C92	Bdellovibrionales bacterium RIFOXYB1_FULL_39_21	Bacteria; Proteobacteria; Oligoflexia; Bdellovibrionales
JACVCJ010000042.1	24	18842	19516	MBL0913598.1	IBJ09_14620	GCA_016742095.1	hypothetical protein	Peptidase_C92	Bacteroidia bacterium	Bacteria; Bacteroidetes; Bacteroidia
CP053449.1	25	521611	522282	QKK04640.1	HND56_02580	GCA_013285465.1	peptidoglycan peptidase	Peptidase_C92	Pseudomonadota bacterium	Bacteria; Pseudomonadota
SBGL01000504.1	26	1946	2626	TNE95800.1	EP326_14355	GCA_006226975.1	hypothetical protein	Peptidase_C92	Deltaproteobacteria bacterium	Bacteria; Proteobacteria; Deltaproteobacteria
PKTG01000006.1	27	1221	1985	PLX20121.1	C0601_00145	GCA_002869225.1	hypothetical protein	Peptidase_C92	Candidatus Muirbacterium halophilum	Bacteria; Candidatus Muirbacteria; Candidatus Muirbacterium
JACOVM010000022.1	28	3686	4444	MBI1970290.1	HYS47_00935	GCA_016177345.1	hypothetical protein	TAT_signal+Peptidase_C92	Candidatus Woesearchaeota archaeon	Archaea; Candidatus Woesearchaeota
JACOUT010000002.1	29	244371	245015	MBI1944260.1	HYS27_01120	GCA_016177705.1	hypothetical protein	Peptidase_C92	Deltaproteobacteria bacterium	Bacteria; Myxococcota; Myxococcia
JACPKQ010000001.1	30	54828	55367	MBI2608022.1	HYW47_00270	GCA_016186995.1	hypothetical protein	Peptidase_C92	Deltaproteobacteria bacterium	Bacteria; Myxococcota; Myxococcia
JACPVI010000003.1	31	20018	20638	MBI3180723.1	HYZ28_01125	GCA_016191815.1	hypothetical protein	Peptidase_C92	Myxococcales bacterium	Bacteria; Proteobacteria; Deltaproteobacteria; Myxococcales
JACQAM010000004.1	32	144433	145167	MBI3509525.1	HY064_02605	GCA_016194975.1	hypothetical protein	Peptidase_C92	Bacteroidetes bacterium	Bacteria; Bacteroidetes
CP025734.1	33	2144450	2145061	AZZ37177.1	CIK05_10385	GCA_004011035.1	hypothetical protein	Peptidase_C92	Bdellovibrio sp. qaytius	Bacteria; Bdellovibrionota; Bdellovibrionia; Bdellovibrionales; Pseudobdellovibrionaceae; Bdellovibrio
JAFWSZ010000001.1	34	4622	5221	MBR6988206.1	IKH95_00030	GCA_017519125.1	hypothetical protein	Peptidase_C92	Bacteroidaceae bacterium	Bacteria; Bacteroidetes; Bacteroidia; Bacteroidales; Bacteroidaceae
JAEUTP010000019.1	35	109381	109995	MBL7921784.1	JNJ40_15830	GCA_016787705.1	hypothetical protein	Peptidase_C92	Bacteroidia bacterium	Bacteria; Bacteroidetes; Bacteroidia
JAEUTD010000873.1	36	3695	4363	MBL7943845.1	JNM00_13820	GCA_016787945.1	YiiX family permuted papain-like enzyme	Peptidase_C92	Flavobacteriales bacterium	Bacteria; Bacteroidetes; Flavobacteriia; Flavobacteriales
JAEUJW010000052.1	37	50987	51649	MBL9103162.1	JNL82_19610	GCA_016793465.1	hypothetical protein	Peptidase_C92	Myxococcales bacterium	Bacteria; Proteobacteria; Deltaproteobacteria; Myxococcales
JAEUIC010000039.1	38	37843	38529	MBL8843662.1	JNL90_19225	GCA_016795285.1	peptidase	Peptidase_C92	Planctomycetota bacterium	Bacteria; Planctomycetota
JAFVBB010000007.1	39	60320	60970	MBR1784542.1	IJ760_03770	GCA_017480225.1	hypothetical protein	Peptidase_C92	Bacteroidales bacterium	Bacteria; Bacteroidetes; Bacteroidia; Bacteroidales
JAFVMT010000280.1	40	630	1286	MBR2050661.1	IJ957_08180	GCA_017506705.1	hypothetical protein	Peptidase_C92	Rikenellaceae bacterium	Bacteria; Bacteroidetes; Bacteroidia; Bacteroidales; Rikenellaceae
JAFYQT010000001.1	41	9086	9625	MBR4853099.1	IKU88_00065	GCA_017559745.1	hypothetical protein	Peptidase_C92	Alistipes sp.	Bacteria; Bacteroidetes; Bacteroidia; Bacteroidales; Rikenellaceae; Alistipes
JAFZWE010000037.1	42	14177	14806	MBO4646228.1	J5642_06900	GCA_017617445.1	hypothetical protein	Peptidase_C92	Bacteroidales bacterium	Bacteria; Bacteroidetes; Bacteroidia; Bacteroidales
JAGCUP010000011.1	43	7957	8595	MBP5560316.1	J6X70_00730	GCA_017962765.1	hypothetical protein	Peptidase_C92	Muribaculaceae bacterium	Bacteria; Bacteroidetes; Bacteroidia; Bacteroidales; Muribaculaceae
JAHAZK010000039.1	44	13497	14126	MBS7289378.1	KIG56_02155	GCA_018384035.1	hypothetical protein	Peptidase_C92	Bacteroidales bacterium	Bacteria; Bacteroidetes; Bacteroidia; Bacteroidales
JAGOJP010000030.1	45	9788	10819	MBP7162781.1	KBB26_04530	GCA_017995055.1	hypothetical protein	Peptidase_C92	Candidatus Omnitrophota bacterium	Bacteria; Candidatus Omnitrophota
JAGOJI010000064.1	46	4608	5240	MBP7173918.1	KBA33_07605	GCA_017995195.1	hypothetical protein	Peptidase_C92	Cloacibacterium sp.	Bacteria; Bacteroidetes; Flavobacteriia; Flavobacteriales; Weeksellaceae
JAFYNF010000019.1	47	1567	2181	MBR4153768.1	IKT96_00255	GCA_017556545.1	hypothetical protein	Peptidase_C92	Paludibacteraceae bacterium	Bacteria; Bacteroidetes; Bacteroidia; Bacteroidales; Paludibacteraceae
JAFYVQ010000018.1	48	508	1641	MBR5182886.1	IKW15_00250	GCA_017558355.1	hypothetical protein	Peptidase_C92	Bacteroidales bacterium	Bacteria; Bacteroidetes; Bacteroidia; Bacteroidales
JAGBHC010000036.1	49	27756	28466	MBP3356684.1	J6K95_05945	GCA_017935625.1	hypothetical protein	Peptidase_C92	Rikenellaceae bacterium	Bacteria; Bacteroidetes; Bacteroidia; Bacteroidales; Rikenellaceae
JAHJOQ010000122.1	50	25157	25807	MBU1320003.1	KKH67_12515	GCA_018820315.1	peptidoglycan peptidase	Peptidase_C92	candidate division Zixibacteria bacterium Bacteria.
JAHJTB010000439.1	51	958	2037	MBU2551535.1	KKB20_24200	GCA_018830135.1	hypothetical protein	Peptidase_C92	Proteobacteria bacterium	Bacteria; Proteobacteria
DWWQ01000034.1	52	351	986	HJC26852.1	H9760_04370	GCA_019119615.1	hypothetical protein	Peptidase_C92	Candidatus Alistipes stercoravium	Bacteria; Bacteroidetes; Bacteroidia; Bacteroidales; Rikenellaceae; Alistipes
JAAEYY010000015.1	53	10513	11160	MBR9860899.1	GYB22_09150	GCA_018223105.1	YiiX family permuted papain-like enzyme	Peptidase_C92	bacterium Bacteria.
JAFEGM010000048.1	54	26395	26973	MBS0659562.1	JSR82_15070	GCA_018240025.1	hypothetical protein	Peptidase_C92	Verrucomicrobia bacterium	Bacteria; Verrucomicrobia
JAIWNP010000145.1	55	4060	4707	MCA1919252.1	LDL38_07635	GCA_020216725.1	hypothetical protein	Peptidase_C92	Flavobacterium piscis	Bacteria; Bacteroidetes; Flavobacteriia; Flavobacteriales; Flavobacteriaceae; Flavobacterium
CP070688.1	56	571096	571722	UCG24909.1	JSW55_02625	GCA_020353135.1	hypothetical protein	Peptidase_C92	Chloroflexota bacterium	Bacteria; Chloroflexota
JACFNL010000051.1	57	9140	9778	MBW7876291.1	H3C47_09925	GCA_019454875.1	hypothetical protein	Peptidase_C92	Candidatus Cloacimonadota bacterium	Bacteria; Candidatus Cloacimonadota
JAHQVJ010000254.1	58	8176	8790	MBX2804240.1	KTR31_41650	GCA_019634415.1	peptidase	Peptidase_C92	Myxococcales bacterium	Bacteria; Proteobacteria; Deltaproteobacteria; Myxococcales
JAGQVU010000294.1	59	1544	2194	MCB0764468.1	KDB84_07170	GCA_020437825.1	peptidoglycan peptidase	Peptidase_C92	Flavobacteriales bacterium	Bacteria; Bacteroidetes; Flavobacteriia; Flavobacteriales
JAGRNA010000056.1	60	1443	2033	MCB1173312.1	KDK39_07105	GCA_020441005.1	YiiX family permuted papain-like enzyme	Peptidase_C92	Leptospiraceae bacterium	Bacteria; Spirochaetes; Leptospirales; Leptospiraceae
JAGREC010000156.1	61	1251	1961	MCB2081710.1	KDD76_03670	GCA_020446765.1	hypothetical protein	Peptidase_C92	Rickettsiales bacterium	Bacteria; Proteobacteria; Alphaproteobacteria; Rickettsiales
NZ_AUJK01000002.1	62	95532	96182	WP_028909055.1	G604_RS0101835	GCF_000424185.1	YiiX/YebB-like N1pC/P60 family cysteine hydrolase	Peptidase_C92	Prevotella sp. AGR2160	Bacteria; Bacteroidota; Bacteroidia; Bacteroidales; Prevotellaceae; Prevotella
NZ_AUKF01000008.1	63	118675	119319	WP_027453195.1	G638_RS0104050	GCF_000424605.1	YiiX/YebB-like N1pC/P60 family cysteine hydrolase	Peptidase_C92	Segatella baroniae C21a	Bacteria; Bacteroidota; Bacteroidia; Bacteroidales; Prevotellaceae; Segatella
JAGRBZ010000480.1	64	631	1299	MCB0196670.1	KDJ65_32255	GCA_020433805.1	hypothetical protein	Peptidase_C92	Anaerolineae bacterium	Bacteria; Chloroflexi; Anaerolineae
JAGRAA010000393.1	65	6593	7333	MCB0415327.1	KDD50_13405	GCA_020435185.1	hypothetical protein	Peptidase_C92	Bdellovibrionales bacterium	Bacteria; Proteobacteria; Oligoflexia; Bdellovibrionales
JACJZM010000010.1	66	55305	55994	MCB9195529.1	H6598_04835	GCA_020635605.1	peptidoglycan peptidase	Peptidase_C92	Flavobacteriales bacterium	Bacteria; Bacteroidetes; Flavobacteriia; Flavobacteriales
NZ_JRPR02000001.1	67	387907	388509	WP_069723523.1	LS71_RS01905	GCF_000763135.2	YiiX/YebB-like N1pC/P60 family cysteine hydrolase	Peptidase_C92	Helicobacter jaachi	Bacteria; Campylobacterota; Epsilonproteobacteria; Campylobacterales; Helicobacteraceae; Helicobacter
MWCX01000037.1	68	2436	3074	OQB30733.1	BWY08_00957	GCA_002070265.1	hypothetical protein	Peptidase_C92	Bacteroidetes bacterium ADurb.Bin174	Bacteria; Bacteroidetes
NZ_MKKK01000022.1	69	3858	4508	WP_070069796.1	BJI46_RS07590	GCF_001753595.1	YiiX/YebB-like N1pC/P60 family cysteine hydrolase	Peptidase_C92	Acinetobacter qingfengensis	Bacteria; Pseudomonadota; Gammaproteobacteria; Moraxellales; Moraxellaceae; Acinetobacter
NZ_VDET01000046.1	70	4819	5475	WP_166461222.1	FGM02_RS17620	GCF_006381105.1	YiiX/YebB-like N1pC/P60 family cysteine hydrolase	Peptidase_C92	Flavicella sediminum	Bacteria; Bacteroidota; Flavobacteriia; Flavobacteriales; Flavobacteriaceae; Flavicella
NZ_QUAP01000001.1	71	46549	47079	WP_181398949.1	DYZ95_RS00235	GCF_006493105.1	YiiX/YebB-like N1pC/P60 family cysteine hydrolase	Peptidase_C92	Apilactobacillus timberlakei	Bacteria; Bacillota; Bacilli; Lactobacillales; Lactobacillaceae; Apilactobacillus
NZ_QHLI01000101.1	72	1134	1787	WP_142694428.1	DMC01_RS11985	GCF_006864425.1	YiiX/YebB-like N1pC/P60 family cysteine hydrolase	Peptidase_C92	Campylobacter troglodytis	Bacteria; Campylobacterota; Epsilonproteobacteria; Campylobacterales; Campylobacteraceae; Campylobacter
NZ_PSZN01000008.1	73	88138	88785	WP_105193279.1	C4S76_RS05030	GCF_002964965.1	YiiX/YebB-like N1pC/P60 family cysteine hydrolase	Peptidase_C92	Apibacter adventoris	Bacteria; Bacteroidota; Flavobacteriia; Flavobacteriales; Weeksellaceae; Apibacter
NZ_QAYG01000010.1	74	117607	118305	WP_170122190.1	C8N35_RS20020	GCF_003053845.1	YiiX/YebB-like N1pC/P60 family cysteine hydrolase	Peptidase_C92	Breoghania corrubedonensis	Bacteria; Pseudomonadota; Alphaproteobacteria; Hyphomicrobiales; Breoghaniaceae; Breoghania
NEUU01000003.1	75	82136	82795	PAW79142.1	B9S32_04075	GCA_002304345.1	hypothetical protein	Peptidase_C92	Verrucomicrobia bacterium Tous-C9LFEB	Bacteria; Verrucomicrobia; unclassified Verrucomicrobia
NZ_CP060139.1	76	391483	392103	WP_210759133.1	H4K34_RS01825	GCF_014524565.1	YiiX family permuted papain-like enzyme	Peptidase_C92	Croceimicrobium hydrocarbonivorans	Bacteria; Bacteroidota; Flavobacteriia; Flavobacteriales; Owenweeksiaceae; Croceimicrobium
NZ_BMBT01000005.1	77	11369	11911	WP_188356848.1	IEU37_RS04450	GCF_014634865.1	YiiX/YebB-like N1pC/P60 family cysteine hydrolase	Peptidase_C92	Leuconostoc falkenbergense	Bacteria; Bacillota; Bacilli; Lactobacillales; Lactobacillaceae; Leuconostoc
NZ_VIKR01000001.1	78	404507	405064	WP_142888092.1	FLL45_RS01890	GCF_007004765.1	YiiX/YebB-like N1pC/P60 family cysteine hydrolase	Peptidase_C92	Aliikangiella marina	Bacteria; Pseudomonadota; Gammaproteobacteria; Oceanospirillales; Pleioneaceae; Aliikangiella
NZ_CP036426.1	79	1236336	1237124	WP_197446717.1	ElP_RS04690	GCF_007752535.1	YiiX/YebB-like N1pC/P60 family cysteine hydrolase	Peptidase_C92	Tautonia plasticadhaerens	Bacteria; Planctomycetota; Planctomycetia; Isosphaerales; Isosphaeraceae; Tautonia
NZ_BMYJ01000001.1	80	179792	180484	WP_189409565.1	IE095_RS00970	GCF_014652215.1	YiiX/YebB-like N1pC/P60 family cysteine hydrolase	Peptidase_C92	Gemmobacter tilapiae	Bacteria; Pseudomonadota; Alphaproteobacteria; Rhodobacterales; Paracoccaceae; Gemmobacter
NZ_BPLL01000005.1	81	29781	30332	WP_220751053.1	K5Q11_RS02030	GCF_019656235.1	YiiX/YebB-like N1pC/P60 family cysteine hydrolase	Peptidase_C92	Apilactobacillus xinyiensis	Bacteria; Bacillota; Bacilli; Lactobacillales; Lactobacillaceae; Apilactobacillus
JAJNDK010000002.1	82	129875	130519	MCD6065881.1	K0S33_707	GCA_021156365.1	YiiX family permuted papain-like enzyme	Peptidase_C92	Bacteroidetes bacterium	Bacteria; Bacteroidetes
NZ_CP009498.1	83	27774	28400	WP_052569495.1	Epro_RS00115	GCF_001027545.1	YiiX/YebB-like N1pC/P60 family cysteine hydrolase	Peptidase_C92	Endomicrobium proavitum	Bacteria; Elusimicrobia; Endomicrobia; Endomicrobiales; Endomicrobiaceae; Endomicrobium
DRJK01000120.1	84	1094	1705	HEC29515.1	ENI65_08015	GCA_011052215.1	hypothetical protein	Peptidase_C92	Gammaproteobacteria bacterium	Bacteria; Proteobacteria; Gammaproteobacteria
DRNG01000100.1	85	1	575	HFB67568.1	ENJ66_01285	GCA_011322305.1	hypothetical protein	Peptidase_C92	Calditrichia bacterium	Bacteria; Calditrichaeota; Calditrichia
NZ_JAFFZP010000015.1	86	57009	57608	WP_205213647.1	JW498_RS11095	GCF_016924235.1	YiiX/YebB-like N1pC/P60 family cysteine hydrolase	Peptidase_C92	Amphritea pacifica	Bacteria; Pseudomonadota; Gammaproteobacteria; Oceanospirillales; Oceanospirillaceae; Amphritea
NZ_JAENII010000003.1	87	103370	104026	WP_200277191.1	JIN81_RS04835	GCF_016595525.1	YiiX/YebB-like N1pC/P60 family cysteine hydrolase	Peptidase_C92	Haloferula rosea	Bacteria; Verrucomicrobiota; Verrucomicrobiae; Verrucomicrobiales; Verrucomicrobiaceae; Haloferula
NZ_CP067393.1	88	2811010	2811618	WP_201091731.1	JHT90_RS13065	GCF_016653615.1	YebB family permuted papain-like enzyme	Peptidase_C92	Entomomonas asaccharolytica	Bacteria; Pseudomonadota; Gammaproteobacteria; Pseudomonadales; Pseudomonadaceae; Entomomonas
NZ_AGFR01000009.1	89	233810	234412	WP_008854620.1	CIN_RS08235	GCF_000231445.1	YebB family permuted papain-like enzyme	Peptidase_C92	Commensalibacter intestini A911	Bacteria; Pseudomonadota; Alphaproteobacteria; Rhodospirillales; Acetobacteraceae
JAIEOS010000117.1	90	48328	48969	MBY0316755.1	K2Q26_14635	GCA_019750295.1	hypothetical protein	Peptidase_C92	Bdellovibrionales bacterium	Bacteria; Proteobacteria; Oligoflexia; Bdellovibrionales
JAIEMA010000037.1	91	11906	12514	MBY0517537.1	K2P81_11540	GCA_019752535.1	hypothetical protein	Peptidase_C92	Bacteriovoracaceae bacterium	Bacteria; Proteobacteria; Oligoflexia; Bacteriovoracales; Bacteriovoracaceae
NZ_MXPD01000028.1	92	33307	33768	WP_082328107.1	AJK02_RS21165	GCF_002035805.1	YiiX/YebB-like N1pC/P60 family cysteine hydrolase	Peptidase_C92	Salmonella enterica	Bacteria; Pseudomonadota; Gammaproteobacteria; Enterobacterales; Enterobacteriaceae; Salmonella
NZ_JAJNRW010000007.1	93	19518	20192	WP_231194618.1	LQT97_RS13040	GCF_021083425.1	YiiX/YebB-like N1pC/P60 family cysteine hydrolase	Peptidase_C92	Brucella pseudogrignonensis	Bacteria; Pseudomonadota; Alphaproteobacteria; Hyphomicrobiales; Brucellaceae; Brucella/Ochrobactrum group; Brucella
JACKEJ010000004.1	94	778717	779379	MCB9656626.1	H6726_03165	GCA_020633055.1	hypothetical protein	Peptidase_C92	Sandaracinaceae bacterium	Bacteria; Myxococcota; Polyangia; Polyangiales; Sandaracinaceae
JACKEJ010000015.1	95	141849	142466	MCB9662018.1	H6726_30540	GCA_020633055.1	hypothetical protein	Peptidase_C92	Sandaracinaceae bacterium	Bacteria; Myxococcota; Polyangia; Polyangiales; Sandaracinaceae
JACKCV010000003.1	96	189850	190542	MCB9496825.1	H6686_08085	GCA_020633825.1	peptidoglycan peptidase	Peptidase_C92	Fibrobacteria bacterium	Bacteria; Fibrobacteres
NZ_CP049143.1	97	6497116	6497763	WP_206026150.1	G5S37_RS26145	GCF_011044495.1	YiiX/YebB-like N1pC/P60 family cysteine hydrolase	Peptidase_C92	Roseimicrobium sp. ORNL1	Bacteria; Verrucomicrobiota; Verrucomicrobiae; Verrucomicrobiales; Verrucomicrobiaceae; Roseimicrobium
FJ872375.1	98	21530	22180	ACO70952.1	FJ872375.1.000019	FJ872375.1	putative peptidoglycan peptidase	Peptidase_C92	uncultured Verrucomicrobiota bacterium	Bacteria; Verrucomicrobiota; environmental samples

## Sheet: LRAT
S3F Table. List of LRAT homologs.
nucleotide	block_id	start	end	pid	locus	assembly	product	pfam	organism	classification
SVBX01000002.1	1	197927	198448	MBE6100861.1	E7200_01970	GCA_015058655.1	hypothetical protein	LRAT	Selenomonas ruminantium	Bacteria; Firmicutes; Negativicutes; Selenomonadales; Selenomonadaceae; Selenomonas
JAFSDK010000038.1	2	41005	41412	MBQ7106825.1	IJN93_04845	GCA_017436255.1	lecithin retinol acyltransferase family protein	LRAT	Clostridia bacterium	Bacteria; Firmicutes; Clostridia
JAFQZM010000035.1	3	23755	24366	MBQ3368915.1	IJG44_08435	GCA_017405875.1	lecithin retinol acyltransferase family protein	LRAT	bacterium Bacteria.
JAFQYH010000025.1	4	16076	16801	MBQ2628157.1	IJG13_00620	GCA_017406545.1	lecithin retinol acyltransferase family protein	LRAT	Kiritimatiellae bacterium	Bacteria; Kiritimatiellaeota; Kiritimatiellae
JAFPYR010000007.1	5	15995	16711	MBQ3688382.1	II937_00780	GCA_017412115.1	lecithin retinol acyltransferase family protein	LRAT	Bacteroidales bacterium	Bacteria; Bacteroidetes; Bacteroidia; Bacteroidales
JAEAMN010000040.1	6	48294	48866	MBM6985952.1	I3I94_07525	GCA_016901375.1	lecithin retinol acyltransferase family protein	LRAT	Acidaminococcaceae bacterium	Bacteria; Firmicutes; Negativicutes; Acidaminococcales; Acidaminococcaceae
JAFUXM010000019.1	7	7717	8175	MBR1602000.1	IJ667_00995	GCA_017470785.1	lecithin retinol acyltransferase family protein	LRAT	Synergistaceae bacterium	Bacteria; Synergistetes; Synergistia; Synergistales; Synergistaceae
JADKKR010000004.1	8	174486	175040	MBL0225254.1	IPQ16_06660	GCA_016720395.1	lecithin retinol acyltransferase family protein	LRAT	Geobacteraceae bacterium	Bacteria; Proteobacteria; Deltaproteobacteria; Desulfuromonadales; Geobacteraceae
JADEZP010000168.1	9	1006	1530	MBE8954034.1	SR1Q7_13005	GCA_015206805.1	lecithin retinol acyltransferase family protein	LRAT	Quinella sp. 1Q7	Bacteria; Firmicutes; Negativicutes; Quinella
JADFVJ010000130.1	10	3620	4645	MBE9516804.1	IME93_07475	GCA_015222565.1	lecithin retinol acyltransferase family protein	LRAT	Proteobacteria bacterium	Bacteria; Proteobacteria
JABZKI010000295.1	11	1	591	MBF1051716.1	HXL16_05865	GCA_015257375.1	lecithin retinol acyltransferase family protein	LRAT	Peptostreptococcaceae bacterium	Bacteria; Firmicutes; Clostridia; Clostridiales; Peptostreptococcaceae
SBHC01000088.1	12	131190	132734	TNE43153.1	EP343_34670	GCA_006226375.1	hypothetical protein	LRAT	Deltaproteobacteria bacterium	Bacteria; Proteobacteria; Deltaproteobacteria
RFLA01000086.1	13	2302	3201	RMD85163.1	D6815_02490	GCA_003694065.1	hypothetical protein	LRAT	Candidatus Dadabacteria bacterium	Bacteria; Thermodesulfobacteriota; Candidatus Dadabacteria
PYXF01000001.1	14	1343848	1344552	PTL29446.1	C7122_06295	GCA_003043955.1	phosphatidylcholine--retinol O-acyltransferase	LRAT	Lachnospiraceae bacterium oral taxon 096	Bacteria; Firmicutes; Clostridia; Clostridiales; Lachnospiraceae
JAGCRS010000101.1	15	9901	10410	MBP5694298.1	J6X03_02440	GCA_017964565.1	lecithin retinol acyltransferase family protein	LRAT	Bacilli bacterium	Bacteria; Firmicutes; Bacilli
JAFXWA010000058.1	16	8436	9473	MBR4373273.1	IKP49_02780	GCA_017534515.1	lecithin retinol acyltransferase family protein	Acyltransferase+LRAT	Treponema sp.	Bacteria; Spirochaetes; Spirochaetales; Treponemataceae; Treponema
JAFXWY010000483.1	17	803	1897	MBR4326721.1	IKP73_14470	GCA_017542615.1	lecithin retinol acyltransferase family protein	LRAT+ZnR+GYF_2	Bacteroidales bacterium	Bacteria; Bacteroidetes; Bacteroidia; Bacteroidales
JAFXWY010000483.1	17	2688	3347	MBR4326723.1	IKP73_14480	GCA_017542615.1	lecithin retinol acyltransferase family protein	LRAT	Bacteroidales bacterium	Bacteria; Bacteroidetes; Bacteroidia; Bacteroidales
JAGCCQ010000013.1	18	14330	15199	MBO7614328.1	J6T15_01305	GCA_017651565.1	lecithin retinol acyltransferase family protein	LRAT	Bacilli bacterium	Bacteria; Firmicutes; Bacilli
JAFEBB010000060.1	19	637	1476	MBS2031750.1	JST54_27885	GCA_018266075.1	lecithin retinol acyltransferase family protein	LRAT	Deltaproteobacteria bacterium	Bacteria; Myxococcota; Myxococcia
NZ_BBJT01000003.1	20	75146	75619	WP_053228656.1	PCH01S_RS05825	GCF_000739915.1	lecithin retinol acyltransferase family protein	LRAT	Paenibacillus chitinolyticus NBRC 15660	Bacteria; Bacillota; Bacilli; Bacillales; Paenibacillaceae; Paenibacillus
MTYJ01000003.1	21	117120	118646	OQV25107.1	BV898_00799	GCA_002082055.1	putative HRAS-like suppressor 3	LRAT	Hypsibius exemplaris	Eukaryota; Metazoa; Ecdysozoa; Tardigrada; Eutardigrada; Parachela; Hypsibioidea; Hypsibiidae; Hypsibius
NZ_MEBP01000104.1	22	4252	4800	WP_069589968.1	BGK46_RS13220	GCF_001722075.1	lecithin retinol acyltransferase family protein	LRAT	Salinivibrio sp. DV	Bacteria; Pseudomonadota; Gammaproteobacteria; Vibrionales; Vibrionaceae; Salinivibrio
NZ_LGVB01000015.1	23	1146818	1147663	WP_053241726.1	AGR56_RS07385	GCF_001270375.1	lecithin retinol acyltransferase family protein	LRAT	Clostridium sp. DMHC 10	Bacteria; Bacillota; Clostridia; Eubacteriales; Clostridiaceae; Clostridium
NZ_CP025025.1	24	4140254	4140976	WP_102264498.1	CD004_RS20740	GCF_002874535.1	lecithin retinol acyltransferase family protein	LRAT	Mesobacillus jeotgali	Bacteria; Bacillota; Bacilli; Bacillales; Bacillaceae; Mesobacillus
NZ_KZ984414.1	25	9875	10528	WP_119065078.1	DYI96_RS19255	GCF_003569905.1	lecithin retinol acyltransferase family protein	LRAT	Acinetobacter sp. SWAC57	Bacteria; Pseudomonadota; Gammaproteobacteria; Moraxellales; Moraxellaceae; Acinetobacter
NZ_NUEL01000011.1	26	45241	45798	WP_098093936.1	CN684_RS07570	GCF_002555945.1	lecithin retinol acyltransferase family protein	LRAT	Bacillus wiedmannii	Bacteria; Bacillota; Bacilli; Bacillales; Bacillaceae; Bacillus; Bacillus cereus group
LIAE01010325.1	27	70988	71909	PAV63211.1	WR25_02010	GCA_002287525.1	hypothetical protein	LRAT	Diploscapter pachys	Eukaryota; Metazoa; Ecdysozoa; Nematoda; Chromadorea; Rhabditida; Rhabditoidea; Diploscapteridae; Diploscapter
NZ_QFWJ01000017.1	28	5838	6371	WP_162299801.1	DFK18_RS14340	GCF_003336805.1	lecithin retinol acyltransferase family protein	LRAT	Marinospirillum perlucidum	Bacteria; Pseudomonadota; Gammaproteobacteria; Oceanospirillales; Oceanospirillaceae; Marinospirillum
SMWJ01000031.1	29	37811	38236	TDJ25220.1	E2O58_03790	GCA_004356365.1	hypothetical protein	LRAT	Gammaproteobacteria bacterium	Bacteria; Proteobacteria; Gammaproteobacteria
VCAZ01000224.1	30	86487	122165	TTJ85388.1	Baya_15557	GCA_005784505.1	Death effector domain-containing protein	LRR_8+LRR_8+LRRNT+Endomucin+LRR_4+LRR_8+LRAT+TRADD-like_N	Bagarius yarrelli	Eukaryota; Metazoa; Chordata; Craniata; Vertebrata; Euteleostomi; Actinopterygii; Neopterygii; Teleostei; Ostariophysi; Siluriformes; Sisoridae; Sisorinae; Bagarius
NZ_CP050969.1	31	344334	344768	WP_115149711.1	FOC33_RS01695	GCF_012273295.1	lecithin retinol acyltransferase family protein	LRAT	Plesiomonas shigelloides	Bacteria; Pseudomonadota; Gammaproteobacteria; Enterobacterales; Enterobacteriaceae; Plesiomonas
NZ_JABNNE010000011.1	32	19929	20618	WP_126933947.1	HQQ75_RS03085	GCF_013248915.1	lecithin retinol acyltransferase family protein	LRAT	Corallococcus exiguus	Bacteria; Myxococcota; Myxococcia; Myxococcales; Cystobacterineae; Myxococcaceae; Corallococcus
NZ_JACHGR010000004.1	33	177477	178121	WP_188026283.1	HNR75_RS06965	GCF_014202415.1	lecithin retinol acyltransferase family protein	LRAT	Tolumonas osonensis	Bacteria; Pseudomonadota; Gammaproteobacteria; Aeromonadales; Aeromonadaceae; Tolumonas
NZ_CP046557.1	34	2853404	2853970	WP_156654733.1	GNG29_RS13545	GCF_009740165.1	lecithin retinol acyltransferase family protein	LRAT	Leclercia sp. Colony189	Bacteria; Pseudomonadota; Gammaproteobacteria; Enterobacterales; Enterobacteriaceae; Leclercia
NZ_CP036316.1	35	4002098	4002793	WP_145264932.1	V22_RS16200	GCF_007745435.1	lecithin retinol acyltransferase family protein	LRAT	Calycomorphotria hydatis	Bacteria; Planctomycetota; Planctomycetia; Planctomycetales; Planctomycetaceae; Calycomorphotria
NZ_JACJPW010000141.1	36	3597	4283	WP_190474372.1	H6G03_RS32980	GCF_014696265.1	lecithin retinol acyltransferase family protein	LRAT+PspA	Aerosakkonema funiforme FACHB-1375	Bacteria; Cyanobacteriota; Cyanophyceae; Oscillatoriophycideae; Oscillatoriales; Aerosakkonemataceae; Aerosakkonema
NZ_CAMEMI010000003.1	37	27582	28427	WP_073304155.1	QV713_RS00625	GCF_945927305.1	lecithin retinol acyltransferase family protein	LRAT	uncultured Fibrobacter sp.	Bacteria; Fibrobacterota; Fibrobacteria; Fibrobacterales; Fibrobacteraceae; Fibrobacter; environmental samples
JNEY01000262.1	38	165778	176837	KAH7714141.1	AAVH_18536	GCA_020875895.1	Protein GCY-3	LRAT+ANF_receptor+PK_Tyr_Ser-Thr+HNOBA+Guanylate_cyc	Aphelenchus avenae	Eukaryota; Metazoa; Ecdysozoa; Nematoda; Chromadorea; Rhabditida; Tylenchina; Tylenchomorpha; Aphelenchoidea; Aphelenchidae; Aphelenchus
NHOQ01000945.1	39	372501	375213	PWA28109.1	CCH79_00018269	GCA_003097735.1	hypothetical protein	LRAT	Gambusia affinis	Eukaryota; Metazoa; Chordata; Craniata; Vertebrata; Euteleostomi; Actinopterygii; Neopterygii; Teleostei; Neoteleostei; Acanthomorphata; Ovalentaria; Atherinomorphae; Cyprinodontiformes; Poeciliidae; Poeciliinae; Gambusia
NW_021163029.1	40	1808923	1810177	XP_028397383.1	NW_021163029.1.000556	GCF_004324835.1	phospholipid-metabolizing enzyme A-C1-like	LRAT	Dendronephthya gigantea	Eukaryota; Metazoa; Cnidaria; Anthozoa; Octocorallia; Alcyonacea; Alcyoniina; Nephtheidae; Dendronephthya
NZ_SJAD01000062.1	41	2305	2739	WP_131256034.1	E0E54_RS19610	GCF_004327955.1	lecithin retinol acyltransferase family protein	LRAT	Azotobacter chroococcum	Bacteria; Pseudomonadota; Gammaproteobacteria; Pseudomonadales; Pseudomonadaceae; Azotobacter
NZ_LATL02000219.1	42	8913	9443	WP_049560183.1	WN50_RS18585	GCF_000972705.2	lecithin retinol acyltransferase family protein	LRAT	Limnoraphis robusta CS-951	Bacteria; Cyanobacteriota; Cyanophyceae; Oscillatoriophycideae; Oscillatoriales; Sirenicapillariaceae; Limnoraphis
NW_019775411.1	43	14942	16853	XP_013414686.1	NW_019775411.1.000007	GCF_001039355.2	protein FAM84B-like	LRAT	Lingula anatina	Eukaryota; Metazoa; Lophotrochozoa; Brachiopoda; Linguliformea; Lingulata; Lingulida; Linguloidea; Lingulidae; Lingula
CM020928.1	44	7682801	7689253	KAF1374429.1	PFLUV_G00229000	GCA_010015445.1	hypothetical protein	LRAT+LRAT	Perca fluviatilis	Eukaryota; Metazoa; Chordata; Craniata; Vertebrata; Euteleostomi; Actinopterygii; Neopterygii; Teleostei; Neoteleostei; Acanthomorphata; Eupercaria; Perciformes; Percoidei; Percidae; Percinae; Perca
DRMC01000044.1	45	3036	3407	HFD86215.1	ENJ35_00895	GCA_011322685.1	hypothetical protein	LRAT	Gammaproteobacteria bacterium	Bacteria; Proteobacteria; Gammaproteobacteria
NC_037600.1	46	19976769	19980956	XP_025112856.1	NC_037600.1.006075	GCF_003073045.1	HRAS-like suppressor 2	LRAT	Pomacea canaliculata	Eukaryota; Metazoa; Lophotrochozoa; Mollusca; Gastropoda; Caenogastropoda; Architaenioglossa; Ampullarioidea; Ampullariidae; Pomacea
CAJNOI010006410.1	47	968	1722	CAF1578091.1	BJG266_LOCUS48432	GCA_905250115.1		LRAT	Adineta steineri	Eukaryota; Metazoa; Spiralia; Gnathifera; Rotifera; Eurotatoria; Bdelloidea; Adinetida; Adinetidae; Adineta
CAJNXB010001115.1	48	73387	74450	CAF3132955.1	TIS948_LOCUS8663	GCA_905331015.1		LRAT	Rotaria socialis	Eukaryota; Metazoa; Spiralia; Gnathifera; Rotifera; Eurotatoria; Bdelloidea; Rotaria
NZ_CP017603.1	49	3636213	3636920	WP_070970784.1	BJL90_RS16980	GCF_001854185.1	lecithin retinol acyltransferase family protein	LRAT	Clostridium formicaceticum	Bacteria; Bacillota; Clostridia; Eubacteriales; Clostridiaceae; Clostridium
NC_035784.1	50	29826391	29858016	XP_022341419.1	NC_035784.1.009057	GCF_002022765.2	HRAS-like suppressor 3	LRAT	Crassostrea virginica	Eukaryota; Metazoa; Lophotrochozoa; Mollusca; Bivalvia; Pteriomorphia; Ostreoida; Ostreoidea; Ostreidae; Crassostrea
NC_053218.1	51	491067	491789	XP_040035654.1	NC_053218.1.000304	GCF_016920845.1	lecithin retinol acyltransferase-like	LRAT	Gasterosteus aculeatus aculeatus	Eukaryota; Metazoa; Chordata; Craniata; Vertebrata; Euteleostomi; Actinopterygii; Neopterygii; Teleostei; Neoteleostei; Acanthomorphata; Eupercaria; Perciformes; Cottioidei; Gasterosteales; Gasterosteidae; Gasterosteus
NZ_JAAGPI010000004.1	52	131256	131963	WP_205804256.1	G3O01_RS09325	GCF_017104715.1	lecithin retinol acyltransferase family protein	LRAT	Burkholderia sp. Ac-20365	Bacteria; Pseudomonadota; Betaproteobacteria; Burkholderiales; Burkholderiaceae; Burkholderia
NZ_JAFNJD010000006.1	53	60049	60621	WP_207570193.1	J3L11_RS04080	GCF_017368415.1	lecithin retinol acyltransferase family protein	LRAT	Shewanella sp. 4t3-1-2LB	Bacteria; Pseudomonadota; Gammaproteobacteria; Alteromonadales; Shewanellaceae; Shewanella
NC_058036.1	54	2102411	2104961	XP_043904115.1	NC_058036.1.000489	GCF_019176455.1	uncharacterized protein LOC122783402	LRAT+LRAT	Solea senegalensis	Eukaryota; Metazoa; Chordata; Craniata; Vertebrata; Euteleostomi; Actinopterygii; Neopterygii; Teleostei; Neoteleostei; Acanthomorphata; Carangaria; Pleuronectiformes; Pleuronectoidei; Soleidae; Solea
NC_052619.1	55	59817406	59819427	XP_010024984.2	NC_052619.1.015345	GCF_016545825.1	LOW QUALITY PROTEIN: phospholipase A and acyltransferase 3	LRAT	Eucalyptus grandis	Eukaryota; Viridiplantae; Streptophyta; Embryophyta; Tracheophyta; Spermatophyta; Magnoliopsida; eudicotyledons; Gunneridae; Pentapetalae; rosids; malvids; Myrtales; Myrtaceae; Myrtoideae; Eucalypteae; Eucalyptus
NC_023183.1	56	3171311	3173306	XP_015201615.1	NC_023183.1.000982	GCF_000242695.1	HRAS-like suppressor 3 isoform X1	LRAT+LRAT	Lepisosteus oculatus	Eukaryota; Metazoa; Chordata; Craniata; Vertebrata; Euteleostomi; Actinopterygii; Neopterygii; Holostei; Semionotiformes; Lepisosteidae; Lepisosteus
BDDD01000502.1	57	40818	41531	GAV66762.1	CFOL_v3_10272	GCA_001972305.1	LRAT domain-containing protein	LRAT	Cephalotus follicularis	Eukaryota; Viridiplantae; Streptophyta; Embryophyta; Tracheophyta; Spermatophyta; Magnoliophyta; eudicotyledons; Gunneridae; Pentapetalae; rosids; fabids; Oxalidales; Cephalotaceae; Cephalotus
BDDD01006510.1	58	11269	11931	GAV90700.1	CFOL_v3_34106	GCA_001972305.1	LRAT domain-containing protein	LRAT	Cephalotus follicularis	Eukaryota; Viridiplantae; Streptophyta; Embryophyta; Tracheophyta; Spermatophyta; Magnoliophyta; eudicotyledons; Gunneridae; Pentapetalae; rosids; fabids; Oxalidales; Cephalotaceae; Cephalotus
MWBZ01000236.1	59	575	1282	OQA73638.1	BWY32_03758	GCA_002069765.1	NC domain protein	LRAT	bacterium ADurb.Bin243 Bacteria.
NW_021630015.1	60	803070	804073	XP_028823541.1	NW_021630015.1.000394	GCF_900700375.1	retinoic acid receptor responder protein 3-like	LRAT	Denticeps clupeoides	Eukaryota; Metazoa; Chordata; Craniata; Vertebrata; Euteleostomi; Actinopterygii; Neopterygii; Teleostei; Clupei; Clupeiformes; Denticipitoidei; Denticipitidae; Denticeps
BLXT01002155.1	61	762282	769106	GFN91634.1	PoB_001814000	GCA_019648995.1	tigger transposable element-derived protein 6	HTH_Tnp_Tc5+DDE_1+LRAT	Plakobranchus ocellatus	Eukaryota; Metazoa; Spiralia; Lophotrochozoa; Mollusca; Gastropoda; Heterobranchia; Euthyneura; Panpulmonata; Sacoglossa; Placobranchoidea; Plakobranchidae; Plakobranchus
NW_019091196.1	62	3437632	3438893	XP_021952313.1	NW_019091196.1.000980	GCF_002217175.1	lecithin retinol acyltransferase	LRAT	Folsomia candida	Eukaryota; Metazoa; Ecdysozoa; Arthropoda; Hexapoda; Collembola; Entomobryomorpha; Isotomoidea; Isotomidae; Proisotominae; Folsomia
NW_019091196.1	62	3437632	3438893	XP_035707485.1	NW_019091196.1.000981	GCF_002217175.1	lecithin retinol acyltransferase	LRAT	Folsomia candida	Eukaryota; Metazoa; Ecdysozoa; Arthropoda; Hexapoda; Collembola; Entomobryomorpha; Isotomoidea; Isotomidae; Proisotominae; Folsomia
NW_019091196.1	62	3437632	3438893	XP_035707486.1	NW_019091196.1.000982	GCF_002217175.1	lecithin retinol acyltransferase	LRAT	Folsomia candida	Eukaryota; Metazoa; Ecdysozoa; Arthropoda; Hexapoda; Collembola; Entomobryomorpha; Isotomoidea; Isotomidae; Proisotominae; Folsomia
NW_019091201.1	63	3018398	3019027	XP_021958051.1	NW_019091201.1.001793	GCF_002217175.1	phospholipase A and acyltransferase 2	LRAT	Folsomia candida	Eukaryota; Metazoa; Ecdysozoa; Arthropoda; Hexapoda; Collembola; Entomobryomorpha; Isotomoidea; Isotomidae; Proisotominae; Folsomia
NW_019168004.1	64	12840418	12841175	XP_022720036.1	NW_019168004.1.003993	GCF_002303985.1	lecithin retinol acyltransferase-like	LRAT	Durio zibethinus	Eukaryota; Viridiplantae; Streptophyta; Embryophyta; Tracheophyta; Spermatophyta; Magnoliophyta; eudicotyledons; Gunneridae; Pentapetalae; rosids; malvids; Malvales; Malvaceae; Helicteroideae; Durio
NZ_NISU01000001.1	65	1066165	1066791	WP_096199925.1	CD003_RS05335	GCF_002335805.1	lecithin retinol acyltransferase family protein	LRAT	Bacillus sp. FJAT-45350	Bacteria; Bacillota; Bacilli; Bacillales; Bacillaceae; Bacillus
NC_046381.1	66	39557496	39563841	XP_035981027.1	NC_046381.1.004069	GCF_011125445.2	lecithin retinol acyltransferase-like	LRAT	Fundulus heteroclitus	Eukaryota; Metazoa; Chordata; Craniata; Vertebrata; Euteleostomi; Actinopterygii; Neopterygii; Teleostei; Neoteleostei; Acanthomorphata; Ovalentaria; Atherinomorphae; Cyprinodontiformes; Fundulidae; Fundulus
NW_018405585.1	67	30151	32683	XP_021351566.1	NW_018405585.1.000016	GCF_002113885.1	retinoic acid receptor responder protein 3-like	LRAT	Mizuhopecten yessoensis	Eukaryota; Metazoa; Spiralia; Lophotrochozoa; Mollusca; Bivalvia; Autobranchia; Pteriomorphia; Pectinida; Pectinoidea; Pectinidae; Mizuhopecten
NW_024386789.1	68	1129905	1132915	XP_039879130.1	NW_024386789.1.000218	GCF_900408965.1	phospholipase A and acyltransferase 3-like	LRAT	Simochromis diagramma	Eukaryota; Metazoa; Chordata; Craniata; Vertebrata; Euteleostomi; Actinopterygii; Neopterygii; Teleostei; Neoteleostei; Acanthomorphata; Ovalentaria; Cichlomorphae; Cichliformes; Cichlidae; African cichlids; Pseudocrenilabrinae; Tropheini; Simochromis
VXAW01005008.1	69	36261	36826	NXM01132.1	TYRSAV_R08425	GCA_013399735.1	HRSL1 enzyme	LRAT	Tyrannus savana	Eukaryota; Metazoa; Chordata; Craniata; Vertebrata; Euteleostomi; Archelosauria; Archosauria; Dinosauria; Saurischia; Theropoda; Coelurosauria; Aves; Neognathae; Passeriformes; Tyrannidae; Tyrannus
VXBF01012622.1	70	10	564	NXM89496.1	OENOEN_R15448	GCA_013399995.1	PA216 protein	LRAT	Oenanthe oenanthe	Eukaryota; Metazoa; Chordata; Craniata; Vertebrata; Euteleostomi; Archelosauria; Archosauria; Dinosauria; Saurischia; Theropoda; Coelurosauria; Aves; Neognathae; Passeriformes; Muscicapidae; Oenanthe
NW_018152076.1	71	72767	73567	XP_020634065.1	NW_018152076.1.000023	GCF_900067755.1	HRAS-like suppressor 3	LRAT	Pogona vitticeps	Eukaryota; Metazoa; Chordata; Craniata; Vertebrata; Euteleostomi; Lepidosauria; Squamata; Bifurcata; Unidentata; Episquamata; Toxicofera; Iguania; Acrodonta; Agamidae; Amphibolurinae; Pogona
NZ_FNEH01000015.1	72	26054	26665	WP_089716994.1	BLS05_RS08850	GCF_900100055.1	lecithin retinol acyltransferase family protein	LRAT	Halanaerobium congolense	Bacteria; Bacillota; Clostridia; Halanaerobiales; Halanaerobiaceae; Halanaerobium
CM035925.1	73	30831083	30837092	KAH3736333.1	DPMN_042896	GCA_020536995.1	hypothetical protein	LRAT	Dreissena polymorpha	Eukaryota; Metazoa; Spiralia; Lophotrochozoa; Mollusca; Bivalvia; Autobranchia; Heteroconchia; Euheterodonta; Imparidentia; Neoheterodontei; Myida; Dreissenoidea; Dreissenidae; Dreissena
NC_046000.1	74	13692644	13699595	XP_032871304.1	NC_046000.1.000904	GCF_010909765.2	phospholipase A and acyltransferase 3-like	LRAT	Amblyraja radiata	Eukaryota; Metazoa; Chordata; Craniata; Vertebrata; Chondrichthyes; Elasmobranchii; Batoidea; Rajiformes; Rajidae; Amblyraja
NZ_JAAMNJ020000001.1	75	2181040	2181678	WP_164946287.1	G9F70_RS10510	GCF_011065975.2	lecithin retinol acyltransferase family protein	LRAT	Clostridium sp. FP1	Bacteria; Bacillota; Clostridia; Eubacteriales; Clostridiaceae; Clostridium
NC_081827.1	76	16239102	16259803	XP_019343210.1	NC_081827.1.001355	GCF_030867095.1	phospholipase A and acyltransferase 3-like	LRAT	Alligator mississippiensis	Eukaryota; Metazoa; Chordata; Craniata; Vertebrata; Euteleostomi; Archelosauria; Archosauria; Crocodylia; Alligatoridae; Alligatorinae; Alligator
CAJEWN010000254.1	77	186649	187731	CAD2175476.1	MENT_LOCUS27203	GCA_903994135.1		LRAT	Meloidogyne enterolobii	Eukaryota; Metazoa; Ecdysozoa; Nematoda; Chromadorea; Rhabditida; Tylenchina; Tylenchomorpha; Tylenchoidea; Meloidogynidae; Meloidogyninae; Meloidogyne
CAJNOK010025509.1	78	1677	2111	CAF1390920.1	OVA965_LOCUS32569	GCA_905249995.1		LRAT	Didymodactylos carnosus	Eukaryota; Metazoa; Spiralia; Gnathifera; Rotifera; Eurotatoria; Bdelloidea; Philodinida; Philodinidae; Didymodactylos
CAJNOF010007679.1	79	3241	4649	CAF1483133.1	XKC960_LOCUS39957	GCA_905250055.1		LRAT	Rotaria sp. Silwood1	Eukaryota; Metazoa; Spiralia; Gnathifera; Rotifera; Eurotatoria; Bdelloidea; Rotaria
CAJNOC010001027.1	80	3830	4921	CAF0828003.1	OXX778_LOCUS7815	GCA_905250105.1		LRAT	Brachionus calyciflorus	Eukaryota; Metazoa; Spiralia; Gnathifera; Rotifera; Eurotatoria; Monogononta; Pseudotrocha; Ploima; Brachionidae; Brachionus
NW_024037047.1	81	21629729	21631531	XP_038052802.1	NW_024037047.1.003086	GCF_015706575.1	uncharacterized protein LOC119725463	LRAT+LRAT+LRAT	Patiria miniata	Eukaryota; Metazoa; Echinodermata; Eleutherozoa; Asterozoa; Asteroidea; Valvatacea; Valvatida; Asterinidae; Patiria
NW_024037047.1	82	26851275	26852356	XP_038061974.1	NW_024037047.1.003981	GCF_015706575.1	phospholipase A and acyltransferase 2-like	LRAT	Patiria miniata	Eukaryota; Metazoa; Echinodermata; Eleutherozoa; Asterozoa; Asteroidea; Valvatacea; Valvatida; Asterinidae; Patiria
NC_058135.1	83	286667294	286673239	XP_044536452.1	NC_058135.1.006475	GCF_016433145.1	phospholipase A and acyltransferase 3-like	LRAT	Gracilinanus agilis	Eukaryota; Metazoa; Chordata; Craniata; Vertebrata; Euteleostomi; Mammalia; Metatheria; Didelphimorphia; Didelphidae; Gracilinanus
NW_015172148.1	84	6974	48965	XP_015276513.1	NW_015172148.1.000003	GCF_001447785.1	uncharacterized protein LOC107118668	LRAT+LRAT	Gekko japonicus	Eukaryota; Metazoa; Chordata; Craniata; Vertebrata; Euteleostomi; Lepidosauria; Squamata; Bifurcata; Gekkota; Gekkonidae; Gekkoninae; Gekko
NW_017804298.1	85	419951	421154	XP_019642088.1	NW_017804298.1.000094	GCF_001625305.1	retinoic acid receptor responder protein 3-like	LRAT	Branchiostoma belcheri	Eukaryota; Metazoa; Chordata; Cephalochordata; Leptocardii; Amphioxiformes; Branchiostomatidae; Branchiostoma
BT081194.1	86	74	628	ACO15618.1	BT081194.1.000002	BT081194.1	HRAS-like suppressor	LRAT	Caligus clemensi	Eukaryota; Metazoa; Ecdysozoa; Arthropoda; Crustacea; Multicrustacea; Hexanauplia; Copepoda; Siphonostomatoida; Caligidae; Caligus
CBJK010000032.1	87	13116	13928	CDE68423.1	BN584_02447	CBJK010000032.1	phosphatidylcholine--retinol O-acyltransferase	LRAT	Clostridium sp. CAG:277	Bacteria; Bacillota; Clostridia; Eubacteriales; Clostridiaceae; Clostridium

## Sheet: unclassified
S3G Table. List of unclassified NlpC/P60 homologs.
nucleotide	block_id	start	end	pid	locus	assembly	product	pfam	organism	classification
PBSL01000050.1	1	28210	29199	MBQ18150.1	CMJ65_13615	GCA_002726205.1	hypothetical protein	DUF4105	Planctomycetaceae bacterium	Bacteria; Planctomycetota; Planctomycetia; Planctomycetales; Planctomycetaceae
JAESSZ010000500.1	2	1	673	MBL4685845.1	JKY37_14720	GCA_016763875.1	hypothetical protein	Peptidase_C92	Nannocystaceae bacterium	Bacteria; Myxococcota; Polyangia; Nannocystales; Nannocystaceae
