# Supplementary material for: Systematic identification of Salmonella T6SS effectors uncovers diverse new families and lipid-targeting activities
Source: PLoS Biol. 2026 Mar 17;24(3):e3003680. doi: 10.1371/journal.pbio.3003680 (PMC12994826; doi:10.1371/journal.pbio.3003680)
Supplement: S4 Table — The table includes genomic coordinates, neighboring genes, and relevant annotation features. The data and code needed to generate this table can be found in https://doi.org/10.5281/zenodo.18590644. (XLSX) [file pbio.3003680.s012.xlsx]

## Sheet: Tox-Act1
S4A Table. Genomic context of each Tox-Act1 homolog.
nucleotide	block_id	start	end	query	pid	locus	assembly	product	pfam	organism	classification
KE159545.1	1	2568	3116	0	EOS20790.1	C804_06215	GCA_000403215.2	hypothetical protein	-	Lachnospiraceae bacterium A4	Bacteria; Bacillota; Clostridia; Eubacteriales; Lachnospiraceae
KE159545.1	1	3089	3949	0	EOS20791.1	C804_06216	GCA_000403215.2	hypothetical protein	-	Lachnospiraceae bacterium A4	Bacteria; Bacillota; Clostridia; Eubacteriales; Lachnospiraceae
KE159545.1	1	4413	4781	0	EOS20792.1	C804_06217	GCA_000403215.2	hypothetical protein	-	Lachnospiraceae bacterium A4	Bacteria; Bacillota; Clostridia; Eubacteriales; Lachnospiraceae
KE159545.1	1	4810	6405	1	EOS20793.1	C804_06218	GCA_000403215.2	RHS repeat-associated core domain-containing protein	DUF4105	Lachnospiraceae bacterium A4	Bacteria; Bacillota; Clostridia; Eubacteriales; Lachnospiraceae
KE159545.1	1	6508	7698	0	EOS20794.1	C804_06219	GCA_000403215.2	YD repeat (two copies)	RHS_repeat+RHS_repeat+RHS_repeat+RHS_repeat+RHS_repeat	Lachnospiraceae bacterium A4	Bacteria; Bacillota; Clostridia; Eubacteriales; Lachnospiraceae
KE159545.1	1	7699	8563	0		KE159545.1.000018	GCA_000403215.2			Lachnospiraceae bacterium A4	Bacteria; Bacillota; Clostridia; Eubacteriales; Lachnospiraceae
KE159545.1	1	8564	9906	0	EOS20759.1	C804_06220	GCA_000403215.2	YD repeat (two copies)	DUF4280+DUF6531+RHS_repeat+RHS_repeat	Lachnospiraceae bacterium A4	Bacteria; Bacillota; Clostridia; Eubacteriales; Lachnospiraceae
KE159545.1	1	9975	10976	0	EOS20760.1	C804_06221	GCA_000403215.2	hypothetical protein	-	Lachnospiraceae bacterium A4	Bacteria; Bacillota; Clostridia; Eubacteriales; Lachnospiraceae
HF986036.1	2	115	642	1	CCX52983.1	BN689_01000	GCA_000431015.1	rHS repeat-associated core domain-containing protein	-	Alistipes sp. CAG:514	Bacteria; Bacteroidota; Bacteroidia; Bacteroidales; Rikenellaceae; Alistipes
HF986036.1	2	645	923	0	CCX52984.1	BN689_01001	GCA_000431015.1	putative uncharacterized protein	-	Alistipes sp. CAG:514	Bacteria; Bacteroidota; Bacteroidia; Bacteroidales; Rikenellaceae; Alistipes
HF986036.1	2	926	1360	0	CCX52985.1	BN689_01002	GCA_000431015.1	conserved domain protein	-	Alistipes sp. CAG:514	Bacteria; Bacteroidota; Bacteroidia; Bacteroidales; Rikenellaceae; Alistipes
FR900343.1	3	8022	8537	0	CDE56686.1	BN799_00792	GCA_000436235.1	methylated-DNA--protein-cysteine methyltransferase	DNA_binding_1	Prevotella sp. CAG:873	Bacteria; Bacteroidota; Bacteroidia; Bacteroidales; Prevotellaceae; Prevotella
FR900343.1	3	8537	8785	0	CDE56687.1	BN799_00793	GCA_000436235.1	unknown	-	Prevotella sp. CAG:873	Bacteria; Bacteroidota; Bacteroidia; Bacteroidales; Prevotellaceae; Prevotella
FR900343.1	3	8995	9255	0	CDE56688.1	BN799_00794	GCA_000436235.1	putative uncharacterized protein	TSCPD	Prevotella sp. CAG:873	Bacteria; Bacteroidota; Bacteroidia; Bacteroidales; Prevotellaceae; Prevotella
FR900343.1	3	9467	9551	0		BN799_t14	GCA_000436235.1	tRNA-Leu		Prevotella sp. CAG:873	Bacteria; Bacteroidota; Bacteroidia; Bacteroidales; Prevotellaceae; Prevotella
FR900343.1	3	9761	10885	1	CDE56689.1	BN799_00795	GCA_000436235.1	rHS repeat-associated core domain-containing protein	-	Prevotella sp. CAG:873	Bacteria; Bacteroidota; Bacteroidia; Bacteroidales; Prevotellaceae; Prevotella
FR900343.1	3	10905	11315	0	CDE56690.1	BN799_00796	GCA_000436235.1	unknown	-	Prevotella sp. CAG:873	Bacteria; Bacteroidota; Bacteroidia; Bacteroidales; Prevotellaceae; Prevotella
FR900343.1	3	11485	12348	0	CDE56691.1	BN799_00797	GCA_000436235.1	rHS repeat-associated core domain-containing protein	Toxin-JAB1	Prevotella sp. CAG:873	Bacteria; Bacteroidota; Bacteroidia; Bacteroidales; Prevotellaceae; Prevotella
FR900343.1	3	12335	12937	0	CDE56692.1	BN799_00798	GCA_000436235.1	unknown	-	Prevotella sp. CAG:873	Bacteria; Bacteroidota; Bacteroidia; Bacteroidales; Prevotellaceae; Prevotella
SUXG01000002.1	4	150234	151205	0	MBE6313599.1	E7079_01415	GCA_015061085.1	M28 family peptidase	Peptidase_M28	Bacteroidales bacterium	Bacteria; Bacteroidetes; Bacteroidia; Bacteroidales
SUXG01000002.1	4	151315	151484	0		E7079_01420	GCA_015061085.1	Fic family protein		Bacteroidales bacterium	Bacteria; Bacteroidetes; Bacteroidia; Bacteroidales
SUXG01000002.1	4	151824	153863	0	MBE6313600.1	E7079_01425	GCA_015061085.1	methionine--tRNA ligase	tRNA-synt_1g+Anticodon_3+tRNA_bind	Bacteroidales bacterium	Bacteria; Bacteroidetes; Bacteroidia; Bacteroidales
SUXG01000002.1	4	153995	155146	0	MBE6313601.1	E7079_01430	GCA_015061085.1	hypothetical protein	-	Bacteroidales bacterium	Bacteria; Bacteroidetes; Bacteroidia; Bacteroidales
SUXG01000002.1	4	155106	158660	1	MBE6313602.1	E7079_01435	GCA_015061085.1	RHS repeat-associated core domain-containing protein	DUF6443	Bacteroidales bacterium	Bacteria; Bacteroidetes; Bacteroidia; Bacteroidales
SUXG01000002.1	4	159168	159374	0	MBE6313603.1	E7079_01440	GCA_015061085.1	hypothetical protein	-	Bacteroidales bacterium	Bacteria; Bacteroidetes; Bacteroidia; Bacteroidales
SUXG01000002.1	4	159597	162599	0	MBE6313604.1	E7079_01445	GCA_015061085.1	hypothetical protein	RHS_repeat	Bacteroidales bacterium	Bacteria; Bacteroidetes; Bacteroidia; Bacteroidales
SUXG01000002.1	4	162853	163530	0	MBE6313605.1	E7079_01450	GCA_015061085.1	serine/threonine-protein phosphatase	PP2C_2	Bacteroidales bacterium	Bacteria; Bacteroidetes; Bacteroidia; Bacteroidales
JABTUJ010000033.1	5	18693	21230	0	MBE7503045.1	HS113_22735	GCA_015075445.1	serine/threonine protein kinase	STY-kinase+TPR+TPR+TPR	Verrucomicrobiales bacterium	Bacteria; Verrucomicrobia; Verrucomicrobiae; Verrucomicrobiales
JABTUJ010000033.1	5	21964	25566	0	MBE7503046.1	HS113_22740	GCA_015075445.1	RHS repeat protein	RHS_repeat	Verrucomicrobiales bacterium	Bacteria; Verrucomicrobia; Verrucomicrobiae; Verrucomicrobiales
JABTUJ010000033.1	5	25861	26067	0	MBE7503047.1	HS113_22745	GCA_015075445.1	hypothetical protein	-	Verrucomicrobiales bacterium	Bacteria; Verrucomicrobia; Verrucomicrobiae; Verrucomicrobiales
JABTUJ010000033.1	5	27050	30313	1	MBE7503048.1	HS113_22750	GCA_015075445.1	RHS repeat-associated core domain-containing protein	RHS_repeat+RHS_repeat	Verrucomicrobiales bacterium	Bacteria; Verrucomicrobia; Verrucomicrobiae; Verrucomicrobiales
JABTUJ010000033.1	5	32261	33766	0	MBE7503049.1	HS113_22755	GCA_015075445.1	transposase	DUF772	Verrucomicrobiales bacterium	Bacteria; Verrucomicrobia; Verrucomicrobiae; Verrucomicrobiales
JABTUJ010000033.1	5	33907	34278	0	MBE7503050.1	HS113_22760	GCA_015075445.1	type II toxin-antitoxin system VapC family toxin	PIN	Verrucomicrobiales bacterium	Bacteria; Verrucomicrobia; Verrucomicrobiae; Verrucomicrobiales
JABTUJ010000033.1	5	34318	34563	0	MBE7503051.1	HS113_22765	GCA_015075445.1	hypothetical protein	PhdYeFM_antitox	Verrucomicrobiales bacterium	Bacteria; Verrucomicrobia; Verrucomicrobiae; Verrucomicrobiales
RHGE01000110.1	6	906	2711	0	TAJ08107.1	DMA11_21680	GCA_004296775.1	glycoside hydrolase family 15 protein	TREH_N+Glyco_hydro_15	Marinilabiliaceae bacterium JC017	Bacteria; Bacteroidetes; Bacteroidia; Marinilabiliales; Marinilabiliaceae
RHGE01000110.1	6	2892	5102	0	TAJ08108.1	DMA11_21685	GCA_004296775.1	bifunctional alpha,alpha-trehalose-phosphate synthase (UDP-forming)/trehalose-phosphatase	Glyco_transf_20+Trehalose_PPase	Marinilabiliaceae bacterium JC017	Bacteria; Bacteroidetes; Bacteroidia; Marinilabiliales; Marinilabiliaceae
RHGE01000110.1	6	5217	5483	0	TAJ08109.1	DMA11_21690	GCA_004296775.1	hypothetical protein	-	Marinilabiliaceae bacterium JC017	Bacteria; Bacteroidetes; Bacteroidia; Marinilabiliales; Marinilabiliaceae
RHGE01000110.1	6	5955	6740	1	TAJ08110.1	DMA11_21695	GCA_004296775.1	RHS repeat-associated core domain-containing protein	-	Marinilabiliaceae bacterium JC017	Bacteria; Bacteroidetes; Bacteroidia; Marinilabiliales; Marinilabiliaceae
RHGE01000110.1	6	6733	7029	0	TAJ08111.1	DMA11_21700	GCA_004296775.1	hypothetical protein	-	Marinilabiliaceae bacterium JC017	Bacteria; Bacteroidetes; Bacteroidia; Marinilabiliales; Marinilabiliaceae
RHGE01000110.1	6	7147	7482	0	TAJ08112.1	DMA11_21705	GCA_004296775.1	XRE family transcriptional regulator	HTH_3	Marinilabiliaceae bacterium JC017	Bacteria; Bacteroidetes; Bacteroidia; Marinilabiliales; Marinilabiliaceae
RHGE01000110.1	6	7640	7891	0	TAJ08113.1	DMA11_21710	GCA_004296775.1	hypothetical protein	zf-CHC2	Marinilabiliaceae bacterium JC017	Bacteria; Bacteroidetes; Bacteroidia; Marinilabiliales; Marinilabiliaceae
NZBW01000056.1	7	56902	57807	0	MAF92738.1	CL674_15825	GCA_002688055.1	hypothetical protein	Hexapep+Hexapep	Bdellovibrionaceae bacterium	Bacteria; Proteobacteria; Oligoflexia; Bdellovibrionales; Bdellovibrionaceae
NZBW01000056.1	7	57875	58858	0	MAF92739.1	CL674_15830	GCA_002688055.1	hypothetical protein	ParBc	Bdellovibrionaceae bacterium	Bacteria; Proteobacteria; Oligoflexia; Bdellovibrionales; Bdellovibrionaceae
NZBW01000056.1	7	59180	60514	0	MAF92740.1	CL674_15835	GCA_002688055.1	phosphate starvation-inducible protein PhoH	PIN_4+PhoH	Bdellovibrionaceae bacterium	Bacteria; Proteobacteria; Oligoflexia; Bdellovibrionales; Bdellovibrionaceae
NZBW01000056.1	7	60819	61886	1	MAF92741.1	CL674_15840	GCA_002688055.1	hypothetical protein	-	Bdellovibrionaceae bacterium	Bacteria; Proteobacteria; Oligoflexia; Bdellovibrionales; Bdellovibrionaceae
NZBW01000056.1	7	61888	62499	0	MAF92742.1	CL674_15845	GCA_002688055.1	hypothetical protein	-	Bdellovibrionaceae bacterium	Bacteria; Proteobacteria; Oligoflexia; Bdellovibrionales; Bdellovibrionaceae
NZBW01000056.1	7	62880	64283	0	MAF92743.1	CL674_15850	GCA_002688055.1	sodium:solute symporter	SSF	Bdellovibrionaceae bacterium	Bacteria; Proteobacteria; Oligoflexia; Bdellovibrionales; Bdellovibrionaceae
NZBW01000056.1	7	64863	65300	0	MAF92744.1	CL674_15855	GCA_002688055.1	hypothetical protein	DUF4112	Bdellovibrionaceae bacterium	Bacteria; Proteobacteria; Oligoflexia; Bdellovibrionales; Bdellovibrionaceae
DNCO01000189.1	8	1	1028	0	HAW34119.1	DCX19_05800	GCA_003498105.1	serine protease	Trypsin+PDZ_2+PDZ_6	Alphaproteobacteria bacterium	Bacteria; Proteobacteria; Alphaproteobacteria
DNCO01000189.1	8	1034	1522	0	HAW34120.1	DCX19_05805	GCA_003498105.1	DNA polymerase III subunit chi	DNA_pol3_chi	Alphaproteobacteria bacterium	Bacteria; Proteobacteria; Alphaproteobacteria
DNCO01000189.1	8	1534	2439	0	HAW34121.1	DCX19_05810	GCA_003498105.1	hypothetical protein	FRG	Alphaproteobacteria bacterium	Bacteria; Proteobacteria; Alphaproteobacteria
DNCO01000189.1	8	2567	3283	1	HAW34122.1	DCX19_05815	GCA_003498105.1	hypothetical protein	-	Alphaproteobacteria bacterium	Bacteria; Proteobacteria; Alphaproteobacteria
DNCO01000189.1	8	3264	3629	0	HAW34123.1	DCX19_05820	GCA_003498105.1	hypothetical protein	-	Alphaproteobacteria bacterium	Bacteria; Proteobacteria; Alphaproteobacteria
DNCO01000189.1	8	3694	4992	0	HAW34124.1	DCX19_05825	GCA_003498105.1	hypothetical protein	TLC	Alphaproteobacteria bacterium	Bacteria; Proteobacteria; Alphaproteobacteria
DQAE01000001.1	9	251577	251840	0	HCM61155.1	DIT05_01175	GCA_003535595.1	hypothetical protein	-	Morganella sp. (in: Bacteria)	Bacteria; Proteobacteria; Gammaproteobacteria; Enterobacterales; Morganellaceae; Morganella
DQAE01000001.1	9	251830	252009	0	HCM61156.1	DIT05_01180	GCA_003535595.1	hypothetical protein	-	Morganella sp. (in: Bacteria)	Bacteria; Proteobacteria; Gammaproteobacteria; Enterobacterales; Morganellaceae; Morganella
DQAE01000001.1	9	252099	252362	0	HCM61157.1	DIT05_01185	GCA_003535595.1	hypothetical protein	-	Morganella sp. (in: Bacteria)	Bacteria; Proteobacteria; Gammaproteobacteria; Enterobacterales; Morganellaceae; Morganella
DQAE01000001.1	9	252352	253506	1	HCM61158.1	DIT05_01190	GCA_003535595.1	hypothetical protein	PAAR_motif	Morganella sp. (in: Bacteria)	Bacteria; Proteobacteria; Gammaproteobacteria; Enterobacterales; Morganellaceae; Morganella
DQAE01000001.1	9	253849	254196	0	HCM61159.1	DIT05_01195	GCA_003535595.1	DUF4156 domain-containing protein	DUF4156	Morganella sp. (in: Bacteria)	Bacteria; Proteobacteria; Gammaproteobacteria; Enterobacterales; Morganellaceae; Morganella
DQAE01000001.1	9	254385	255755	0	HCM61160.1	DIT05_01200	GCA_003535595.1	adenylosuccinate lyase	Lyase_1+ADSL_C	Morganella sp. (in: Bacteria)	Bacteria; Proteobacteria; Gammaproteobacteria; Enterobacterales; Morganellaceae; Morganella
DQAE01000001.1	9	255767	257323	0	HCM61161.1	DIT05_01205	GCA_003535595.1	PTS trehalose transporter subunit IIC	PTS_EIIC+PTS_EIIB	Morganella sp. (in: Bacteria)	Bacteria; Proteobacteria; Gammaproteobacteria; Enterobacterales; Morganellaceae; Morganella
JAFSLJ010000308.1	10	19923	20339	0	MBR0067228.1	IJQ00_06500	GCA_017448505.1	DNA cytosine methyltransferase	DNA_methylase	Kiritimatiellae bacterium	Bacteria; Kiritimatiellaeota; Kiritimatiellae
JAFSLJ010000308.1	10	20558	20980	0	MBR0067229.1	IJQ00_06505	GCA_017448505.1	hypothetical protein	-	Kiritimatiellae bacterium	Bacteria; Kiritimatiellaeota; Kiritimatiellae
JAFSLJ010000308.1	10	21192	21794	0	MBR0067230.1	IJQ00_06510	GCA_017448505.1	hypothetical protein	-	Kiritimatiellae bacterium	Bacteria; Kiritimatiellaeota; Kiritimatiellae
JAFSLJ010000308.1	10	22241	23822	1	MBR0067231.1	IJQ00_06515	GCA_017448505.1	RHS repeat-associated core domain-containing protein	RHS_repeat	Kiritimatiellae bacterium	Bacteria; Kiritimatiellaeota; Kiritimatiellae
JAFQFE010000005.1	11	29512	29847	0	MBQ3245257.1	IJB06_00935	GCA_017415745.1	DUF2185 domain-containing protein	DUF2185	Bacteroidales bacterium	Bacteria; Bacteroidetes; Bacteroidia; Bacteroidales
JAFQFE010000005.1	11	29834	30076	0	MBQ3245258.1	IJB06_00940	GCA_017415745.1	HNH/ENDO VII family nuclease	GH-E	Bacteroidales bacterium	Bacteria; Bacteroidetes; Bacteroidia; Bacteroidales
JAFQFE010000005.1	11	30116	30274	0	MBQ3245259.1	IJB06_00945	GCA_017415745.1	hypothetical protein	-	Bacteroidales bacterium	Bacteria; Bacteroidetes; Bacteroidia; Bacteroidales
JAFQFE010000005.1	11	30857	31411	1	MBQ3245260.1	IJB06_00950	GCA_017415745.1	hypothetical protein	-	Bacteroidales bacterium	Bacteria; Bacteroidetes; Bacteroidia; Bacteroidales
JAFQFE010000005.1	11	31531	32505	0	MBQ3245261.1	IJB06_00955	GCA_017415745.1	peptide chain release factor N(5)-glutamine methyltransferase	PrmC_N+MTS	Bacteroidales bacterium	Bacteria; Bacteroidetes; Bacteroidia; Bacteroidales
JAFQFE010000005.1	11	32580	33590	0	MBQ3245262.1	IJB06_00960	GCA_017415745.1	D-alanine--D-alanine ligase	Dala_Dala_lig_N+Dala_Dala_lig_C	Bacteroidales bacterium	Bacteria; Bacteroidetes; Bacteroidia; Bacteroidales
JAFQFE010000005.1	11	33598	35949	0	MBQ3245263.1	IJB06_00965	GCA_017415745.1	transglycosylase domain-containing protein	Transgly+Transpeptidase	Bacteroidales bacterium	Bacteria; Bacteroidetes; Bacteroidia; Bacteroidales
JAFPCH010000098.1	12	5003	5806	0	MBQ1936639.1	II355_02620	GCA_017423935.1	gluconate 5-dehydrogenase	adh_short_C2	Bacteroidales bacterium	Bacteria; Bacteroidetes; Bacteroidia; Bacteroidales
JAFPCH010000098.1	12	5819	6664	0	MBQ1936640.1	II355_02625	GCA_017423935.1	5-dehydro-4-deoxy-D-glucuronate isomerase	KduI	Bacteroidales bacterium	Bacteria; Bacteroidetes; Bacteroidia; Bacteroidales
JAFPCH010000098.1	12	6667	7536	0	MBQ1936641.1	II355_02630	GCA_017423935.1	DUF4861 family protein	LPAM_1+DUF4861	Bacteroidales bacterium	Bacteria; Bacteroidetes; Bacteroidia; Bacteroidales
JAFPCH010000098.1	12	8040	8756	1	MBQ1936642.1	II355_02635	GCA_017423935.1	hypothetical protein	-	Bacteroidales bacterium	Bacteria; Bacteroidetes; Bacteroidia; Bacteroidales
SEDT01002338.1	13	1	524	1	RYZ78293.1	EOP04_29995	GCA_004193275.1	hypothetical protein	-	Proteobacteria bacterium	Bacteria; Proteobacteria
SEDT01002338.1	13	671	1119	0	RYZ78294.1	EOP04_30000	GCA_004193275.1	hypothetical protein	-	Proteobacteria bacterium	Bacteria; Proteobacteria
JAAYEK010000233.1	14	398	703	0	NLW48739.1	GXY86_15605	GCA_012728785.1	hypothetical protein	-	Bacillota bacterium	Bacteria; Bacillota
JAAYEK010000233.1	14	709	1542	1	NLW48740.1	GXY86_15610	GCA_012728785.1	RHS repeat-associated core domain-containing protein	-	Bacillota bacterium	Bacteria; Bacillota
JAFLCB010000003.1	15	361589	362158	0	MBN8540115.1	J0L82_06975	GCA_017302795.1	HAD family hydrolase	Hydrolase_like	Deltaproteobacteria bacterium	Bacteria; Myxococcota; Myxococcia
JAFLCB010000003.1	15	362230	363237	0	MBN8540116.1	J0L82_06980	GCA_017302795.1	tyrosine-type recombinase/integrase	Phage_int_SAM_1+Phage_integrase	Deltaproteobacteria bacterium	Bacteria; Myxococcota; Myxococcia
JAFLCB010000003.1	15	363493	364479	0	MBN8540117.1	J0L82_06985	GCA_017302795.1	sigma-54-dependent Fis family transcriptional regulator	NtrC-AAA+HTH_8	Deltaproteobacteria bacterium	Bacteria; Myxococcota; Myxococcia
JAFLCB010000003.1	15	364568	365269	1	MBN8540118.1	J0L82_06990	GCA_017302795.1	hypothetical protein	-	Deltaproteobacteria bacterium	Bacteria; Myxococcota; Myxococcia
JAFLCB010000003.1	15	365565	366080	0	MBN8540119.1	J0L82_06995	GCA_017302795.1	hypothetical protein	-	Deltaproteobacteria bacterium	Bacteria; Myxococcota; Myxococcia
JAFLCB010000003.1	15	366319	367080	0	MBN8540120.1	J0L82_07000	GCA_017302795.1	hypothetical protein	-	Deltaproteobacteria bacterium	Bacteria; Myxococcota; Myxococcia
JAFLCB010000003.1	15	367426	368259	0	MBN8540121.1	J0L82_07005	GCA_017302795.1	flagellin FliC	Flagellin_N+Flagellin_C	Deltaproteobacteria bacterium	Bacteria; Myxococcota; Myxococcia
CP063848.1	16	783399	785291	0	QOY94967.1	IM543_03445	GCA_015277795.1	DUF3857 and transglutaminase domain-containing protein	DUF3857+Transglut_core	Massilia sp. UMI-21	Bacteria; Pseudomonadota; Betaproteobacteria; Burkholderiales; Oxalobacteraceae; Telluria group; Massilia
CP063848.1	16	785389	786495	0	QOY94968.1	IM543_03450	GCA_015277795.1	patatin-like phospholipase family protein	Patatin	Massilia sp. UMI-21	Bacteria; Pseudomonadota; Betaproteobacteria; Burkholderiales; Oxalobacteraceae; Telluria group; Massilia
CP063848.1	16	786523	786972	0	QOY94969.1	IM543_03455	GCA_015277795.1	hypothetical protein	-	Massilia sp. UMI-21	Bacteria; Pseudomonadota; Betaproteobacteria; Burkholderiales; Oxalobacteraceae; Telluria group; Massilia
CP063848.1	16	786969	787538	1	QOY94970.1	IM543_03460	GCA_015277795.1	hypothetical protein	-	Massilia sp. UMI-21	Bacteria; Pseudomonadota; Betaproteobacteria; Burkholderiales; Oxalobacteraceae; Telluria group; Massilia
CP063848.1	16	787631	788179	0	QOY96504.1	IM543_03465	GCA_015277795.1	PAAR domain-containing protein	PAAR_motif	Massilia sp. UMI-21	Bacteria; Pseudomonadota; Betaproteobacteria; Burkholderiales; Oxalobacteraceae; Telluria group; Massilia
CP063848.1	16	788510	789601	0	QOY94971.1	IM543_03470	GCA_015277795.1	redox-regulated ATPase YchF	MMR_HSR1+YchF-GTPase_C	Massilia sp. UMI-21	Bacteria; Pseudomonadota; Betaproteobacteria; Burkholderiales; Oxalobacteraceae; Telluria group; Massilia
CP063848.1	16	789793	791037	0	QOY94972.1	IM543_03475	GCA_015277795.1	tyrosine-type recombinase/integrase	Arm-DNA-bind_3+Phage_int_SAM_3+Phage_integrase	Massilia sp. UMI-21	Bacteria; Pseudomonadota; Betaproteobacteria; Burkholderiales; Oxalobacteraceae; Telluria group; Massilia
DACSNN010000042.1	17	9177	9413	0	HAT2580525.1	I8234_004570	GCA_015898245.1	hypothetical protein	TAPR1-like	Aeromonas hydrophila	Bacteria; Proteobacteria; Gammaproteobacteria; Aeromonadales; Aeromonadaceae; Aeromonas
DACSNN010000042.1	17	9441	9758	0	HAT2580526.1	I8234_004571	GCA_015898245.1	hypothetical protein	-	Aeromonas hydrophila	Bacteria; Proteobacteria; Gammaproteobacteria; Aeromonadales; Aeromonadaceae; Aeromonas
DACSNN010000042.1	17	9877	10122	0	HAT2580527.1	I8234_004572	GCA_015898245.1	hypothetical protein	-	Aeromonas hydrophila	Bacteria; Proteobacteria; Gammaproteobacteria; Aeromonadales; Aeromonadaceae; Aeromonas
DACSNN010000042.1	17	10103	11227	1	HAT2580528.1	I8234_004573	GCA_015898245.1	PAAR domain-containing protein	PAAR_motif	Aeromonas hydrophila	Bacteria; Proteobacteria; Gammaproteobacteria; Aeromonadales; Aeromonadaceae; Aeromonas
DACSNN010000042.1	17	12110	12319	0	HAT2580529.1	I8234_004574	GCA_015898245.1	hypothetical protein	-	Aeromonas hydrophila	Bacteria; Proteobacteria; Gammaproteobacteria; Aeromonadales; Aeromonadaceae; Aeromonas
DACSNN010000042.1	17	12408	12587	0	HAT2580530.1	I8234_004575	GCA_015898245.1	hypothetical protein	-	Aeromonas hydrophila	Bacteria; Proteobacteria; Gammaproteobacteria; Aeromonadales; Aeromonadaceae; Aeromonas
DACSNN010000042.1	17	12681	12932	0	HAT2580531.1	I8234_004576	GCA_015898245.1	hypothetical protein	-	Aeromonas hydrophila	Bacteria; Proteobacteria; Gammaproteobacteria; Aeromonadales; Aeromonadaceae; Aeromonas
AAXUEQ010000003.1	18	48371	49456	0	EGT0661644.1	JAF83_001816	GCA_015942525.1	type VI secretion system baseplate subunit TssG	T6SS_TssG	Citrobacter werkmanii	Bacteria; Proteobacteria; Gammaproteobacteria; Enterobacterales; Enterobacteriaceae; Citrobacter; Citrobacter freundii complex
AAXUEQ010000003.1	18	49420	51174	0	EGT0661645.1	JAF83_001817	GCA_015942525.1	type VI secretion system baseplate subunit TssF	T6SS_TssF	Citrobacter werkmanii	Bacteria; Proteobacteria; Gammaproteobacteria; Enterobacterales; Enterobacteriaceae; Citrobacter; Citrobacter freundii complex
AAXUEQ010000003.1	18	51256	51513	0	EGT0661646.1	JAF83_001818	GCA_015942525.1	hypothetical protein	-	Citrobacter werkmanii	Bacteria; Proteobacteria; Gammaproteobacteria; Enterobacterales; Enterobacteriaceae; Citrobacter; Citrobacter freundii complex
AAXUEQ010000003.1	18	51506	52624	1	EGT0661647.1	JAF83_001819	GCA_015942525.1	PAAR domain-containing protein	PAAR_motif	Citrobacter werkmanii	Bacteria; Proteobacteria; Gammaproteobacteria; Enterobacterales; Enterobacteriaceae; Citrobacter; Citrobacter freundii complex
AAXUEQ010000003.1	18	52652	54244	0	EGT0661648.1	JAF83_001820	GCA_015942525.1	type VI secretion system protein TssA	ImpA_N+T6SS_VasJ	Citrobacter werkmanii	Bacteria; Proteobacteria; Gammaproteobacteria; Enterobacterales; Enterobacteriaceae; Citrobacter; Citrobacter freundii complex
AAXUEQ010000003.1	18	54244	57714	0	EGT0661649.1	JAF83_001821	GCA_015942525.1	type VI secretion protein VasK	IcmF-related+IcmF_helical+IcmF_C	Citrobacter werkmanii	Bacteria; Proteobacteria; Gammaproteobacteria; Enterobacterales; Enterobacteriaceae; Citrobacter; Citrobacter freundii complex
AAXUEQ010000003.1	18	57711	58919	0	EGT0661650.1	JAF83_001822	GCA_015942525.1	hypothetical protein	-	Citrobacter werkmanii	Bacteria; Proteobacteria; Gammaproteobacteria; Enterobacterales; Enterobacteriaceae; Citrobacter; Citrobacter freundii complex
JAFTTU010000069.1	19	1453	2010	0	MBQ8265938.1	IJY95_04970	GCA_017466635.1	lysophospholipid acyltransferase family protein	Acyltransferase	Bacteroides sp.	Bacteria; Bacteroidetes; Bacteroidia; Bacteroidales; Bacteroidaceae; Bacteroides
JAFTTU010000069.1	19	2151	2729	0	MBQ8265939.1	IJY95_04975	GCA_017466635.1	helix-turn-helix transcriptional regulator	HTH_3+Cupin_2	Bacteroides sp.	Bacteria; Bacteroidetes; Bacteroidia; Bacteroidales; Bacteroidaceae; Bacteroides
JAFTTU010000069.1	19	2840	4498	0	MBQ8265940.1	IJY95_04980	GCA_017466635.1	AMP-binding protein	AMP-binding+AMP-binding_C	Bacteroides sp.	Bacteria; Bacteroidetes; Bacteroidia; Bacteroidales; Bacteroidaceae; Bacteroides
JAFTTU010000069.1	19	5324	6472	1	MBQ8265941.1	IJY95_04985	GCA_017466635.1	RHS repeat-associated core domain-containing protein	-	Bacteroides sp.	Bacteria; Bacteroidetes; Bacteroidia; Bacteroidales; Bacteroidaceae; Bacteroides
JAFTTU010000069.1	19	6804	7244	0	MBQ8265942.1	IJY95_04990	GCA_017466635.1	N-acetylmuramoyl-L-alanine amidase	Amidase_2	Bacteroides sp.	Bacteria; Bacteroidetes; Bacteroidia; Bacteroidales; Bacteroidaceae; Bacteroides
JAFTTU010000069.1	19	7327	8133	0	MBQ8265943.1	IJY95_04995	GCA_017466635.1	RHS repeat-associated core domain-containing protein	-	Bacteroides sp.	Bacteria; Bacteroidetes; Bacteroidia; Bacteroidales; Bacteroidaceae; Bacteroides
JAFTTU010000069.1	19	8205	8471	0	MBQ8265944.1	IJY95_05000	GCA_017466635.1	hypothetical protein	-	Bacteroides sp.	Bacteria; Bacteroidetes; Bacteroidia; Bacteroidales; Bacteroidaceae; Bacteroides
JADFZY010000059.1	20	4618	4839	0	MBF0366475.1	HQK50_12960	GCA_015232255.1	hypothetical protein	-	Oligoflexia bacterium	Bacteria; Proteobacteria; Oligoflexia
JADFZY010000059.1	20	4876	6054	0	MBF0366476.1	HQK50_12965	GCA_015232255.1	transposase	HTH_32+rve	Oligoflexia bacterium	Bacteria; Proteobacteria; Oligoflexia
JADFZY010000059.1	20	6875	7228	0	MBF0366477.1	HQK50_12970	GCA_015232255.1	hypothetical protein	-	Oligoflexia bacterium	Bacteria; Proteobacteria; Oligoflexia
JADFZY010000059.1	20	7185	7895	1	MBF0366478.1	HQK50_12975	GCA_015232255.1	hypothetical protein	-	Oligoflexia bacterium	Bacteria; Proteobacteria; Oligoflexia
JADFZY010000059.1	20	8051	8251	0	MBF0366479.1	HQK50_12980	GCA_015232255.1	hypothetical protein	-	Oligoflexia bacterium	Bacteria; Proteobacteria; Oligoflexia
JADFZY010000059.1	20	8390	8671	0	MBF0366480.1	HQK50_12985	GCA_015232255.1	helix-turn-helix domain-containing protein	HTH_17	Oligoflexia bacterium	Bacteria; Proteobacteria; Oligoflexia
JADFZY010000059.1	20	8662	9690	0	MBF0366481.1	HQK50_12990	GCA_015232255.1	site-specific integrase	Phage_integrase	Oligoflexia bacterium	Bacteria; Proteobacteria; Oligoflexia
MIIZ01001475.1	21	202	1204	0		BHE89_08060	GCA_001743005.1	restriction endonuclease		Shigella sp. FC1967	Bacteria; Proteobacteria; Gammaproteobacteria; Enterobacterales; Enterobacteriaceae; Shigella
MIIZ01001475.1	21	1267	4510	0		BHE89_08065	GCA_001743005.1	DEAD/DEAH box helicase		Shigella sp. FC1967	Bacteria; Proteobacteria; Gammaproteobacteria; Enterobacterales; Enterobacteriaceae; Shigella
MIIZ01001475.1	21	4575	5726	0		BHE89_08070	GCA_001743005.1	restriction endonuclease subunit S		Shigella sp. FC1967	Bacteria; Proteobacteria; Gammaproteobacteria; Enterobacterales; Enterobacteriaceae; Shigella
MIIZ01001475.1	21	5817	7364	0	OEJ03320.1	BHE89_08075	GCA_001743005.1	DNA methyltransferase	HsdM_N+N6_Mtase	Shigella sp. FC1967	Bacteria; Proteobacteria; Gammaproteobacteria; Enterobacterales; Enterobacteriaceae; Shigella
MIIZ01001475.1	21	8380	8811	0	OEJ03321.1	BHE89_08080	GCA_001743005.1	antitermination protein Q	Phage_antitermQ	Shigella sp. FC1967	Bacteria; Proteobacteria; Gammaproteobacteria; Enterobacterales; Enterobacteriaceae; Shigella
MIIZ01001475.1	21	9000	9281	0	OEJ03322.1	BHE89_08085	GCA_001743005.1	hypothetical protein	-	Shigella sp. FC1967	Bacteria; Proteobacteria; Gammaproteobacteria; Enterobacterales; Enterobacteriaceae; Shigella
MIIZ01001475.1	21	9281	10336	1	OEJ03323.1	BHE89_08090	GCA_001743005.1	hypothetical protein	-	Shigella sp. FC1967	Bacteria; Proteobacteria; Gammaproteobacteria; Enterobacterales; Enterobacteriaceae; Shigella
MIIZ01001475.1	21	10648	11705	0		BHE89_08095	GCA_001743005.1	hypothetical protein		Shigella sp. FC1967	Bacteria; Proteobacteria; Gammaproteobacteria; Enterobacterales; Enterobacteriaceae; Shigella
JADHTP010000008.1	22	506	1951	0	MBL6974301.1	ISR64_01095	GCA_016784945.1	gamma-glutamyltransferase	G_glu_transpept	Deltaproteobacteria bacterium	Bacteria; Myxococcota; Myxococcia
JADHTP010000008.1	22	2135	4276	0	MBL6974302.1	ISR64_01100	GCA_016784945.1	D-alanine--D-alanine ligase	Dala_Dala_lig_C	Deltaproteobacteria bacterium	Bacteria; Myxococcota; Myxococcia
JADHTP010000008.1	22	4399	5331	0	MBL6974303.1	ISR64_01105	GCA_016784945.1	hypothetical protein	-	Deltaproteobacteria bacterium	Bacteria; Myxococcota; Myxococcia
JADHTP010000008.1	22	5753	6433	1	MBL6974304.1	ISR64_01110	GCA_016784945.1	hypothetical protein	-	Deltaproteobacteria bacterium	Bacteria; Myxococcota; Myxococcia
JADHTP010000008.1	22	6456	7304	0	MBL6974305.1	ISR64_01115	GCA_016784945.1	polyamine aminopropyltransferase	Spermine_synt_N+Spermine_synth	Deltaproteobacteria bacterium	Bacteria; Myxococcota; Myxococcia
JADHTP010000008.1	22	7297	7773	0	MBL6974306.1	ISR64_01120	GCA_016784945.1	arginine decarboxylase, pyruvoyl-dependent	PvlArgDC	Deltaproteobacteria bacterium	Bacteria; Myxococcota; Myxococcia
JADHTP010000008.1	22	7773	8186	0	MBL6974307.1	ISR64_01125	GCA_016784945.1	adenosylmethionine decarboxylase	AdoMet_dc	Deltaproteobacteria bacterium	Bacteria; Myxococcota; Myxococcia
CP001778.1	23	2402163	2403992	0	ADD41955.1	Snas_2266	GCA_000024545.1	conserved hypothetical protein	-	Stackebrandtia nassauensis DSM 44728	Bacteria; Actinomycetota; Actinomycetes; Glycomycetales; Glycomycetaceae; Stackebrandtia
CP001778.1	23	2403992	2404894	0	ADD41956.1	Snas_2267	GCA_000024545.1	ROK family protein	ROK	Stackebrandtia nassauensis DSM 44728	Bacteria; Actinomycetota; Actinomycetes; Glycomycetales; Glycomycetaceae; Stackebrandtia
CP001778.1	23	2405016	2406032	0	ADD41957.1	Snas_2268	GCA_000024545.1	transcriptional regulator, LacI family	LacI+Peripla_BP_3	Stackebrandtia nassauensis DSM 44728	Bacteria; Actinomycetota; Actinomycetes; Glycomycetales; Glycomycetaceae; Stackebrandtia
CP001778.1	23	2406208	2413647	1	ADD41958.1	Snas_2269	GCA_000024545.1	YD repeat protein	SpvB+FG-GAP_3+TcdB_toxin_midN+TcdB_toxin_midC	Stackebrandtia nassauensis DSM 44728	Bacteria; Actinomycetota; Actinomycetes; Glycomycetales; Glycomycetaceae; Stackebrandtia
CP001778.1	23	2413657	2414253	0	ADD41959.1	Snas_2270	GCA_000024545.1	hypothetical protein	-	Stackebrandtia nassauensis DSM 44728	Bacteria; Actinomycetota; Actinomycetes; Glycomycetales; Glycomycetaceae; Stackebrandtia
CP001778.1	23	2414428	2415000	0	ADD41960.1	Snas_2271	GCA_000024545.1	RNA polymerase, sigma-24 subunit, ECF subfamily	Sigma70_r2+Sigma70_r4_2	Stackebrandtia nassauensis DSM 44728	Bacteria; Actinomycetota; Actinomycetes; Glycomycetales; Glycomycetaceae; Stackebrandtia
CP001778.1	23	2414997	2416043	0	ADD41961.1	Snas_2272	GCA_000024545.1	hypothetical protein	-	Stackebrandtia nassauensis DSM 44728	Bacteria; Actinomycetota; Actinomycetes; Glycomycetales; Glycomycetaceae; Stackebrandtia
CP002530.1	24	2593585	2594418	0	ADY36798.1	Bacsa_2248	GCA_000190575.1	hypothetical protein	Asp_protease_2	Phocaeicola salanitronis DSM 18170	Bacteria; Bacteroidota; Bacteroidia; Bacteroidales; Bacteroidaceae; Phocaeicola
CP002530.1	24	2594595	2595170	0	ADY36799.1	Bacsa_2249	GCA_000190575.1	Manganese/iron superoxide dismutase	Sod_Fe_N+Sod_Fe_C	Phocaeicola salanitronis DSM 18170	Bacteria; Bacteroidota; Bacteroidia; Bacteroidales; Bacteroidaceae; Phocaeicola
CP002530.1	24	2595981	2596238	0	ADY36800.1	Bacsa_2251	GCA_000190575.1	hypothetical protein	-	Phocaeicola salanitronis DSM 18170	Bacteria; Bacteroidota; Bacteroidia; Bacteroidales; Bacteroidaceae; Phocaeicola
CP002530.1	24	2596240	2598618	1	ADY36801.1	Bacsa_2252	GCA_000190575.1	RHS repeat-associated core domain	-	Phocaeicola salanitronis DSM 18170	Bacteria; Bacteroidota; Bacteroidia; Bacteroidales; Bacteroidaceae; Phocaeicola
CP002530.1	24	2598547	2598618	0		Bacsa_2252	GCA_000190575.1			Phocaeicola salanitronis DSM 18170	Bacteria; Bacteroidota; Bacteroidia; Bacteroidales; Bacteroidaceae; Phocaeicola
CP002530.1	24	2598747	2599358	0	ADY36802.1	Bacsa_2253	GCA_000190575.1	hypothetical protein	-	Phocaeicola salanitronis DSM 18170	Bacteria; Bacteroidota; Bacteroidia; Bacteroidales; Bacteroidaceae; Phocaeicola
CP002530.1	24	2599299	2599358	0		Bacsa_2253	GCA_000190575.1			Phocaeicola salanitronis DSM 18170	Bacteria; Bacteroidota; Bacteroidia; Bacteroidales; Bacteroidaceae; Phocaeicola
CP002530.1	24	2599358	2602480	0	ADY36803.1	Bacsa_2254	GCA_000190575.1	RHS repeat-associated core domain	DUF6443	Phocaeicola salanitronis DSM 18170	Bacteria; Bacteroidota; Bacteroidia; Bacteroidales; Bacteroidaceae; Phocaeicola
CP002530.1	24	2602409	2602480	0		Bacsa_2254	GCA_000190575.1			Phocaeicola salanitronis DSM 18170	Bacteria; Bacteroidota; Bacteroidia; Bacteroidales; Bacteroidaceae; Phocaeicola
CP002530.1	24	2602507	2605716	0	ADY36804.1	Bacsa_2255	GCA_000190575.1	YD repeat protein	RHS_repeat	Phocaeicola salanitronis DSM 18170	Bacteria; Bacteroidota; Bacteroidia; Bacteroidales; Bacteroidaceae; Phocaeicola
GL982514.1	25	426089	426917	0	EGQ13301.1	HMPREF9144_2445	GCA_000220255.1	putative bacteriophage-acquired protein	Muramidase	Prevotella pallens ATCC 700821	Bacteria; Bacteroidota; Bacteroidia; Bacteroidales; Prevotellaceae; Prevotella
GL982514.1	25	426943	427704	0	EGQ13302.1	HMPREF9144_2446	GCA_000220255.1	hypothetical protein	-	Prevotella pallens ATCC 700821	Bacteria; Bacteroidota; Bacteroidia; Bacteroidales; Prevotellaceae; Prevotella
GL982514.1	25	428071	428268	0	EGQ13303.1	HMPREF9144_2447	GCA_000220255.1	hypothetical protein	-	Prevotella pallens ATCC 700821	Bacteria; Bacteroidota; Bacteroidia; Bacteroidales; Prevotellaceae; Prevotella
GL982514.1	25	428335	430097	0		GL982514.1.000881	GCA_000220255.1			Prevotella pallens ATCC 700821	Bacteria; Bacteroidota; Bacteroidia; Bacteroidales; Prevotellaceae; Prevotella
GL982514.1	25	430098	430968	1	EGQ13288.1	HMPREF9144_2448	GCA_000220255.1	YD repeat protein	-	Prevotella pallens ATCC 700821	Bacteria; Bacteroidota; Bacteroidia; Bacteroidales; Prevotellaceae; Prevotella
GL982514.1	25	430981	431214	0	EGQ13289.1	HMPREF9144_2449	GCA_000220255.1	hypothetical protein	-	Prevotella pallens ATCC 700821	Bacteria; Bacteroidota; Bacteroidia; Bacteroidales; Prevotellaceae; Prevotella
GL982514.1	25	431244	431687	0	EGQ13290.1	HMPREF9144_2450	GCA_000220255.1	YD repeat protein	-	Prevotella pallens ATCC 700821	Bacteria; Bacteroidota; Bacteroidia; Bacteroidales; Prevotellaceae; Prevotella
GL982514.1	25	431709	432249	0	EGQ13291.1	HMPREF9144_2451	GCA_000220255.1	NHL/RHS/YD repeat protein	-	Prevotella pallens ATCC 700821	Bacteria; Bacteroidota; Bacteroidia; Bacteroidales; Prevotellaceae; Prevotella
JABSRM010000343.1	26	799	2518	1	NRA75519.1	HRU16_06215	GCA_013214455.1	RHS repeat-associated core domain-containing protein	-	Planctomycetota bacterium	Bacteria; Planctomycetota
JABSPL010000131.1	27	1	657	0	NQX81818.1	HRT66_07485	GCA_013215105.1	hypothetical protein	-	Flavobacteriaceae bacterium	Bacteria; Bacteroidota; Flavobacteriia; Flavobacteriales; Flavobacteriaceae
JABSPL010000131.1	27	701	889	0	NQX81819.1	HRT66_07490	GCA_013215105.1	hypothetical protein	-	Flavobacteriaceae bacterium	Bacteria; Bacteroidota; Flavobacteriia; Flavobacteriales; Flavobacteriaceae
JABSPL010000131.1	27	871	1458	1	NQX81820.1	HRT66_07495	GCA_013215105.1	hypothetical protein	-	Flavobacteriaceae bacterium	Bacteria; Bacteroidota; Flavobacteriia; Flavobacteriales; Flavobacteriaceae
JAAUSR010000050.1	28	387	740	0	NJO17022.1	HC877_15155	GCA_012032555.1	hypothetical protein	-	Thioploca sp.	Bacteria; Proteobacteria; Gammaproteobacteria; Thiotrichales; Thiotrichaceae; Thioploca
JAAUSR010000050.1	28	741	1763	0	NJO17023.1	HC877_15160	GCA_012032555.1	hypothetical protein	-	Thioploca sp.	Bacteria; Proteobacteria; Gammaproteobacteria; Thiotrichales; Thiotrichaceae; Thioploca
JAAUSR010000050.1	28	2739	3077	0	NJO17024.1	HC877_15165	GCA_012032555.1	hypothetical protein	-	Thioploca sp.	Bacteria; Proteobacteria; Gammaproteobacteria; Thiotrichales; Thiotrichaceae; Thioploca
JAAUSR010000050.1	28	3084	4283	1	NJO17025.1	HC877_15170	GCA_012032555.1	LysM peptidoglycan-binding domain-containing protein	LysM	Thioploca sp.	Bacteria; Proteobacteria; Gammaproteobacteria; Thiotrichales; Thiotrichaceae; Thioploca
JAAUSR010000050.1	28	4433	5023	0	NJO17026.1	HC877_15175	GCA_012032555.1	hypothetical protein	-	Thioploca sp.	Bacteria; Proteobacteria; Gammaproteobacteria; Thiotrichales; Thiotrichaceae; Thioploca
JAAUSR010000050.1	28	5444	5971	0	NJO17027.1	HC877_15180	GCA_012032555.1	hypothetical protein	Tae4	Thioploca sp.	Bacteria; Proteobacteria; Gammaproteobacteria; Thiotrichales; Thiotrichaceae; Thioploca
JAAUSR010000050.1	28	6901	7536	0		HC877_15185	GCA_012032555.1	GNAT family N-acetyltransferase		Thioploca sp.	Bacteria; Proteobacteria; Gammaproteobacteria; Thiotrichales; Thiotrichaceae; Thioploca
JAAUSR010000050.1	28	9087	9338	0	NJO17028.1	HC877_15190	GCA_012032555.1	hypothetical protein	-	Thioploca sp.	Bacteria; Proteobacteria; Gammaproteobacteria; Thiotrichales; Thiotrichaceae; Thioploca
CYZF01000014.1	29	47224	48294	0	CUP50977.1	ERS417307_03829	GCA_001405475.1	Uncharacterised protein	-	Bacteroides uniformis	Bacteria; Bacteroidota; Bacteroidia; Bacteroidales; Bacteroidaceae; Bacteroides
CYZF01000014.1	29	48749	49068	0		CYZF01000014.1.000085	GCA_001405475.1			Bacteroides uniformis	Bacteria; Bacteroidota; Bacteroidia; Bacteroidales; Bacteroidaceae; Bacteroides
CYZF01000014.1	29	49148	50020	0	CUP51186.1	ERS417307_03830	GCA_001405475.1	RHS repeat-associated core domain	-	Bacteroides uniformis	Bacteria; Bacteroidota; Bacteroidia; Bacteroidales; Bacteroidaceae; Bacteroides
CYZF01000014.1	29	50037	50558	0	CUP51217.1	ERS417307_03831	GCA_001405475.1	Uncharacterised protein	-	Bacteroides uniformis	Bacteria; Bacteroidota; Bacteroidia; Bacteroidales; Bacteroidaceae; Bacteroides
CYZF01000014.1	29	50706	53210	1	CUP51245.1	ERS417307_03832	GCA_001405475.1	RHS repeat-associated core domain	-	Bacteroides uniformis	Bacteria; Bacteroidota; Bacteroidia; Bacteroidales; Bacteroidaceae; Bacteroides
CYZF01000014.1	29	53231	53479	0	CUP51279.1	ERS417307_03833	GCA_001405475.1	Uncharacterised protein	-	Bacteroides uniformis	Bacteria; Bacteroidota; Bacteroidia; Bacteroidales; Bacteroidaceae; Bacteroides
CYZF01000014.1	29	53671	55029	0	CUP51320.1	ERS417307_03834	GCA_001405475.1	RHS repeat-associated core domain	-	Bacteroides uniformis	Bacteria; Bacteroidota; Bacteroidia; Bacteroidales; Bacteroidaceae; Bacteroides
CYZF01000014.1	29	55038	55430	0	CUP51356.1	ERS417307_03835	GCA_001405475.1	Uncharacterised protein	DUF3997	Bacteroides uniformis	Bacteria; Bacteroidota; Bacteroidia; Bacteroidales; Bacteroidaceae; Bacteroides
MDLC01000082.1	30	1	240	0		AB835_14185	GCA_001723645.1	hypothetical protein		Candidatus Endobugula sertula	Bacteria; Pseudomonadota; Gammaproteobacteria; Cellvibrionales; Cellvibrionaceae; Endobugula
MDLC01000082.1	30	329	829	1	ODS22431.1	AB835_14190	GCA_001723645.1	hypothetical protein	-	Candidatus Endobugula sertula	Bacteria; Pseudomonadota; Gammaproteobacteria; Cellvibrionales; Cellvibrionaceae; Endobugula
MDLC01000082.1	30	850	1155	0	ODS22432.1	AB835_14195	GCA_001723645.1	hypothetical protein	-	Candidatus Endobugula sertula	Bacteria; Pseudomonadota; Gammaproteobacteria; Cellvibrionales; Cellvibrionaceae; Endobugula
MDLC01000082.1	30	2153	8215	0	ODS22433.1	AB835_14200	GCA_001723645.1	hypothetical protein	TSP3_bac+TSP3_bac+LVIVD+LVIVD+LVIVD+LVIVD+Big_7+TSP3_bac+FG-GAP+FG-GAP_2+FG-GAP+TSP3_bac	Candidatus Endobugula sertula	Bacteria; Pseudomonadota; Gammaproteobacteria; Cellvibrionales; Cellvibrionaceae; Endobugula
MDLC01000082.1	30	8505	9167	0	ODS22435.1	AB835_14205	GCA_001723645.1	hypothetical protein	FAA_hydrolase	Candidatus Endobugula sertula	Bacteria; Pseudomonadota; Gammaproteobacteria; Cellvibrionales; Cellvibrionaceae; Endobugula
WOUZ01000017.1	31	222	2759	0	KAF0128622.1	FD155_3071	GCA_009773165.1	hypothetical protein	-	Bacteroidetes bacterium	Bacteria; Bacteroidetes
WOUZ01000017.1	31	2772	4748	0	KAF0128623.1	FD155_3072	GCA_009773165.1	hypothetical protein	Por_Secre_tail	Bacteroidetes bacterium	Bacteria; Bacteroidetes
WOUZ01000017.1	31	4768	8253	1	KAF0128624.1	FD155_3073	GCA_009773165.1	RHS repeat-associated core domain-containing protein	DUF6443	Bacteroidetes bacterium	Bacteria; Bacteroidetes
WOUZ01000017.1	31	8284	8643	0	KAF0128625.1	FD155_3074	GCA_009773165.1	hypothetical protein	-	Bacteroidetes bacterium	Bacteria; Bacteroidetes
WOUZ01000017.1	31	8721	8852	0	KAF0128626.1	FD155_3075	GCA_009773165.1	hypothetical protein	-	Bacteroidetes bacterium	Bacteria; Bacteroidetes
WOUZ01000017.1	31	9179	10060	0	KAF0128627.1	FD155_3076	GCA_009773165.1	YD repeat-containing protein	Cytotoxic	Bacteroidetes bacterium	Bacteria; Bacteroidetes
JAAABJ010000330.1	32	1	152	0	NAW50492.1	GNY06_03520	GCA_009904105.1	hypothetical protein	-	Elizabethkingia argenteiflava	Bacteria; Bacteroidetes; Flavobacteriia; Flavobacteriales; Weeksellaceae; Elizabethkingia
JAAABJ010000330.1	32	1296	1876	1	NAW50493.1	GNY06_03525	GCA_009904105.1	hypothetical protein	Peptidase_C97	Elizabethkingia argenteiflava	Bacteria; Bacteroidetes; Flavobacteriia; Flavobacteriales; Weeksellaceae; Elizabethkingia
PPUW01000004.1	33	72652	72888	0	POG19743.1	C2849_06145	GCA_002906945.1	AlpA family phage regulatory protein	Phage_AlpA	Aeromonas veronii	Bacteria; Proteobacteria; Gammaproteobacteria; Aeromonadales; Aeromonadaceae; Aeromonas
PPUW01000004.1	33	72906	73473	0		C2849_06150	GCA_002906945.1	ATPase		Aeromonas veronii	Bacteria; Proteobacteria; Gammaproteobacteria; Aeromonadales; Aeromonadaceae; Aeromonas
PPUW01000004.1	33	73538	74851	0	POG19744.1	C2849_06155	GCA_002906945.1	DUF4102 domain-containing protein		Aeromonas veronii	Bacteria; Proteobacteria; Gammaproteobacteria; Aeromonadales; Aeromonadaceae; Aeromonas
PPUW01000004.1	33	75951	76232	0	POG19745.1	C2849_06160	GCA_002906945.1	hypothetical protein	-	Aeromonas veronii	Bacteria; Proteobacteria; Gammaproteobacteria; Aeromonadales; Aeromonadaceae; Aeromonas
PPUW01000004.1	33	76216	76887	1	POG20006.1	C2849_06165	GCA_002906945.1	hypothetical protein	-	Aeromonas veronii	Bacteria; Proteobacteria; Gammaproteobacteria; Aeromonadales; Aeromonadaceae; Aeromonas
PPUW01000004.1	33	77660	80560	0	POG19746.1	C2849_06170	GCA_002906945.1	RNA helicase	Prim_Zn_Ribbon+Toprim_3+DUF927	Aeromonas veronii	Bacteria; Proteobacteria; Gammaproteobacteria; Aeromonadales; Aeromonadaceae; Aeromonas
PPUW01000004.1	33	80547	80834	0	POG19747.1	C2849_06175	GCA_002906945.1	hypothetical protein	-	Aeromonas veronii	Bacteria; Proteobacteria; Gammaproteobacteria; Aeromonadales; Aeromonadaceae; Aeromonas
PPUW01000004.1	33	80831	81127	0	POG19748.1	C2849_06180	GCA_002906945.1	hypothetical protein	-	Aeromonas veronii	Bacteria; Proteobacteria; Gammaproteobacteria; Aeromonadales; Aeromonadaceae; Aeromonas
JADJAG010000012.1	34	275615	275731	0	MBK6485241.1	IPG01_19435	GCA_016704325.1	hypothetical protein	-	Chitinophagaceae bacterium	Bacteria; Bacteroidetes; Chitinophagia; Chitinophagales; Chitinophagaceae
JADJAG010000012.1	34	275889	276074	0	MBK6485242.1	IPG01_19440	GCA_016704325.1	hypothetical protein	-	Chitinophagaceae bacterium	Bacteria; Bacteroidetes; Chitinophagia; Chitinophagales; Chitinophagaceae
JADJAG010000012.1	34	276126	276470	0	MBK6485243.1	IPG01_19445	GCA_016704325.1	hypothetical protein	-	Chitinophagaceae bacterium	Bacteria; Bacteroidetes; Chitinophagia; Chitinophagales; Chitinophagaceae
JADJAG010000012.1	34	277115	278071	1	MBK6485244.1	IPG01_19450	GCA_016704325.1	hypothetical protein	-	Chitinophagaceae bacterium	Bacteria; Bacteroidetes; Chitinophagia; Chitinophagales; Chitinophagaceae
JADJAG010000012.1	34	278302	278829	0	MBK6485245.1	IPG01_19455	GCA_016704325.1	hypothetical protein	-	Chitinophagaceae bacterium	Bacteria; Bacteroidetes; Chitinophagia; Chitinophagales; Chitinophagaceae
JADJAG010000012.1	34	279209	279763	0	MBK6485246.1	IPG01_19460	GCA_016704325.1	hypothetical protein	-	Chitinophagaceae bacterium	Bacteria; Bacteroidetes; Chitinophagia; Chitinophagales; Chitinophagaceae
JADJAG010000012.1	34	279774	280763	0	MBK6485247.1	IPG01_19465	GCA_016704325.1	RHS repeat-associated core domain-containing protein	-	Chitinophagaceae bacterium	Bacteria; Bacteroidetes; Chitinophagia; Chitinophagales; Chitinophagaceae
JAEUWE010000122.1	35	3546	3971	0	MBL7687167.1	JNJ49_03960	GCA_016791465.1	nuclear transport factor 2 family protein	SnoaL_2	Bdellovibrionaceae bacterium	Bacteria; Proteobacteria; Oligoflexia; Bdellovibrionales; Bdellovibrionaceae
JAEUWE010000122.1	35	3974	6493	0	MBL7687168.1	JNJ49_03965	GCA_016791465.1	ATP-dependent helicase HrpB	DEAD+Helicase_C+HA2_N+HrpB_C	Bdellovibrionaceae bacterium	Bacteria; Proteobacteria; Oligoflexia; Bdellovibrionales; Bdellovibrionaceae
JAEUWE010000122.1	35	6575	7759	0	MBL7687169.1	JNJ49_03970	GCA_016791465.1	class I SAM-dependent rRNA methyltransferase	PUA_3+Methyltrans_SAM	Bdellovibrionaceae bacterium	Bacteria; Proteobacteria; Oligoflexia; Bdellovibrionales; Bdellovibrionaceae
JAEUWE010000122.1	35	7907	8656	1	MBL7687170.1	JNJ49_03975	GCA_016791465.1	hypothetical protein	-	Bdellovibrionaceae bacterium	Bacteria; Proteobacteria; Oligoflexia; Bdellovibrionales; Bdellovibrionaceae
JAEUWE010000122.1	35	8660	8941	0	MBL7687171.1	JNJ49_03980	GCA_016791465.1	hypothetical protein	-	Bdellovibrionaceae bacterium	Bacteria; Proteobacteria; Oligoflexia; Bdellovibrionales; Bdellovibrionaceae
JAEUWE010000122.1	35	8943	9146	0	MBL7687172.1	JNJ49_03985	GCA_016791465.1	helix-turn-helix transcriptional regulator	HTH_3	Bdellovibrionaceae bacterium	Bacteria; Proteobacteria; Oligoflexia; Bdellovibrionales; Bdellovibrionaceae
JAEUWE010000122.1	35	9235	9903	0	MBL7687173.1	JNJ49_03990	GCA_016791465.1	signal peptidase I	Peptidase_S26	Bdellovibrionaceae bacterium	Bacteria; Proteobacteria; Oligoflexia; Bdellovibrionales; Bdellovibrionaceae
JAGNRU010000070.1	36	19461	20030	0	MBP6447182.1	KA341_10275	GCA_017988555.1	hypothetical protein	DUF3472	Saprospiraceae bacterium	Bacteria; Bacteroidetes; Saprospiria; Saprospirales; Saprospiraceae
JAGNRU010000070.1	36	20203	20571	0	MBP6447183.1	KA341_10280	GCA_017988555.1	hypothetical protein	-	Saprospiraceae bacterium	Bacteria; Bacteroidetes; Saprospiria; Saprospirales; Saprospiraceae
JAGNRU010000070.1	36	20594	20881	0	MBP6447184.1	KA341_10285	GCA_017988555.1	hypothetical protein	-	Saprospiraceae bacterium	Bacteria; Bacteroidetes; Saprospiria; Saprospirales; Saprospiraceae
JAGNRU010000070.1	36	20886	21684	1	MBP6447185.1	KA341_10290	GCA_017988555.1	hypothetical protein	Peptidase_C97	Saprospiraceae bacterium	Bacteria; Bacteroidetes; Saprospiria; Saprospirales; Saprospiraceae
JAGOKP010000053.1	37	5920	6531	0	MBP7101067.1	KBA67_05975	GCA_017994555.1	hypothetical protein	-	Leptotrichiaceae bacterium	Bacteria; Fusobacteria; Fusobacteriales; Leptotrichiaceae
JAGOKP010000053.1	37	6577	7524	0	MBP7101068.1	KBA67_05980	GCA_017994555.1	hypothetical protein	-	Leptotrichiaceae bacterium	Bacteria; Fusobacteria; Fusobacteriales; Leptotrichiaceae
JAGOKP010000053.1	37	7691	8647	0	MBP7101069.1	KBA67_05985	GCA_017994555.1	hypothetical protein	NUP214	Leptotrichiaceae bacterium	Bacteria; Fusobacteria; Fusobacteriales; Leptotrichiaceae
JAGOKP010000053.1	37	8631	11531	1	MBP7101070.1	KBA67_05990	GCA_017994555.1	hemagglutinin repeat-containing protein	Fil_haemagg_2	Leptotrichiaceae bacterium	Bacteria; Fusobacteria; Fusobacteriales; Leptotrichiaceae
JAFZFU010000071.1	38	1	472	0	MBR5832207.1	IKY79_06285	GCA_017555745.1	hypothetical protein	-	Bacteroidales bacterium	Bacteria; Bacteroidetes; Bacteroidia; Bacteroidales
JAFZFU010000071.1	38	1082	1219	0	MBR5832208.1	IKY79_06290	GCA_017555745.1	hypothetical protein	-	Bacteroidales bacterium	Bacteria; Bacteroidetes; Bacteroidia; Bacteroidales
JAFZFU010000071.1	38	1395	1907	0	MBR5832209.1	IKY79_06295	GCA_017555745.1	hypothetical protein	-	Bacteroidales bacterium	Bacteria; Bacteroidetes; Bacteroidia; Bacteroidales
JAFZFU010000071.1	38	1894	2820	1	MBR5832210.1	IKY79_06300	GCA_017555745.1	RHS repeat-associated core domain-containing protein	DUF4105	Bacteroidales bacterium	Bacteria; Bacteroidetes; Bacteroidia; Bacteroidales
JAFZFU010000071.1	38	2932	3309	0	MBR5832211.1	IKY79_06305	GCA_017555745.1	phage integrase SAM-like domain-containing protein	Phage_int_SAM_5	Bacteroidales bacterium	Bacteria; Bacteroidetes; Bacteroidia; Bacteroidales
JAFZFU010000071.1	38	3564	3824	0	MBR5832212.1	IKY79_06310	GCA_017555745.1	tyrosine-type recombinase/integrase	Phage_integrase	Bacteroidales bacterium	Bacteria; Bacteroidetes; Bacteroidia; Bacteroidales
JAFZFU010000071.1	38	4059	4391	0	MBR5832213.1	IKY79_06315	GCA_017555745.1	hypothetical protein	-	Bacteroidales bacterium	Bacteria; Bacteroidetes; Bacteroidia; Bacteroidales
JAHADH010000050.1	39	225	3200	1	MBS6316183.1	KH444_11610	GCA_018375435.1	RHS repeat protein	RHS_repeat+RHS_repeat+RHS_repeat+RHS_repeat	Ruminococcus sp.	Bacteria; Firmicutes; Clostridia; Eubacteriales; Oscillospiraceae; Ruminococcus
JAHADH010000050.1	39	3200	4174	0	MBS6316184.1	KH444_11615	GCA_018375435.1	hypothetical protein	-	Ruminococcus sp.	Bacteria; Firmicutes; Clostridia; Eubacteriales; Oscillospiraceae; Ruminococcus
JAHADH010000050.1	39	4260	4556	0	MBS6316185.1	KH444_11620	GCA_018375435.1	hypothetical protein	-	Ruminococcus sp.	Bacteria; Firmicutes; Clostridia; Eubacteriales; Oscillospiraceae; Ruminococcus
JAHADH010000050.1	39	4699	5205	0	MBS6316186.1	KH444_11625	GCA_018375435.1	hypothetical protein	-	Ruminococcus sp.	Bacteria; Firmicutes; Clostridia; Eubacteriales; Oscillospiraceae; Ruminococcus
VEQB01000549.1	40	230	658	0	MBU3664217.1	FGM41_13620	GCA_018883485.1	hypothetical protein	-	Bacteroidetes bacterium	Bacteria; Bacteroidetes
VEQB01000549.1	40	885	1606	1	MBU3664218.1	FGM41_13625	GCA_018883485.1	RHS repeat-associated core domain-containing protein	-	Bacteroidetes bacterium	Bacteria; Bacteroidetes
JAJQRF010000014.1	41	21551	22009	0	MCD9189271.1	LUM44_22835	GCA_021228405.1	hypothetical protein	-	Pyrinomonadaceae bacterium	Bacteria; Acidobacteria; Blastocatellia; Blastocatellales; Pyrinomonadaceae
JAJQRF010000014.1	41	22092	22508	0	MCD9189272.1	LUM44_22840	GCA_021228405.1	VOC family protein	Glyoxalase	Pyrinomonadaceae bacterium	Bacteria; Acidobacteria; Blastocatellia; Blastocatellales; Pyrinomonadaceae
JAJQRF010000014.1	41	22612	23787	0	MCD9189273.1	LUM44_22845	GCA_021228405.1	FAD-binding oxidoreductase	DAO	Pyrinomonadaceae bacterium	Bacteria; Acidobacteria; Blastocatellia; Blastocatellales; Pyrinomonadaceae
JAJQRF010000014.1	41	23845	24381	1	MCD9189274.1	LUM44_22850	GCA_021228405.1	hypothetical protein	-	Pyrinomonadaceae bacterium	Bacteria; Acidobacteria; Blastocatellia; Blastocatellales; Pyrinomonadaceae
JAJQRF010000014.1	41	24626	25576	0	MCD9189275.1	LUM44_22855	GCA_021228405.1	histone deacetylase	Hist_deacetyl	Pyrinomonadaceae bacterium	Bacteria; Acidobacteria; Blastocatellia; Blastocatellales; Pyrinomonadaceae
JAJQRF010000014.1	41	25648	25929	0	MCD9189276.1	LUM44_22860	GCA_021228405.1	zinc-ribbon domain containing protein	zf-trcl	Pyrinomonadaceae bacterium	Bacteria; Acidobacteria; Blastocatellia; Blastocatellales; Pyrinomonadaceae
JAJQRF010000014.1	41	26014	26808	0	MCD9189277.1	LUM44_22865	GCA_021228405.1	enoyl-CoA hydratase-related protein	ECH_1	Pyrinomonadaceae bacterium	Bacteria; Acidobacteria; Blastocatellia; Blastocatellales; Pyrinomonadaceae
NZ_AJJU01000019.1	42	30247	30693	0	WP_008240285.1	W5A_RS10505	GCF_000260835.1	hypothetical protein	-	Imtechella halotolerans K1	Bacteria; Bacteroidota; Flavobacteriia; Flavobacteriales; Flavobacteriaceae; Imtechella
NZ_AJJU01000019.1	42	30860	31147	0	WP_238531037.1	W5A_RS10510	GCF_000260835.1	ATP-binding protein	IstB_IS21	Imtechella halotolerans K1	Bacteria; Bacteroidota; Flavobacteriia; Flavobacteriales; Flavobacteriaceae; Imtechella
NZ_AJJU01000019.1	42	31425	31550	0	WP_262489172.1	W5A_RS14285	GCF_000260835.1	hypothetical protein	-	Imtechella halotolerans K1	Bacteria; Bacteroidota; Flavobacteriia; Flavobacteriales; Flavobacteriaceae; Imtechella
NZ_AJJU01000019.1	42	31651	32829	1	WP_162097728.1	W5A_RS10515	GCF_000260835.1	RHS repeat-associated core domain-containing protein	-	Imtechella halotolerans K1	Bacteria; Bacteroidota; Flavobacteriia; Flavobacteriales; Flavobacteriaceae; Imtechella
NZ_AJJU01000019.1	42	32834	33085	0	WP_008240291.1	W5A_RS10520	GCF_000260835.1	hypothetical protein	-	Imtechella halotolerans K1	Bacteria; Bacteroidota; Flavobacteriia; Flavobacteriales; Flavobacteriaceae; Imtechella
NZ_AJJU01000019.1	42	33093	33422	0	WP_008240293.1	W5A_RS10525	GCF_000260835.1	helix-turn-helix transcriptional regulator	HTH_3	Imtechella halotolerans K1	Bacteria; Bacteroidota; Flavobacteriia; Flavobacteriales; Flavobacteriaceae; Imtechella
NZ_AJJU01000019.1	42	33563	33928	0	WP_008240296.1	W5A_RS10530	GCF_000260835.1	hypothetical protein	-	Imtechella halotolerans K1	Bacteria; Bacteroidota; Flavobacteriia; Flavobacteriales; Flavobacteriaceae; Imtechella
NZ_JH719942.1	43	293070	293512	0	WP_156001801.1	SAPGRDRAFT_RS22790	GCF_000275825.1	RHS repeat-associated core domain-containing protein	-	Saprospira grandis DSM 2844	Bacteria; Bacteroidota; Saprospiria; Saprospirales; Saprospiraceae; Saprospira
NZ_JH719942.1	43	293469	294284	0	WP_002656620.1	SAPGRDRAFT_RS01535	GCF_000275825.1	hypothetical protein	-	Saprospira grandis DSM 2844	Bacteria; Bacteroidota; Saprospiria; Saprospirales; Saprospiraceae; Saprospira
NZ_JH719942.1	43	294369	294659	0	WP_002656622.1	SAPGRDRAFT_RS01540	GCF_000275825.1	hypothetical protein	-	Saprospira grandis DSM 2844	Bacteria; Bacteroidota; Saprospiria; Saprospirales; Saprospiraceae; Saprospira
NZ_JH719942.1	43	294714	295709	1	WP_002656624.1	SAPGRDRAFT_RS01545	GCF_000275825.1	hypothetical protein	-	Saprospira grandis DSM 2844	Bacteria; Bacteroidota; Saprospiria; Saprospirales; Saprospiraceae; Saprospira
NZ_JH719942.1	43	296563	297186	0	WP_002656626.1	SAPGRDRAFT_RS01560	GCF_000275825.1	NAD(P)H-dependent oxidoreductase	Nitroreductase	Saprospira grandis DSM 2844	Bacteria; Bacteroidota; Saprospiria; Saprospirales; Saprospiraceae; Saprospira
NZ_JH719942.1	43	297417	298556	0	WP_002656628.1	SAPGRDRAFT_RS01570	GCF_000275825.1	dTDP-4-amino-4,6-dideoxygalactose transaminase	DegT_DnrJ_EryC1	Saprospira grandis DSM 2844	Bacteria; Bacteroidota; Saprospiria; Saprospirales; Saprospiraceae; Saprospira
NZ_JH719942.1	43	298537	299157	0	WP_002656629.1	SAPGRDRAFT_RS01575	GCF_000275825.1	3'-5' exonuclease	RNase_T	Saprospira grandis DSM 2844	Bacteria; Bacteroidota; Saprospiria; Saprospirales; Saprospiraceae; Saprospira
NZ_JH992924.1	44	1144006	1144818	0	WP_005669454.1	HMPREF9710_RS20190	GCF_000315425.1	ABC transporter ATP-binding protein	ABC_tran	Massilia timonae CCUG 45783	Bacteria; Pseudomonadota; Betaproteobacteria; Burkholderiales; Oxalobacteraceae; Telluria group; Massilia
NZ_JH992924.1	44	1144905	1145183	0	WP_081589969.1	HMPREF9710_RS27345	GCF_000315425.1	PAAR domain-containing protein	PAAR_motif	Massilia timonae CCUG 45783	Bacteria; Pseudomonadota; Betaproteobacteria; Burkholderiales; Oxalobacteraceae; Telluria group; Massilia
NZ_JH992924.1	44	1145284	1145715	0	WP_157225652.1	HMPREF9710_RS28035	GCF_000315425.1	hypothetical protein	-	Massilia timonae CCUG 45783	Bacteria; Pseudomonadota; Betaproteobacteria; Burkholderiales; Oxalobacteraceae; Telluria group; Massilia
NZ_JH992924.1	44	1145712	1146416	1	WP_005669455.1	HMPREF9710_RS28040	GCF_000315425.1	hypothetical protein	DUF4105	Massilia timonae CCUG 45783	Bacteria; Pseudomonadota; Betaproteobacteria; Burkholderiales; Oxalobacteraceae; Telluria group; Massilia
NZ_JH992924.1	44	1146453	1149122	0	WP_005669456.1	HMPREF9710_RS27350	GCF_000315425.1	type VI secretion system Vgr family protein	Phage_GPD+Phage_base_V+T6SS_Vgr+DUF2345	Massilia timonae CCUG 45783	Bacteria; Pseudomonadota; Betaproteobacteria; Burkholderiales; Oxalobacteraceae; Telluria group; Massilia
NC_019690.1	45	43488	43868	0	WP_015146096.1	PSE7367_RS18555	GCF_000317065.1	four helix bundle protein	23S_rRNA_IVP	Pseudanabaena sp. PCC 7367	Bacteria; Cyanobacteriota; Cyanophyceae; Pseudanabaenales; Pseudanabaenaceae; Pseudanabaena
NC_019690.1	45	44251	45480	0	WP_071881412.1	PSE7367_RS18560	GCF_000317065.1	DNA (cytosine-5-)-methyltransferase	DNA_methylase	Pseudanabaena sp. PCC 7367	Bacteria; Cyanobacteriota; Cyanophyceae; Pseudanabaenales; Pseudanabaenaceae; Pseudanabaena
NC_019690.1	45	45678	47315	0	WP_015146100.1	PSE7367_RS18565	GCF_000317065.1	group II intron reverse transcriptase/maturase	RVT_N+RVT_1+GIIM+HNH	Pseudanabaena sp. PCC 7367	Bacteria; Cyanobacteriota; Cyanophyceae; Pseudanabaenales; Pseudanabaenaceae; Pseudanabaena
NC_019690.1	45	48556	57789	1	WP_015146101.1	PSE7367_RS20830	GCF_000317065.1	FG-GAP-like repeat-containing protein	Big_13+Glucodextran_B+Calx-beta+RHS_repeat+FG-GAP_3+FG-GAP_3+FG-GAP_3+RHS_repeat+RHS_repeat+RHS_repeat+RHS_repeat+RHS_repeat+RHS_repeat+RHS_repeat+RHS_repeat+RHS_repeat+DUF4595	Pseudanabaena sp. PCC 7367	Bacteria; Cyanobacteriota; Cyanophyceae; Pseudanabaenales; Pseudanabaenaceae; Pseudanabaena
NC_019690.1	45	57849	58823	0	WP_015146102.1	PSE7367_RS18575	GCF_000317065.1	formylglycine-generating enzyme family protein	FGS	Pseudanabaena sp. PCC 7367	Bacteria; Cyanobacteriota; Cyanophyceae; Pseudanabaenales; Pseudanabaenaceae; Pseudanabaena
NC_019690.1	45	59149	59757	0	WP_015146103.1	PSE7367_RS18580	GCF_000317065.1	site-specific integrase	Phage_integrase	Pseudanabaena sp. PCC 7367	Bacteria; Cyanobacteriota; Cyanophyceae; Pseudanabaenales; Pseudanabaenaceae; Pseudanabaena
NC_019690.1	45	60052	61725	0	WP_225882702.1	PSE7367_RS21350	GCF_000317065.1	IS21 family transposase	-	Pseudanabaena sp. PCC 7367	Bacteria; Cyanobacteriota; Cyanophyceae; Pseudanabaenales; Pseudanabaenaceae; Pseudanabaena
NZ_KB905847.1	46	1	1908	1	WP_033368270.1	F606_RS20810	GCF_000381065.1	hemagglutinin repeat-containing protein	Fil_haemagg_2+DUF4105	Propionispira raffinosivorans DSM 20765	Bacteria; Bacillota; Negativicutes; Selenomonadales; Selenomonadaceae; Propionispira
NZ_KB905847.1	46	2019	2882	0	WP_211210046.1	F606_RS0108545	GCF_000381065.1	hypothetical protein	-	Propionispira raffinosivorans DSM 20765	Bacteria; Bacillota; Negativicutes; Selenomonadales; Selenomonadaceae; Propionispira
NZ_KB905847.1	46	2899	4134	0	WP_019553469.1	F606_RS20815	GCF_000381065.1	tetratricopeptide repeat protein	Sel1+Sel1+Sel1+Sel1+Sel1+Sel1+Sel1+Sel1+Sel1	Propionispira raffinosivorans DSM 20765	Bacteria; Bacillota; Negativicutes; Selenomonadales; Selenomonadaceae; Propionispira
NZ_KB905847.1	46	4337	4564	0	WP_211210047.1	F606_RS23170	GCF_000381065.1	hypothetical protein	-	Propionispira raffinosivorans DSM 20765	Bacteria; Bacillota; Negativicutes; Selenomonadales; Selenomonadaceae; Propionispira
NZ_KI912107.1	47	4750185	4750445	0	WP_044262699.1	CYTFE_RS27365	GCF_000517085.1	transposase	HTH_28	Saccharicrinis fermentans DSM 9555 = JCM 21142	Bacteria; Bacteroidota; Bacteroidia; Marinilabiliales; Marinilabiliaceae; Saccharicrinis
NZ_KI912107.1	47	4750515	4750802	0	WP_044214136.1	CYTFE_RS27370	GCF_000517085.1	helix-turn-helix transcriptional regulator	HTH_3	Saccharicrinis fermentans DSM 9555 = JCM 21142	Bacteria; Bacteroidota; Bacteroidia; Marinilabiliales; Marinilabiliaceae; Saccharicrinis
NZ_KI912107.1	47	4750836	4751132	0	WP_027473183.1	CYTFE_RS0119495	GCF_000517085.1	hypothetical protein	-	Saccharicrinis fermentans DSM 9555 = JCM 21142	Bacteria; Bacteroidota; Bacteroidia; Marinilabiliales; Marinilabiliaceae; Saccharicrinis
NZ_KI912107.1	47	4751138	4751920	1	WP_052343315.1	CYTFE_RS29035	GCF_000517085.1	hypothetical protein	-	Saccharicrinis fermentans DSM 9555 = JCM 21142	Bacteria; Bacteroidota; Bacteroidia; Marinilabiliales; Marinilabiliaceae; Saccharicrinis
NZ_KI912107.1	47	4751926	4752333	0	WP_235208333.1	CYTFE_RS0119505	GCF_000517085.1	type VI secretion system tube protein TssD	TssD	Saccharicrinis fermentans DSM 9555 = JCM 21142	Bacteria; Bacteroidota; Bacteroidia; Marinilabiliales; Marinilabiliaceae; Saccharicrinis
NZ_KI912107.1	47	4752343	4752768	0	WP_027473185.1	CYTFE_RS0119510	GCF_000517085.1	type VI secretion system tube protein TssD	TssD	Saccharicrinis fermentans DSM 9555 = JCM 21142	Bacteria; Bacteroidota; Bacteroidia; Marinilabiliales; Marinilabiliaceae; Saccharicrinis
NZ_KI912107.1	47	4752779	4755313	0	WP_044214131.1	CYTFE_RS30160	GCF_000517085.1	ATP-dependent Clp protease ATP-binding subunit	AAA+AAA_lid_9+AAA_2+ClpB_D2-small	Saccharicrinis fermentans DSM 9555 = JCM 21142	Bacteria; Bacteroidota; Bacteroidia; Marinilabiliales; Marinilabiliaceae; Saccharicrinis
NZ_JOMI01000009.1	48	235711	236391	0	WP_051697969.1	K348_RS18880	GCF_000711235.1	RHS repeat-associated core domain-containing protein	-	Prevotella sp. 10(H)	Bacteria; Bacteroidota; Bacteroidia; Bacteroidales; Prevotellaceae; Prevotella
NZ_JOMI01000009.1	48	236486	236776	0	WP_029906656.1	K348_RS0116535	GCF_000711235.1	hypothetical protein	-	Prevotella sp. 10(H)	Bacteria; Bacteroidota; Bacteroidia; Bacteroidales; Prevotellaceae; Prevotella
NZ_JOMI01000009.1	48	236782	237675	0	WP_231496817.1	K348_RS0116540	GCF_000711235.1	RHS repeat-associated core domain-containing protein	-	Prevotella sp. 10(H)	Bacteria; Bacteroidota; Bacteroidia; Bacteroidales; Prevotellaceae; Prevotella
NZ_JOMI01000009.1	48	237948	241247	1	WP_051697972.1	K348_RS0116550	GCF_000711235.1	DUF6443 domain-containing protein	DUF6443	Prevotella sp. 10(H)	Bacteria; Bacteroidota; Bacteroidia; Bacteroidales; Prevotellaceae; Prevotella
NZ_JOMI01000009.1	48	241259	244843	0	WP_029906660.1	K348_RS0116555	GCF_000711235.1	hypothetical protein	-	Prevotella sp. 10(H)	Bacteria; Bacteroidota; Bacteroidia; Bacteroidales; Prevotellaceae; Prevotella
NZ_JOMI01000009.1	48	244856	245992	0	WP_051697975.1	K348_RS18580	GCF_000711235.1	T9SS type A sorting domain-containing protein	Por_Secre_tail	Prevotella sp. 10(H)	Bacteria; Bacteroidota; Bacteroidia; Bacteroidales; Prevotellaceae; Prevotella
NZ_JOMI01000009.1	48	247338	247979	0	WP_231496824.1	K348_RS0116570	GCF_000711235.1	AraC family transcriptional regulator	Receiver+HTH_18	Prevotella sp. 10(H)	Bacteria; Bacteroidota; Bacteroidia; Bacteroidales; Prevotellaceae; Prevotella
NZ_CP016201.1	49	2399575	2400219	0	WP_066848745.1	AXF19_RS10915	GCF_001683335.1	hypothetical protein	-	Selenomonas sp. oral taxon 126	Bacteria; Bacillota; Negativicutes; Selenomonadales; Selenomonadaceae; Selenomonas
NZ_CP016201.1	49	2400223	2402523	0	WP_237141749.1	AXF19_RS15580	GCF_001683335.1	hemagglutinin repeat-containing protein	Fil_haemagg_2+DUF637	Selenomonas sp. oral taxon 126	Bacteria; Bacillota; Negativicutes; Selenomonadales; Selenomonadaceae; Selenomonas
NZ_CP016201.1	49	2402610	2403518	0	WP_066848754.1	AXF19_RS10930	GCF_001683335.1	hypothetical protein	-	Selenomonas sp. oral taxon 126	Bacteria; Bacillota; Negativicutes; Selenomonadales; Selenomonadaceae; Selenomonas
NZ_CP016201.1	49	2403515	2405302	1	WP_084784821.1	AXF19_RS14030	GCF_001683335.1	hemagglutinin repeat-containing protein	Fil_haemagg_2+DUF637	Selenomonas sp. oral taxon 126	Bacteria; Bacillota; Negativicutes; Selenomonadales; Selenomonadaceae; Selenomonas
NZ_CP016201.1	49	2405354	2405698	0	WP_066848756.1	AXF19_RS10940	GCF_001683335.1	hypothetical protein	-	Selenomonas sp. oral taxon 126	Bacteria; Bacillota; Negativicutes; Selenomonadales; Selenomonadaceae; Selenomonas
NZ_CP016201.1	49	2406010	2406447	0	WP_237141603.1	AXF19_RS10945	GCF_001683335.1	DUF2691 family protein	DUF2691	Selenomonas sp. oral taxon 126	Bacteria; Bacillota; Negativicutes; Selenomonadales; Selenomonadaceae; Selenomonas
NZ_CP016201.1	49	2406448	2413404	0	WP_172837386.1	AXF19_RS10950	GCF_001683335.1	hemagglutinin repeat-containing protein	TPS+Fil_haemagg_2+Fil_haemagg_2+Ntox24	Selenomonas sp. oral taxon 126	Bacteria; Bacillota; Negativicutes; Selenomonadales; Selenomonadaceae; Selenomonas
NZ_ARZY01000010.1	50	108612	109130	0	WP_035014081.1	DS2_RS07575	GCF_000568405.1	protein-export chaperone SecB	SecB	Catenovulum agarivorans DS-2	Bacteria; Pseudomonadota; Gammaproteobacteria; Alteromonadales; Alteromonadaceae; Catenovulum
NZ_ARZY01000010.1	50	109132	110139	0	WP_035014082.1	DS2_RS07580	GCF_000568405.1	NAD(P)H-dependent glycerol-3-phosphate dehydrogenase	NAD_Gly3P_dh_N+NAD_Gly3P_dh_C	Catenovulum agarivorans DS-2	Bacteria; Pseudomonadota; Gammaproteobacteria; Alteromonadales; Alteromonadaceae; Catenovulum
NZ_ARZY01000010.1	50	110302	110904	0	WP_035014083.1	DS2_RS07585	GCF_000568405.1	hypothetical protein	-	Catenovulum agarivorans DS-2	Bacteria; Pseudomonadota; Gammaproteobacteria; Alteromonadales; Alteromonadaceae; Catenovulum
NZ_ARZY01000010.1	50	110931	111059	0		DS2_RS20415	GCF_000568405.1	IS982 family transposase		Catenovulum agarivorans DS-2	Bacteria; Pseudomonadota; Gammaproteobacteria; Alteromonadales; Alteromonadaceae; Catenovulum
NZ_ARZY01000010.1	50	111499	112175	1	WP_035014085.1	DS2_RS07595	GCF_000568405.1	RHS repeat-associated core domain-containing protein	-	Catenovulum agarivorans DS-2	Bacteria; Pseudomonadota; Gammaproteobacteria; Alteromonadales; Alteromonadaceae; Catenovulum
NZ_BAKJ01000083.1	51	3473	4459	0	WP_244440514.1	JCM16496_RS24410	GCF_000614125.1	RHS repeat-associated core domain-containing protein	-	Bacteroides rodentium JCM 16496	Bacteria; Bacteroidota; Bacteroidia; Bacteroidales; Bacteroidaceae; Bacteroides
NZ_BAKJ01000083.1	51	4456	5886	0	WP_128809757.1	JCM16496_RS22430	GCF_000614125.1	hypothetical protein	-	Bacteroides rodentium JCM 16496	Bacteria; Bacteroidota; Bacteroidia; Bacteroidales; Bacteroidaceae; Bacteroides
NZ_BAKJ01000083.1	51	5979	6548	0	WP_025836309.1	JCM16496_RS23125	GCF_000614125.1	hypothetical protein	-	Bacteroides rodentium JCM 16496	Bacteria; Bacteroidota; Bacteroidia; Bacteroidales; Bacteroidaceae; Bacteroides
NZ_BAKJ01000083.1	51	6529	7303	1	WP_025836310.1	JCM16496_RS19980	GCF_000614125.1	RHS repeat-associated core domain-containing protein	DUF4105	Bacteroides rodentium JCM 16496	Bacteria; Bacteroidota; Bacteroidia; Bacteroidales; Bacteroidaceae; Bacteroides
NZ_JMSQ01000004.1	52	31200	32078	0	WP_031519510.1	ET34_RS0103530	GCF_000696575.1	HNH endonuclease	HNH_2	Siccibacter colletis	Bacteria; Pseudomonadota; Gammaproteobacteria; Enterobacterales; Enterobacteriaceae; Siccibacter
NZ_JMSQ01000004.1	52	32372	33100	0	WP_031519512.1	ET34_RS0103535	GCF_000696575.1	hypothetical protein	Ribophorin_II	Siccibacter colletis	Bacteria; Pseudomonadota; Gammaproteobacteria; Enterobacterales; Enterobacteriaceae; Siccibacter
NZ_JMSQ01000004.1	52	33138	33812	0	WP_031519513.1	ET34_RS0103540	GCF_000696575.1	YecA family protein	UPF0149+SEC-C	Siccibacter colletis	Bacteria; Pseudomonadota; Gammaproteobacteria; Enterobacterales; Enterobacteriaceae; Siccibacter
NZ_JMSQ01000004.1	52	34300	35478	1	WP_051640458.1	ET34_RS0103545	GCF_000696575.1	hypothetical protein	-	Siccibacter colletis	Bacteria; Pseudomonadota; Gammaproteobacteria; Enterobacterales; Enterobacteriaceae; Siccibacter
NZ_JMSQ01000004.1	52	35465	36040	0	WP_152548342.1	ET34_RS0103550	GCF_000696575.1	hypothetical protein	-	Siccibacter colletis	Bacteria; Pseudomonadota; Gammaproteobacteria; Enterobacterales; Enterobacteriaceae; Siccibacter
NZ_JMSQ01000004.1	52	36055	36321	0	WP_031519518.1	ET34_RS0103555	GCF_000696575.1	hypothetical protein	-	Siccibacter colletis	Bacteria; Pseudomonadota; Gammaproteobacteria; Enterobacterales; Enterobacteriaceae; Siccibacter
NZ_JMSQ01000004.1	52	36358	36606	0	WP_031519520.1	ET34_RS0103560	GCF_000696575.1	hypothetical protein	-	Siccibacter colletis	Bacteria; Pseudomonadota; Gammaproteobacteria; Enterobacterales; Enterobacteriaceae; Siccibacter
NZ_LJPA01000011.1	53	172805	173893	0	WP_055407159.1	UK82_RS12265	GCF_001414035.1	hypothetical protein	DUF3466	Frankia sp. ACN1ag	Bacteria; Actinomycetota; Actinomycetes; Frankiales; Frankiaceae; Frankia
NZ_LJPA01000011.1	53	174091	174291	0	WP_236705847.1	UK82_RS37485	GCF_001414035.1	TauD/TfdA family dioxygenase	TauD	Frankia sp. ACN1ag	Bacteria; Actinomycetota; Actinomycetes; Frankiales; Frankiaceae; Frankia
NZ_LJPA01000011.1	53	174292	174292	0		NZ_LJPA01000011.1.000327	GCF_001414035.1			Frankia sp. ACN1ag	Bacteria; Actinomycetota; Actinomycetes; Frankiales; Frankiaceae; Frankia
NZ_LJPA01000011.1	53	174293	174879	0		UK82_RS12270	GCF_001414035.1	TauD/TfdA family dioxygenase		Frankia sp. ACN1ag	Bacteria; Actinomycetota; Actinomycetes; Frankiales; Frankiaceae; Frankia
NZ_LJPA01000011.1	53	175212	176330	0	WP_044886183.1	UK82_RS12275	GCF_001414035.1	NADH:flavin oxidoreductase	Oxidored_FMN	Frankia sp. ACN1ag	Bacteria; Actinomycetota; Actinomycetes; Frankiales; Frankiaceae; Frankia
NZ_LJPA01000011.1	53	176689	176892	0		UK82_RS12280	GCF_001414035.1	YciI family protein		Frankia sp. ACN1ag	Bacteria; Actinomycetota; Actinomycetes; Frankiales; Frankiaceae; Frankia
NZ_LJPA01000011.1	53	177101	178021	1	WP_055407163.1	UK82_RS12285	GCF_001414035.1	hypothetical protein	-	Frankia sp. ACN1ag	Bacteria; Actinomycetota; Actinomycetes; Frankiales; Frankiaceae; Frankia
NZ_LJPA01000011.1	53	178044	179279	0	WP_152989865.1	UK82_RS32690	GCF_001414035.1	hypothetical protein	STY-kinase	Frankia sp. ACN1ag	Bacteria; Actinomycetota; Actinomycetes; Frankiales; Frankiaceae; Frankia
NZ_LJPA01000011.1	53	179276	180352	0	WP_128423329.1	UK82_RS12290	GCF_001414035.1	PP2C family serine/threonine-protein phosphatase	PP2C_2	Frankia sp. ACN1ag	Bacteria; Actinomycetota; Actinomycetes; Frankiales; Frankiaceae; Frankia
NZ_LJPA01000011.1	53	180349	181047	0	WP_199865759.1	UK82_RS12295	GCF_001414035.1	VWA domain-containing protein	VWA	Frankia sp. ACN1ag	Bacteria; Actinomycetota; Actinomycetes; Frankiales; Frankiaceae; Frankia
NZ_MCTT01000006.1	54	25933	26217	0	WP_102363858.1	BCU96_RS25605	GCF_002874555.1	phage tail assembly protein	Phage_TAC_7	Vibrio lentus	Bacteria; Pseudomonadota; Gammaproteobacteria; Vibrionales; Vibrionaceae; Vibrio
NZ_MCTT01000006.1	54	26217	26369	0	WP_276327524.1	BCU96_RS07770	GCF_002874555.1	GpE family phage tail protein	Phage_P2_GpE	Vibrio lentus	Bacteria; Pseudomonadota; Gammaproteobacteria; Vibrionales; Vibrionaceae; Vibrio
NZ_MCTT01000006.1	54	26405	28306	0	WP_102363857.1	BCU96_RS07775	GCF_002874555.1	hypothetical protein	-	Vibrio lentus	Bacteria; Pseudomonadota; Gammaproteobacteria; Vibrionales; Vibrionaceae; Vibrio
NZ_MCTT01000006.1	54	28669	29559	1	WP_102312731.1	BCU96_RS07785	GCF_002874555.1	hypothetical protein	-	Vibrio lentus	Bacteria; Pseudomonadota; Gammaproteobacteria; Vibrionales; Vibrionaceae; Vibrio
NZ_MCTT01000006.1	54	29949	30488	0	WP_065104654.1	BCU96_RS07790	GCF_002874555.1	YaeQ family protein	YaeQ	Vibrio lentus	Bacteria; Pseudomonadota; Gammaproteobacteria; Vibrionales; Vibrionaceae; Vibrio
NZ_MCTT01000006.1	54	30481	31062	0	WP_102312730.1	BCU96_RS07795	GCF_002874555.1	hypothetical protein	-	Vibrio lentus	Bacteria; Pseudomonadota; Gammaproteobacteria; Vibrionales; Vibrionaceae; Vibrio
NZ_MCTT01000006.1	54	31522	32175	0	WP_004731548.1	BCU96_RS07800	GCF_002874555.1	GTP cyclohydrolase I FolE	GTP_cyclohydroI	Vibrio lentus	Bacteria; Pseudomonadota; Gammaproteobacteria; Vibrionales; Vibrionaceae; Vibrio
NZ_QRMP01000006.1	55	59696	60307	0	WP_147381184.1	DW103_RS06470	GCF_003473295.1	hypothetical protein	-	Parabacteroides sp. AM08-6	Bacteria; Bacteroidota; Bacteroidia; Bacteroidales; Tannerellaceae; Parabacteroides
NZ_QRMP01000006.1	55	60336	60683	0	WP_147381185.1	DW103_RS18410	GCF_003473295.1	hypothetical protein	-	Parabacteroides sp. AM08-6	Bacteria; Bacteroidota; Bacteroidia; Bacteroidales; Tannerellaceae; Parabacteroides
NZ_QRMP01000006.1	55	61293	61544	0	WP_147381186.1	DW103_RS06485	GCF_003473295.1	hypothetical protein	-	Parabacteroides sp. AM08-6	Bacteria; Bacteroidota; Bacteroidia; Bacteroidales; Tannerellaceae; Parabacteroides
NZ_QRMP01000006.1	55	61547	62689	1	WP_122274854.1	DW103_RS06490	GCF_003473295.1	RHS repeat-associated core domain-containing protein	-	Parabacteroides sp. AM08-6	Bacteria; Bacteroidota; Bacteroidia; Bacteroidales; Tannerellaceae; Parabacteroides
NZ_QRMP01000006.1	55	63070	66396	0	WP_122274856.1	DW103_RS06500	GCF_003473295.1	DUF6443 domain-containing protein	DUF6443	Parabacteroides sp. AM08-6	Bacteria; Bacteroidota; Bacteroidia; Bacteroidales; Tannerellaceae; Parabacteroides
NZ_QRMP01000006.1	55	66421	67578	0	WP_122274857.1	DW103_RS06505	GCF_003473295.1	T9SS type A sorting domain-containing protein	Por_Secre_tail	Parabacteroides sp. AM08-6	Bacteria; Bacteroidota; Bacteroidia; Bacteroidales; Tannerellaceae; Parabacteroides
NZ_QRMP01000006.1	55	67600	70806	0	WP_122274858.1	DW103_RS06510	GCF_003473295.1	hypothetical protein	-	Parabacteroides sp. AM08-6	Bacteria; Bacteroidota; Bacteroidia; Bacteroidales; Tannerellaceae; Parabacteroides
NZ_PKNE01000008.1	56	29014	29493	0	WP_042606441.1	C0Q55_RS00745	GCF_002929885.1	RDD family protein	RDD	Vibrio hyugaensis	Bacteria; Pseudomonadota; Gammaproteobacteria; Vibrionales; Vibrionaceae; Vibrio
NZ_PKNE01000008.1	56	29739	30404	0	WP_104039887.1	C0Q55_RS00750	GCF_002929885.1	SDR family NAD(P)-dependent oxidoreductase	adh_short	Vibrio hyugaensis	Bacteria; Pseudomonadota; Gammaproteobacteria; Vibrionales; Vibrionaceae; Vibrio
NZ_PKNE01000008.1	56	31103	31720	0	WP_146074124.1	C0Q55_RS00755	GCF_002929885.1	hypothetical protein	-	Vibrio hyugaensis	Bacteria; Pseudomonadota; Gammaproteobacteria; Vibrionales; Vibrionaceae; Vibrio
NZ_PKNE01000008.1	56	32127	33365	1	WP_146074125.1	C0Q55_RS00760	GCF_002929885.1	hypothetical protein	-	Vibrio hyugaensis	Bacteria; Pseudomonadota; Gammaproteobacteria; Vibrionales; Vibrionaceae; Vibrio
NZ_PKNE01000008.1	56	33355	33609	0	WP_104039890.1	C0Q55_RS00765	GCF_002929885.1	hypothetical protein	-	Vibrio hyugaensis	Bacteria; Pseudomonadota; Gammaproteobacteria; Vibrionales; Vibrionaceae; Vibrio
NZ_PKNE01000008.1	56	33704	34930	0	WP_104039891.1	C0Q55_RS00770	GCF_002929885.1	site-specific integrase	Arm-DNA-bind_3+Phage_integrase	Vibrio hyugaensis	Bacteria; Pseudomonadota; Gammaproteobacteria; Vibrionales; Vibrionaceae; Vibrio
NZ_PKNE01000008.1	56	35002	35391	0	WP_104039892.1	C0Q55_RS00775	GCF_002929885.1	hypothetical protein	-	Vibrio hyugaensis	Bacteria; Pseudomonadota; Gammaproteobacteria; Vibrionales; Vibrionaceae; Vibrio
NZ_NIBU01000092.1	57	2763	3095	0	WP_169923622.1	Xinn_RS18940	GCF_002632485.1	DDE-type integrase/transposase/recombinase	rve	Xenorhabdus innexi	Bacteria; Pseudomonadota; Gammaproteobacteria; Enterobacterales; Morganellaceae; Xenorhabdus
NZ_NIBU01000092.1	57	3082	3540	0	WP_086956833.1	Xinn_RS18945	GCF_002632485.1	hypothetical protein	-	Xenorhabdus innexi	Bacteria; Pseudomonadota; Gammaproteobacteria; Enterobacterales; Morganellaceae; Xenorhabdus
NZ_NIBU01000092.1	57	3542	3967	0	WP_086956832.1	Xinn_RS18950	GCF_002632485.1	hypothetical protein	-	Xenorhabdus innexi	Bacteria; Pseudomonadota; Gammaproteobacteria; Enterobacterales; Morganellaceae; Xenorhabdus
NZ_NIBU01000092.1	57	4256	4381	0		Xinn_RS18955	GCF_002632485.1	DUF4277 domain-containing protein		Xenorhabdus innexi	Bacteria; Pseudomonadota; Gammaproteobacteria; Enterobacterales; Morganellaceae; Xenorhabdus
NZ_NIBU01000092.1	57	4390	5434	0		Xinn_RS18960	GCF_002632485.1	IS3 family transposase		Xenorhabdus innexi	Bacteria; Pseudomonadota; Gammaproteobacteria; Enterobacterales; Morganellaceae; Xenorhabdus
NZ_NIBU01000092.1	57	5727	6542	1	WP_086954434.1	Xinn_RS18965	GCF_002632485.1	hypothetical protein	-	Xenorhabdus innexi	Bacteria; Pseudomonadota; Gammaproteobacteria; Enterobacterales; Morganellaceae; Xenorhabdus
NZ_NIBU01000092.1	57	7141	7563	0	WP_099137749.1	Xinn_RS18975	GCF_002632485.1	hypothetical protein	-	Xenorhabdus innexi	Bacteria; Pseudomonadota; Gammaproteobacteria; Enterobacterales; Morganellaceae; Xenorhabdus
NZ_NIBU01000092.1	57	7605	7811	0	WP_086954432.1	Xinn_RS18980	GCF_002632485.1	AlpA family transcriptional regulator	Phage_AlpA	Xenorhabdus innexi	Bacteria; Pseudomonadota; Gammaproteobacteria; Enterobacterales; Morganellaceae; Xenorhabdus
NZ_NIBU01000092.1	57	7951	9117	0		Xinn_RS18985	GCF_002632485.1	tyrosine-type recombinase/integrase		Xenorhabdus innexi	Bacteria; Pseudomonadota; Gammaproteobacteria; Enterobacterales; Morganellaceae; Xenorhabdus
NZ_NIBU01000092.1	57	9152	9343	0		Xinn_RS22235	GCF_002632485.1	IS3 family transposase		Xenorhabdus innexi	Bacteria; Pseudomonadota; Gammaproteobacteria; Enterobacterales; Morganellaceae; Xenorhabdus
NZ_CP034171.1	58	1720761	1721912	0	WP_228410913.1	EIH08_RS08030	GCF_003860485.1	sensor protein KdpD	KdpD	Chryseobacterium taklimakanense	Bacteria; Bacteroidota; Flavobacteriia; Flavobacteriales; Weeksellaceae; Chryseobacterium group; Chryseobacterium
NZ_CP034171.1	58	1721917	1723626	0	WP_228410914.1	EIH08_RS08035	GCF_003860485.1	ATP-binding protein	Exostosin+HAMP+PAS+HisKA+His-Kinase	Chryseobacterium taklimakanense	Bacteria; Bacteroidota; Flavobacteriia; Flavobacteriales; Weeksellaceae; Chryseobacterium group; Chryseobacterium
NZ_CP034171.1	58	1724085	1724912	0	WP_262676322.1	EIH08_RS08045	GCF_003860485.1	IS3 family transposase	HTH_21+rve	Chryseobacterium taklimakanense	Bacteria; Bacteroidota; Flavobacteriia; Flavobacteriales; Weeksellaceae; Chryseobacterium group; Chryseobacterium
NZ_CP034171.1	58	1724909	1725541	1	WP_185126938.1	EIH08_RS12660	GCF_003860485.1	hypothetical protein	-	Chryseobacterium taklimakanense	Bacteria; Bacteroidota; Flavobacteriia; Flavobacteriales; Weeksellaceae; Chryseobacterium group; Chryseobacterium
NZ_CP034171.1	58	1725690	1726166	0	WP_124784855.1	EIH08_RS08055	GCF_003860485.1	sel1 repeat family protein	-	Chryseobacterium taklimakanense	Bacteria; Bacteroidota; Flavobacteriia; Flavobacteriales; Weeksellaceae; Chryseobacterium group; Chryseobacterium
NZ_CP034171.1	58	1726241	1727554	0	WP_228410915.1	EIH08_RS08060	GCF_003860485.1	RHS repeat-associated core domain-containing protein	-	Chryseobacterium taklimakanense	Bacteria; Bacteroidota; Flavobacteriia; Flavobacteriales; Weeksellaceae; Chryseobacterium group; Chryseobacterium
NZ_CP034171.1	58	1727637	1727978	0	WP_124784856.1	EIH08_RS08065	GCF_003860485.1	hypothetical protein	-	Chryseobacterium taklimakanense	Bacteria; Bacteroidota; Flavobacteriia; Flavobacteriales; Weeksellaceae; Chryseobacterium group; Chryseobacterium
NZ_CP034433.1	59	314220	314969	0	WP_233702132.1	EJO50_RS01335	GCF_003952345.1	DUF3396 domain-containing protein	TsiV	Iodobacter ciconiae	Bacteria; Pseudomonadota; Betaproteobacteria; Neisseriales; Chitinibacteraceae; Iodobacter
NZ_CP034433.1	59	314954	315442	0	WP_125971223.1	EJO50_RS01340	GCF_003952345.1	hypothetical protein	TsiV	Iodobacter ciconiae	Bacteria; Pseudomonadota; Betaproteobacteria; Neisseriales; Chitinibacteraceae; Iodobacter
NZ_CP034433.1	59	315681	316112	0	WP_125971224.1	EJO50_RS01345	GCF_003952345.1	hypothetical protein	-	Iodobacter ciconiae	Bacteria; Pseudomonadota; Betaproteobacteria; Neisseriales; Chitinibacteraceae; Iodobacter
NZ_CP034433.1	59	316093	316782	1	WP_125971225.1	EJO50_RS01350	GCF_003952345.1	hypothetical protein	-	Iodobacter ciconiae	Bacteria; Pseudomonadota; Betaproteobacteria; Neisseriales; Chitinibacteraceae; Iodobacter
NZ_CP034433.1	59	316779	319574	0		EJO50_RS01355	GCF_003952345.1	type VI secretion system Vgr family protein		Iodobacter ciconiae	Bacteria; Pseudomonadota; Betaproteobacteria; Neisseriales; Chitinibacteraceae; Iodobacter
NZ_CP034433.1	59	320061	321314	0	WP_125971226.1	EJO50_RS01360	GCF_003952345.1	6-phosphofructokinase	PFK	Iodobacter ciconiae	Bacteria; Pseudomonadota; Betaproteobacteria; Neisseriales; Chitinibacteraceae; Iodobacter
NZ_CP034433.1	59	321573	322508	0	WP_125971227.1	EJO50_RS01365	GCF_003952345.1	tRNA (adenosine(37)-N6)-dimethylallyltransferase MiaA	IPPT	Iodobacter ciconiae	Bacteria; Pseudomonadota; Betaproteobacteria; Neisseriales; Chitinibacteraceae; Iodobacter
NZ_CP034433.1	59	322620	324569	0	WP_125971228.1	EJO50_RS01370	GCF_003952345.1	DNA mismatch repair endonuclease MutL	HATPase_c_3+DNA_mis_repair+MutL_C	Iodobacter ciconiae	Bacteria; Pseudomonadota; Betaproteobacteria; Neisseriales; Chitinibacteraceae; Iodobacter
NZ_RWJG01000006.1	60	16462	17361	0	WP_126729010.1	EIZ46_RS03720	GCF_003984665.1	RHS repeat-associated core domain-containing protein	-	Chryseobacterium lacus	Bacteria; Bacteroidota; Flavobacteriia; Flavobacteriales; Weeksellaceae; Chryseobacterium group; Chryseobacterium
NZ_RWJG01000006.1	60	17376	17846	0	WP_126729011.1	EIZ46_RS03725	GCF_003984665.1	hypothetical protein	-	Chryseobacterium lacus	Bacteria; Bacteroidota; Flavobacteriia; Flavobacteriales; Weeksellaceae; Chryseobacterium group; Chryseobacterium
NZ_RWJG01000006.1	60	17892	18056	0	WP_166427885.1	EIZ46_RS11415	GCF_003984665.1	hypothetical protein	-	Chryseobacterium lacus	Bacteria; Bacteroidota; Flavobacteriia; Flavobacteriales; Weeksellaceae; Chryseobacterium group; Chryseobacterium
NZ_RWJG01000006.1	60	18075	18965	1	WP_126729012.1	EIZ46_RS03730	GCF_003984665.1	RHS repeat-associated core domain-containing protein	-	Chryseobacterium lacus	Bacteria; Bacteroidota; Flavobacteriia; Flavobacteriales; Weeksellaceae; Chryseobacterium group; Chryseobacterium
NZ_RWJG01000006.1	60	19395	20192	0	WP_126729013.1	EIZ46_RS03735	GCF_003984665.1	RHS repeat-associated core domain-containing protein	-	Chryseobacterium lacus	Bacteria; Bacteroidota; Flavobacteriia; Flavobacteriales; Weeksellaceae; Chryseobacterium group; Chryseobacterium
NZ_RWJG01000006.1	60	20205	20723	0	WP_126729014.1	EIZ46_RS03740	GCF_003984665.1	hypothetical protein	-	Chryseobacterium lacus	Bacteria; Bacteroidota; Flavobacteriia; Flavobacteriales; Weeksellaceae; Chryseobacterium group; Chryseobacterium
NZ_RWJG01000006.1	60	21086	21406	0	WP_126729015.1	EIZ46_RS03745	GCF_003984665.1	hypothetical protein	-	Chryseobacterium lacus	Bacteria; Bacteroidota; Flavobacteriia; Flavobacteriales; Weeksellaceae; Chryseobacterium group; Chryseobacterium
NZ_CP031011.1	61	2066284	2067684	0	WP_058869988.1	DT536_RS10055	GCF_003335165.1	tRNA 5-hydroxyuridine modification protein YegQ	Peptidase_U32+Peptidase_U32_C	Acinetobacter johnsonii	Bacteria; Pseudomonadota; Gammaproteobacteria; Moraxellales; Moraxellaceae; Acinetobacter
NZ_CP031011.1	61	2068147	2068578	0	WP_058869987.1	DT536_RS10060	GCF_003335165.1	Cd(II)/Pb(II)-responsive transcriptional regulator	MerR-DNA-bind	Acinetobacter johnsonii	Bacteria; Pseudomonadota; Gammaproteobacteria; Moraxellales; Moraxellaceae; Acinetobacter
NZ_CP031011.1	61	2068655	2069278	0	WP_010327173.1	DT536_RS10065	GCF_003335165.1	cation transporter	Cation_efflux	Acinetobacter johnsonii	Bacteria; Pseudomonadota; Gammaproteobacteria; Moraxellales; Moraxellaceae; Acinetobacter
NZ_CP031011.1	61	2069478	2072273	0		DT536_RS10070	GCF_003335165.1	type VI secretion system Vgr family protein		Acinetobacter johnsonii	Bacteria; Pseudomonadota; Gammaproteobacteria; Moraxellales; Moraxellaceae; Acinetobacter
NZ_CP031011.1	61	2072277	2073047	1	WP_058870468.1	DT536_RS10075	GCF_003335165.1	hypothetical protein	-	Acinetobacter johnsonii	Bacteria; Pseudomonadota; Gammaproteobacteria; Moraxellales; Moraxellaceae; Acinetobacter
NZ_CP031011.1	61	2073139	2073510	0	WP_227509236.1	DT536_RS10080	GCF_003335165.1	hypothetical protein	-	Acinetobacter johnsonii	Bacteria; Pseudomonadota; Gammaproteobacteria; Moraxellales; Moraxellaceae; Acinetobacter
NZ_CP031011.1	61	2073566	2073862	0	WP_081313274.1	DT536_RS10085	GCF_003335165.1	hypothetical protein	-	Acinetobacter johnsonii	Bacteria; Pseudomonadota; Gammaproteobacteria; Moraxellales; Moraxellaceae; Acinetobacter
NZ_CP031011.1	61	2073830	2074762	0		DT536_RS10090	GCF_003335165.1	IS5 family transposase		Acinetobacter johnsonii	Bacteria; Pseudomonadota; Gammaproteobacteria; Moraxellales; Moraxellaceae; Acinetobacter
NZ_CP031011.1	61	2074876	2076008	0	WP_223155595.1	DT536_RS10095	GCF_003335165.1	IS3-like element ISAba14 family transposase	HTH_21+rve+rve_2	Acinetobacter johnsonii	Bacteria; Pseudomonadota; Gammaproteobacteria; Moraxellales; Moraxellaceae; Acinetobacter
NZ_CP039844.1	62	1614784	1615881	0	WP_282550894.1	FCT01_RS07180	GCF_005155965.1	lipopolysaccharide heptosyltransferase family protein	Glyco_transf_9	Providencia rettgeri	Bacteria; Pseudomonadota; Gammaproteobacteria; Enterobacterales; Morganellaceae; Providencia
NZ_CP039844.1	62	1615942	1616334	0	WP_282550895.1	FCT01_RS07185	GCF_005155965.1	serine acetyltransferase	Hexapep	Providencia rettgeri	Bacteria; Pseudomonadota; Gammaproteobacteria; Enterobacterales; Morganellaceae; Providencia
NZ_CP039844.1	62	1616883	1617221	0	WP_110592607.1	FCT01_RS07190	GCF_005155965.1	type VI secretion system tube protein TssD	T6SS_HCP	Providencia rettgeri	Bacteria; Pseudomonadota; Gammaproteobacteria; Enterobacterales; Morganellaceae; Providencia
NZ_CP039844.1	62	1617239	1618297	1	WP_110592108.1	FCT01_RS07195	GCF_005155965.1	PAAR domain-containing protein	PAAR_motif	Providencia rettgeri	Bacteria; Pseudomonadota; Gammaproteobacteria; Enterobacterales; Morganellaceae; Providencia
NZ_CP039844.1	62	1619486	1620364	0	WP_110592105.1	FCT01_RS07200	GCF_005155965.1	aspartate/glutamate racemase family protein	Asp_Glu_race	Providencia rettgeri	Bacteria; Pseudomonadota; Gammaproteobacteria; Enterobacterales; Morganellaceae; Providencia
NZ_CP039844.1	62	1620401	1620979	0	WP_243154744.1	FCT01_RS07205	GCF_005155965.1	2-oxo-4-hydroxy-4-carboxy-5-ureidoimidazoline decarboxylase	OHCU_decarbox	Providencia rettgeri	Bacteria; Pseudomonadota; Gammaproteobacteria; Enterobacterales; Morganellaceae; Providencia
NZ_CP039844.1	62	1621137	1621922	0	WP_004261565.1	FCT01_RS07210	GCF_005155965.1	(S)-ureidoglycine aminohydrolase	Cupin_2+Cupin_2	Providencia rettgeri	Bacteria; Pseudomonadota; Gammaproteobacteria; Enterobacterales; Morganellaceae; Providencia
NZ_CP045300.1	63	1407867	1408490	0	WP_090119190.1	GCU50_RS07065	GCF_009363135.1	glutathione S-transferase family protein	GST_N+GST_C	Kosakonia arachidis	Bacteria; Pseudomonadota; Gammaproteobacteria; Enterobacterales; Enterobacteriaceae; Kosakonia
NZ_CP045300.1	63	1408593	1409051	0	WP_090119188.1	GCU50_RS07070	GCF_009363135.1	hypothetical protein	-	Kosakonia arachidis	Bacteria; Pseudomonadota; Gammaproteobacteria; Enterobacterales; Enterobacteriaceae; Kosakonia
NZ_CP045300.1	63	1410256	1410636	0	WP_090119186.1	GCU50_RS07075	GCF_009363135.1	hypothetical protein	-	Kosakonia arachidis	Bacteria; Pseudomonadota; Gammaproteobacteria; Enterobacterales; Enterobacteriaceae; Kosakonia
NZ_CP045300.1	63	1410713	1411867	1	WP_090119184.1	GCU50_RS07080	GCF_009363135.1	PAAR domain-containing protein	PAAR_motif	Kosakonia arachidis	Bacteria; Pseudomonadota; Gammaproteobacteria; Enterobacterales; Enterobacteriaceae; Kosakonia
NZ_CP045300.1	63	1411857	1412120	0	WP_139234376.1	GCU50_RS07085	GCF_009363135.1	hypothetical protein	-	Kosakonia arachidis	Bacteria; Pseudomonadota; Gammaproteobacteria; Enterobacterales; Enterobacteriaceae; Kosakonia
NZ_CP045300.1	63	1412690	1413154	0	WP_090119182.1	GCU50_RS07090	GCF_009363135.1	GNAT family N-acetyltransferase	Acetyltransf_7	Kosakonia arachidis	Bacteria; Pseudomonadota; Gammaproteobacteria; Enterobacterales; Enterobacteriaceae; Kosakonia
NZ_CP045300.1	63	1413346	1413606	0	WP_090119180.1	GCU50_RS07095	GCF_009363135.1	hypothetical protein	-	Kosakonia arachidis	Bacteria; Pseudomonadota; Gammaproteobacteria; Enterobacterales; Enterobacteriaceae; Kosakonia
NZ_WJFW01000001.1	64	18392	19012	0	WP_003856793.1	GIJ63_RS00110	GCF_009647485.1	L-threonylcarbamoyladenylate synthase	Sua5_yciO_yrdC	Enterobacter bugandensis	Bacteria; Pseudomonadota; Gammaproteobacteria; Enterobacterales; Enterobacteriaceae; Enterobacter
NZ_WJFW01000001.1	64	19356	20519	0	WP_153655733.1	GIJ63_RS00115	GCF_009647485.1	PAAR domain-containing protein	PAAR_motif+DUF4105	Enterobacter bugandensis	Bacteria; Pseudomonadota; Gammaproteobacteria; Enterobacterales; Enterobacteriaceae; Enterobacter
NZ_WJFW01000001.1	64	20519	20989	0	WP_153655734.1	GIJ63_RS00120	GCF_009647485.1	PAAR domain-containing protein	PAAR_motif	Enterobacter bugandensis	Bacteria; Pseudomonadota; Gammaproteobacteria; Enterobacterales; Enterobacteriaceae; Enterobacter
NZ_WJFW01000001.1	64	21210	21434	0		GIJ63_RS00125	GCF_009647485.1	Sua5/YciO/YrdC/YwlC family protein		Enterobacter bugandensis	Bacteria; Pseudomonadota; Gammaproteobacteria; Enterobacterales; Enterobacteriaceae; Enterobacter
NZ_WJFW01000001.1	64	22021	22692	1	WP_216647254.1	GIJ63_RS00130	GCF_009647485.1	hypothetical protein	-	Enterobacter bugandensis	Bacteria; Pseudomonadota; Gammaproteobacteria; Enterobacterales; Enterobacteriaceae; Enterobacter
NZ_WJFW01000001.1	64	22703	22852	0	WP_153655735.1	GIJ63_RS00135	GCF_009647485.1	hypothetical protein	-	Enterobacter bugandensis	Bacteria; Pseudomonadota; Gammaproteobacteria; Enterobacterales; Enterobacteriaceae; Enterobacter
NZ_WJFW01000001.1	64	23192	24067	0	WP_028013408.1	GIJ63_RS00140	GCF_009647485.1	23S rRNA pseudouridine(2605) synthase RluB	S4+PseudoU_synth_2	Enterobacter bugandensis	Bacteria; Pseudomonadota; Gammaproteobacteria; Enterobacterales; Enterobacteriaceae; Enterobacter
NZ_WJFW01000001.1	64	24103	24693	0	WP_045260661.1	GIJ63_RS00145	GCF_009647485.1	cob(I)yrinic acid a,c-diamide adenosyltransferase	Co_AT_N+CobA_CobO_BtuR	Enterobacter bugandensis	Bacteria; Pseudomonadota; Gammaproteobacteria; Enterobacterales; Enterobacteriaceae; Enterobacter
NZ_WOBT01000038.1	65	93	323	0	WP_155677045.1	GNP80_RS19900	GCF_009727995.1	hypothetical protein	-	Aliivibrio fischeri	Bacteria; Pseudomonadota; Gammaproteobacteria; Vibrionales; Vibrionaceae; Aliivibrio
NZ_WOBT01000038.1	65	754	1932	1	WP_196588396.1	GNP80_RS20635	GCF_009727995.1	hypothetical protein	-	Aliivibrio fischeri	Bacteria; Pseudomonadota; Gammaproteobacteria; Vibrionales; Vibrionaceae; Aliivibrio
NZ_WXVU01000011.1	66	108509	109357	0	WP_160138600.1	GTR01_RS14880	GCF_009900745.1	helix-turn-helix domain-containing protein	AraC_binding+HTH_18	Chryseobacterium sp. c4a	Bacteria; Bacteroidota; Flavobacteriia; Flavobacteriales; Weeksellaceae; Chryseobacterium group; Chryseobacterium
NZ_WXVU01000011.1	66	109444	110625	0	WP_160138601.1	GTR01_RS14885	GCF_009900745.1	FAD-dependent monooxygenase	FAD_binding_3	Chryseobacterium sp. c4a	Bacteria; Bacteroidota; Flavobacteriia; Flavobacteriales; Weeksellaceae; Chryseobacterium group; Chryseobacterium
NZ_WXVU01000011.1	66	110705	111106	0	WP_160138602.1	GTR01_RS14890	GCF_009900745.1	hypothetical protein	-	Chryseobacterium sp. c4a	Bacteria; Bacteroidota; Flavobacteriia; Flavobacteriales; Weeksellaceae; Chryseobacterium group; Chryseobacterium
NZ_WXVU01000011.1	66	111114	112244	1	WP_160138603.1	GTR01_RS14895	GCF_009900745.1	hypothetical protein	-	Chryseobacterium sp. c4a	Bacteria; Bacteroidota; Flavobacteriia; Flavobacteriales; Weeksellaceae; Chryseobacterium group; Chryseobacterium
NZ_WXVU01000011.1	66	112353	113612	0	WP_160138604.1	GTR01_RS14900	GCF_009900745.1	hypothetical protein	-	Chryseobacterium sp. c4a	Bacteria; Bacteroidota; Flavobacteriia; Flavobacteriales; Weeksellaceae; Chryseobacterium group; Chryseobacterium
NZ_WXVU01000011.1	66	113706	114134	0	WP_160138605.1	GTR01_RS14905	GCF_009900745.1	hypothetical protein	-	Chryseobacterium sp. c4a	Bacteria; Bacteroidota; Flavobacteriia; Flavobacteriales; Weeksellaceae; Chryseobacterium group; Chryseobacterium
NZ_WXVU01000011.1	66	114337	114882	0	WP_068944066.1	GTR01_RS14910	GCF_009900745.1	hypothetical protein	LPAM_1	Chryseobacterium sp. c4a	Bacteria; Bacteroidota; Flavobacteriia; Flavobacteriales; Weeksellaceae; Chryseobacterium group; Chryseobacterium
NZ_JABXOQ010000127.1	67	144889	146202	0	WP_176849162.1	HV359_RS17900	GCF_013377775.1	hypothetical protein	-	Photobacterium damselae subsp. damselae	Bacteria; Pseudomonadota; Gammaproteobacteria; Vibrionales; Vibrionaceae; Photobacterium
NZ_JABXOQ010000127.1	67	146398	147108	0	WP_176849163.1	HV359_RS17905	GCF_013377775.1	hypothetical protein	-	Photobacterium damselae subsp. damselae	Bacteria; Pseudomonadota; Gammaproteobacteria; Vibrionales; Vibrionaceae; Photobacterium
NZ_JABXOQ010000127.1	67	147143	147613	0	WP_176849164.1	HV359_RS17910	GCF_013377775.1	hypothetical protein	-	Photobacterium damselae subsp. damselae	Bacteria; Pseudomonadota; Gammaproteobacteria; Vibrionales; Vibrionaceae; Photobacterium
NZ_JABXOQ010000127.1	67	147881	149002	1	WP_176849165.1	HV359_RS17915	GCF_013377775.1	PAAR domain-containing protein	PAAR_motif+YycH	Photobacterium damselae subsp. damselae	Bacteria; Pseudomonadota; Gammaproteobacteria; Vibrionales; Vibrionaceae; Photobacterium
NZ_JABXOQ010000127.1	67	149330	150457	0	WP_176849166.1	HV359_RS17920	GCF_013377775.1	PIN domain-containing protein	PIN_12	Photobacterium damselae subsp. damselae	Bacteria; Pseudomonadota; Gammaproteobacteria; Vibrionales; Vibrionaceae; Photobacterium
NZ_JABXOQ010000127.1	67	150956	151888	0	WP_176849167.1	HV359_RS17925	GCF_013377775.1	VirK/YbjX family protein	DUF535	Photobacterium damselae subsp. damselae	Bacteria; Pseudomonadota; Gammaproteobacteria; Vibrionales; Vibrionaceae; Photobacterium
NZ_JABXOQ010000127.1	67	152043	156503	0	WP_069532783.1	HV359_RS17930	GCF_013377775.1	chromosome partition protein MukB	MukB+MukB_hinge+AAA_13+SbcC_Walker_B	Photobacterium damselae subsp. damselae	Bacteria; Pseudomonadota; Gammaproteobacteria; Vibrionales; Vibrionaceae; Photobacterium
NZ_CP056421.1	68	709108	709599	0	WP_033758542.1	HV229_RS03470	GCF_013747755.1	type VI secretion system effector Hcp	T6SS_HCP	Citrobacter sp. RHBSTW-00524	Bacteria; Pseudomonadota; Gammaproteobacteria; Enterobacterales; Enterobacteriaceae; Citrobacter
NZ_CP056421.1	68	709773	712427	0	WP_181546905.1	HV229_RS03475	GCF_013747755.1	type VI secretion system ATPase TssH	AAA+AAA_lid_9+AAA_2+ClpB_D2-small	Citrobacter sp. RHBSTW-00524	Bacteria; Pseudomonadota; Gammaproteobacteria; Enterobacterales; Enterobacteriaceae; Citrobacter
NZ_CP056421.1	68	712424	714964	0	WP_181546907.1	HV229_RS03480	GCF_013747755.1	type VI secretion system tip protein VgrG	Phage_GPD+Phage_base_V+T6SS_Vgr+DUF2345	Citrobacter sp. RHBSTW-00524	Bacteria; Pseudomonadota; Gammaproteobacteria; Enterobacterales; Enterobacteriaceae; Citrobacter
NZ_CP056421.1	68	714968	715648	1	WP_181546909.1	HV229_RS03485	GCF_013747755.1	hypothetical protein	DUF4105	Citrobacter sp. RHBSTW-00524	Bacteria; Pseudomonadota; Gammaproteobacteria; Enterobacterales; Enterobacteriaceae; Citrobacter
NZ_CP056421.1	68	715808	716173	0	WP_181546911.1	HV229_RS03490	GCF_013747755.1	hypothetical protein	-	Citrobacter sp. RHBSTW-00524	Bacteria; Pseudomonadota; Gammaproteobacteria; Enterobacterales; Enterobacteriaceae; Citrobacter
NZ_CP056421.1	68	716151	716612	0	WP_181546913.1	HV229_RS03495	GCF_013747755.1	hypothetical protein	-	Citrobacter sp. RHBSTW-00524	Bacteria; Pseudomonadota; Gammaproteobacteria; Enterobacterales; Enterobacteriaceae; Citrobacter
NZ_CP056421.1	68	717249	719786	0	WP_181546914.1	HV229_RS03500	GCF_013747755.1	type VI secretion system tip protein VgrG	Phage_GPD+Phage_base_V+T6SS_Vgr+DUF2345	Citrobacter sp. RHBSTW-00524	Bacteria; Pseudomonadota; Gammaproteobacteria; Enterobacterales; Enterobacteriaceae; Citrobacter
NZ_AP022111.1	69	11309	12121	0	WP_094696170.1	H7R67_RS22615	GCF_014169235.1	ParA family protein	AAA_31	Aeromonas caviae	Bacteria; Pseudomonadota; Gammaproteobacteria; Aeromonadales; Aeromonadaceae; Aeromonas
NZ_AP022111.1	69	12127	12411	0	WP_017413076.1	H7R67_RS22620	GCF_014169235.1	hypothetical protein	-	Aeromonas caviae	Bacteria; Pseudomonadota; Gammaproteobacteria; Aeromonadales; Aeromonadaceae; Aeromonas
NZ_AP022111.1	69	12515	12907	0	WP_232098115.1	H7R67_RS23505	GCF_014169235.1	hypothetical protein	-	Aeromonas caviae	Bacteria; Pseudomonadota; Gammaproteobacteria; Aeromonadales; Aeromonadaceae; Aeromonas
NZ_AP022111.1	69	12957	13904	1	WP_182959113.1	H7R67_RS22630	GCF_014169235.1	hypothetical protein	-	Aeromonas caviae	Bacteria; Pseudomonadota; Gammaproteobacteria; Aeromonadales; Aeromonadaceae; Aeromonas
NZ_AP022111.1	69	14439	14978	0		H7R67_RS22635	GCF_014169235.1	IS21 family transposase		Aeromonas caviae	Bacteria; Pseudomonadota; Gammaproteobacteria; Aeromonadales; Aeromonadaceae; Aeromonas
NZ_AP022111.1	69	14988	16406	0	WP_004576012.1	H7R67_RS22640	GCF_014169235.1	IS66-like element ISAs21 family transposase	DUF6444+zf-IS66+DDE_Tnp_IS66+DDE_Tnp_IS66_C	Aeromonas caviae	Bacteria; Pseudomonadota; Gammaproteobacteria; Aeromonadales; Aeromonadaceae; Aeromonas
NZ_AP022111.1	69	16511	17518	0		H7R67_RS22645	GCF_014169235.1	IS21-like element ISAs29 family transposase		Aeromonas caviae	Bacteria; Pseudomonadota; Gammaproteobacteria; Aeromonadales; Aeromonadaceae; Aeromonas
NZ_AP022111.1	69	17533	18288	0	WP_000194037.1	H7R67_RS22650	GCF_014169235.1	IS21-like element ISAs29 family helper ATPase IstB	IstB_IS21	Aeromonas caviae	Bacteria; Pseudomonadota; Gammaproteobacteria; Aeromonadales; Aeromonadaceae; Aeromonas
NZ_AP022111.1	69	18937	19185	0	WP_139728872.1	H7R67_RS22655	GCF_014169235.1	plasmid replication protein RepB	-	Aeromonas caviae	Bacteria; Pseudomonadota; Gammaproteobacteria; Aeromonadales; Aeromonadaceae; Aeromonas
NZ_SOZF01000026.1	70	100	1176	1	WP_156294000.1	E3Z74_RS16235	GCF_009735725.1	PAAR domain-containing protein	PAAR_motif	Serratia oryzae	Bacteria; Pseudomonadota; Gammaproteobacteria; Enterobacterales; Yersiniaceae; Serratia
NZ_SOZF01000026.1	70	1176	1481	0	WP_156294001.1	E3Z74_RS16240	GCF_009735725.1	PAAR domain-containing protein	PAAR_motif	Serratia oryzae	Bacteria; Pseudomonadota; Gammaproteobacteria; Enterobacterales; Yersiniaceae; Serratia
NZ_SOZF01000026.1	70	1716	2147	0	WP_156294002.1	E3Z74_RS16245	GCF_009735725.1	phage virion morphogenesis protein	Phage_tail_S	Serratia oryzae	Bacteria; Pseudomonadota; Gammaproteobacteria; Enterobacterales; Yersiniaceae; Serratia
NZ_SOZF01000026.1	70	2140	2600	0		E3Z74_RS16250	GCF_009735725.1	phage tail protein		Serratia oryzae	Bacteria; Pseudomonadota; Gammaproteobacteria; Enterobacterales; Yersiniaceae; Serratia
NZ_SOZF01000026.1	70	2646	3065	0	WP_156294003.1	E3Z74_RS16255	GCF_009735725.1	ASCH domain-containing protein	ASCH	Serratia oryzae	Bacteria; Pseudomonadota; Gammaproteobacteria; Enterobacterales; Yersiniaceae; Serratia
NZ_RWIL01000074.1	71	99346	100524	0	WP_158831482.1	EJA70_RS14100	GCF_009764635.1	MFS transporter	MFS_1	Pseudomonas sp. PB103	Bacteria; Pseudomonadota; Gammaproteobacteria; Pseudomonadales; Pseudomonadaceae; Pseudomonas
NZ_RWIL01000074.1	71	100681	101367	0	WP_158831484.1	EJA70_RS14105	GCF_009764635.1	HPP family protein	HPP	Pseudomonas sp. PB103	Bacteria; Pseudomonadota; Gammaproteobacteria; Pseudomonadales; Pseudomonadaceae; Pseudomonas
NZ_RWIL01000074.1	71	101457	101816	0	WP_256677675.1	EJA70_RS14110	GCF_009764635.1	hypothetical protein	-	Pseudomonas sp. PB103	Bacteria; Pseudomonadota; Gammaproteobacteria; Pseudomonadales; Pseudomonadaceae; Pseudomonas
NZ_RWIL01000074.1	71	101905	102606	1	WP_158831488.1	EJA70_RS14115	GCF_009764635.1	hypothetical protein	-	Pseudomonas sp. PB103	Bacteria; Pseudomonadota; Gammaproteobacteria; Pseudomonadales; Pseudomonadaceae; Pseudomonas
NZ_RWIL01000074.1	71	102606	103112	0	WP_158831490.1	EJA70_RS14120	GCF_009764635.1	PAAR domain-containing protein	PAAR_motif	Pseudomonas sp. PB103	Bacteria; Pseudomonadota; Gammaproteobacteria; Pseudomonadales; Pseudomonadaceae; Pseudomonas
NZ_RWIL01000074.1	71	103547	104653	0	WP_158831492.1	EJA70_RS14125	GCF_009764635.1	enoyl-CoA hydratase/isomerase family protein	ECH_2	Pseudomonas sp. PB103	Bacteria; Pseudomonadota; Gammaproteobacteria; Pseudomonadales; Pseudomonadaceae; Pseudomonas
NZ_RWIL01000074.1	71	104657	105808	0	WP_008082569.1	EJA70_RS14130	GCF_009764635.1	acyl-CoA dehydrogenase family protein	Acyl-CoA_dh_N+Acyl-CoA_dh_M+Acyl-CoA_dh_1	Pseudomonas sp. PB103	Bacteria; Pseudomonadota; Gammaproteobacteria; Pseudomonadales; Pseudomonadaceae; Pseudomonas
NZ_WWCO01000016.1	72	55370	56587	0	WP_160991950.1	GTP38_RS19830	GCF_009857495.1	DNA cytosine methyltransferase	DNA_methylase	Duganella lactea	Bacteria; Pseudomonadota; Betaproteobacteria; Burkholderiales; Oxalobacteraceae; Telluria group; Duganella
NZ_WWCO01000016.1	72	56577	57497	0	WP_160991951.1	GTP38_RS19835	GCF_009857495.1	Eco29kI family restriction endonuclease	RE_Eco29kI	Duganella lactea	Bacteria; Pseudomonadota; Betaproteobacteria; Burkholderiales; Oxalobacteraceae; Telluria group; Duganella
NZ_WWCO01000016.1	72	57813	58160	0	WP_160991952.1	GTP38_RS19840	GCF_009857495.1	hypothetical protein	-	Duganella lactea	Bacteria; Pseudomonadota; Betaproteobacteria; Burkholderiales; Oxalobacteraceae; Telluria group; Duganella
NZ_WWCO01000016.1	72	58247	58951	1	WP_160991953.1	GTP38_RS19845	GCF_009857495.1	DUF4105 domain-containing protein	DUF4105	Duganella lactea	Bacteria; Pseudomonadota; Betaproteobacteria; Burkholderiales; Oxalobacteraceae; Telluria group; Duganella
NZ_WWCO01000016.1	72	58972	61719	0	WP_160992008.1	GTP38_RS19850	GCF_009857495.1	type VI secretion system Vgr family protein	Phage_GPD+Phage_base_V+T6SS_Vgr+DUF2345	Duganella lactea	Bacteria; Pseudomonadota; Betaproteobacteria; Burkholderiales; Oxalobacteraceae; Telluria group; Duganella
NZ_WWCO01000016.1	72	61759	62697	0	WP_160991954.1	GTP38_RS19855	GCF_009857495.1	type VI secretion system baseplate subunit TssG	T6SS_TssG	Duganella lactea	Bacteria; Pseudomonadota; Betaproteobacteria; Burkholderiales; Oxalobacteraceae; Telluria group; Duganella
NZ_WWCO01000016.1	72	62661	64493	0	WP_160991955.1	GTP38_RS19860	GCF_009857495.1	type VI secretion system baseplate subunit TssF	T6SS_TssF	Duganella lactea	Bacteria; Pseudomonadota; Betaproteobacteria; Burkholderiales; Oxalobacteraceae; Telluria group; Duganella
NZ_CP083737.1	73	1763054	1763662	0	WP_008812954.1	K9N75_RS08340	GCF_020150375.1	undecaprenyl-diphosphate phosphatase	PAP2	Hafnia paralvei	Bacteria; Pseudomonadota; Gammaproteobacteria; Enterobacterales; Hafniaceae; Hafnia
NZ_CP083737.1	73	1763963	1765207	0	WP_224452466.1	K9N75_RS08345	GCF_020150375.1	MFS transporter	MFS_1	Hafnia paralvei	Bacteria; Pseudomonadota; Gammaproteobacteria; Enterobacterales; Hafniaceae; Hafnia
NZ_CP083737.1	73	1766013	1766384	0	WP_008812956.1	K9N75_RS08350	GCF_020150375.1	hypothetical protein	PAAR_motif	Hafnia paralvei	Bacteria; Pseudomonadota; Gammaproteobacteria; Enterobacterales; Hafniaceae; Hafnia
NZ_CP083737.1	73	1766412	1767563	1	WP_224452467.1	K9N75_RS08355	GCF_020150375.1	PAAR domain-containing protein	PAAR_motif	Hafnia paralvei	Bacteria; Pseudomonadota; Gammaproteobacteria; Enterobacterales; Hafniaceae; Hafnia
NZ_CP083737.1	73	1767553	1767816	0	WP_039189023.1	K9N75_RS08360	GCF_020150375.1	hypothetical protein	-	Hafnia paralvei	Bacteria; Pseudomonadota; Gammaproteobacteria; Enterobacterales; Hafniaceae; Hafnia
NZ_CP083737.1	73	1768098	1768484	0	WP_224452468.1	K9N75_RS08365	GCF_020150375.1	hypothetical protein	-	Hafnia paralvei	Bacteria; Pseudomonadota; Gammaproteobacteria; Enterobacterales; Hafniaceae; Hafnia
NZ_CP083737.1	73	1769853	1770026	0	WP_224452469.1	K9N75_RS08370	GCF_020150375.1	ogr/Delta-like zinc finger family protein	Ogr_Delta	Hafnia paralvei	Bacteria; Pseudomonadota; Gammaproteobacteria; Enterobacterales; Hafniaceae; Hafnia
NZ_MPKB01000030.1	74	43194	45515	0	WP_193264322.1	BOO36_RS15940	GCF_014925455.1	Tex family protein	Tex_N+Tex_YqgF+HHH_3+HHH_9+S1	Vibrio navarrensis	Bacteria; Pseudomonadota; Gammaproteobacteria; Vibrionales; Vibrionaceae; Vibrio
NZ_MPKB01000030.1	74	45751	46233	0	WP_039422669.1	BOO36_RS15945	GCF_014925455.1	transcription elongation factor GreB	GreA_GreB_N+GreA_GreB	Vibrio navarrensis	Bacteria; Pseudomonadota; Gammaproteobacteria; Vibrionales; Vibrionaceae; Vibrio
NZ_MPKB01000030.1	74	46426	46872	0		BOO36_RS15950	GCF_014925455.1	ISAs1 family transposase		Vibrio navarrensis	Bacteria; Pseudomonadota; Gammaproteobacteria; Vibrionales; Vibrionaceae; Vibrio
NZ_MPKB01000030.1	74	46990	47613	0	WP_039422671.1	BOO36_RS15955	GCF_014925455.1	DUF1851 domain-containing protein	T6SS_Tdi1_C	Vibrio navarrensis	Bacteria; Pseudomonadota; Gammaproteobacteria; Vibrionales; Vibrionaceae; Vibrio
NZ_MPKB01000030.1	74	47763	48524	1	WP_193243198.1	BOO36_RS15960	GCF_014925455.1	hypothetical protein	-	Vibrio navarrensis	Bacteria; Pseudomonadota; Gammaproteobacteria; Vibrionales; Vibrionaceae; Vibrio
NZ_MPKB01000030.1	74	48536	48847	0	WP_193153715.1	BOO36_RS15965	GCF_014925455.1	hypothetical protein	-	Vibrio navarrensis	Bacteria; Pseudomonadota; Gammaproteobacteria; Vibrionales; Vibrionaceae; Vibrio
NZ_MPKB01000030.1	74	49538	50257	0	WP_039422689.1	BOO36_RS15970	GCF_014925455.1	two-component system response regulator OmpR	Receiver+Trans_reg_C	Vibrio navarrensis	Bacteria; Pseudomonadota; Gammaproteobacteria; Vibrionales; Vibrionaceae; Vibrio
NZ_MPKB01000030.1	74	50339	51631	0	WP_045572381.1	BOO36_RS15975	GCF_014925455.1	two-component system sensor histidine kinase EnvZ	HAMP+HisKA+His-Kinase	Vibrio navarrensis	Bacteria; Pseudomonadota; Gammaproteobacteria; Vibrionales; Vibrionaceae; Vibrio
NZ_JADEWX010000044.1	75	4704	5147	0	WP_193966469.1	IQ254_RS12375	GCF_015207395.1	hypothetical protein	-	Nodosilinea sp. LEGE 07088	Bacteria; Cyanobacteriota; Cyanophyceae; Nodosilineales; Nodosilineaceae; Nodosilinea
NZ_JADEWX010000044.1	75	5149	5460	0	WP_193966470.1	IQ254_RS12380	GCF_015207395.1	hypothetical protein	-	Nodosilinea sp. LEGE 07088	Bacteria; Cyanobacteriota; Cyanophyceae; Nodosilineales; Nodosilineaceae; Nodosilinea
NZ_JADEWX010000044.1	75	5453	7177	0	WP_193966471.1	IQ254_RS12385	GCF_015207395.1	toprim domain-containing protein	-	Nodosilinea sp. LEGE 07088	Bacteria; Cyanobacteriota; Cyanophyceae; Nodosilineales; Nodosilineaceae; Nodosilinea
NZ_JADEWX010000044.1	75	7611	20885	1	WP_193966472.1	IQ254_RS12390	GCF_015207395.1	peroxidase family protein	Big_13+An_peroxidase+An_peroxidase+RHS_repeat+RHS_repeat+FG-GAP_3+FG-GAP_3+FG-GAP_3+FG-GAP_3+FG-GAP_3+RHS_repeat+RHS_repeat+RHS_repeat+RHS_repeat+RHS_repeat+RHS_repeat+RHS_repeat+RHS_repeat+RHS_repeat+DUF4595	Nodosilinea sp. LEGE 07088	Bacteria; Cyanobacteriota; Cyanophyceae; Nodosilineales; Nodosilineaceae; Nodosilinea
NZ_JADEWX010000044.1	75	21398	23461	0	WP_313887437.1	IQ254_RS12395	GCF_015207395.1	hypothetical protein	RHS_repeat+RHS_repeat+RHS_repeat+RHS_repeat+RHS_repeat+RHS_repeat+RHS_repeat+RHS_repeat+RHS_repeat+RHS_repeat	Nodosilinea sp. LEGE 07088	Bacteria; Cyanobacteriota; Cyanophyceae; Nodosilineales; Nodosilineaceae; Nodosilinea
NZ_JADEWX010000044.1	75	23497	24735	0	WP_193966474.1	IQ254_RS12400	GCF_015207395.1	colicin E5-related ribonuclease	Colicin_E5	Nodosilinea sp. LEGE 07088	Bacteria; Cyanobacteriota; Cyanophyceae; Nodosilineales; Nodosilineaceae; Nodosilinea
NZ_JADEWX010000044.1	75	24751	25092	0	WP_193966475.1	IQ254_RS12405	GCF_015207395.1	hypothetical protein	-	Nodosilinea sp. LEGE 07088	Bacteria; Cyanobacteriota; Cyanophyceae; Nodosilineales; Nodosilineaceae; Nodosilinea
NZ_JAJOPS010000044.1	76	1121	1342	0	WP_139495285.1	LRP87_RS22855	GCF_021165625.1	hypothetical protein	-	Aeromonas veronii	Bacteria; Pseudomonadota; Gammaproteobacteria; Aeromonadales; Aeromonadaceae; Aeromonas
NZ_JAJOPS010000044.1	76	1339	1551	0	WP_231721744.1	LRP87_RS22860	GCF_021165625.1	hypothetical protein	-	Aeromonas veronii	Bacteria; Pseudomonadota; Gammaproteobacteria; Aeromonadales; Aeromonadaceae; Aeromonas
NZ_JAJOPS010000044.1	76	1613	2140	0	WP_231721745.1	LRP87_RS22865	GCF_021165625.1	hypothetical protein	-	Aeromonas veronii	Bacteria; Pseudomonadota; Gammaproteobacteria; Aeromonadales; Aeromonadaceae; Aeromonas
NZ_JAJOPS010000044.1	76	2133	3158	1	WP_231721746.1	LRP87_RS22870	GCF_021165625.1	hypothetical protein	-	Aeromonas veronii	Bacteria; Pseudomonadota; Gammaproteobacteria; Aeromonadales; Aeromonadaceae; Aeromonas
NZ_JAJOPS010000044.1	76	3384	3752	0	WP_231721747.1	LRP87_RS22875	GCF_021165625.1	hypothetical protein	-	Aeromonas veronii	Bacteria; Pseudomonadota; Gammaproteobacteria; Aeromonadales; Aeromonadaceae; Aeromonas
NZ_JAJOPS010000044.1	76	3971	5386	0	WP_231721748.1	LRP87_RS22880	GCF_021165625.1	type II toxin-antitoxin system HipA family toxin YjjJ	HTH_5+HipA_C	Aeromonas veronii	Bacteria; Pseudomonadota; Gammaproteobacteria; Aeromonadales; Aeromonadaceae; Aeromonas
NZ_JAJOPS010000044.1	76	5550	5798	0	WP_107961331.1	LRP87_RS22885	GCF_021165625.1	hypothetical protein	-	Aeromonas veronii	Bacteria; Pseudomonadota; Gammaproteobacteria; Aeromonadales; Aeromonadaceae; Aeromonas
NZ_LT670822.1	77	1	1316	1	WP_075319315.1	BQ8005_RS16570	GCF_900130135.1	RHS repeat-associated core domain-containing protein	-	Bacteroides togonis	Bacteria; Bacteroidota; Bacteroidia; Bacteroidales; Bacteroidaceae; Bacteroides
NZ_LT670822.1	77	1668	1909	0	WP_234984100.1	BQ8005_RS17770	GCF_900130135.1	hypothetical protein	-	Bacteroides togonis	Bacteria; Bacteroidota; Bacteroidia; Bacteroidales; Bacteroidaceae; Bacteroides
NZ_CAKLIV010000040.1	78	1	475	1	WP_233970372.1	L0115_RS20045	GCF_922031085.1	hypothetical protein	-	Pectobacterium versatile	Bacteria; Pseudomonadota; Gammaproteobacteria; Enterobacterales; Pectobacteriaceae; Pectobacterium
NZ_CAKLIV010000040.1	78	476	540	0		NZ_CAKLIV010000040.1.000003	GCF_922031085.1			Pectobacterium versatile	Bacteria; Pseudomonadota; Gammaproteobacteria; Enterobacterales; Pectobacteriaceae; Pectobacterium
NZ_CAKLIV010000040.1	78	541	742	0	WP_233970373.1	L0115_RS20050	GCF_922031085.1	hypothetical protein	-	Pectobacterium versatile	Bacteria; Pseudomonadota; Gammaproteobacteria; Enterobacterales; Pectobacteriaceae; Pectobacterium
NZ_CAKLIV010000040.1	78	901	2244	0	WP_103183550.1	L0115_RS20055	GCF_922031085.1	2-hydroxycarboxylate transporter family protein	2HCT	Pectobacterium versatile	Bacteria; Pseudomonadota; Gammaproteobacteria; Enterobacterales; Pectobacteriaceae; Pectobacterium
NZ_CAKLIV010000040.1	78	2841	3524	0	WP_116586357.1	L0115_RS20060	GCF_922031085.1	hypothetical protein	-	Pectobacterium versatile	Bacteria; Pseudomonadota; Gammaproteobacteria; Enterobacterales; Pectobacteriaceae; Pectobacterium
QJJX01000065.1	79	460	888	0	PXX16501.1	EJ73_02771	GCA_003201715.1	hypothetical protein	-	Hoylesella shahii DSM 15611 = JCM 12083	Bacteria; Bacteroidota; Bacteroidia; Bacteroidales; Prevotellaceae; Hoylesella
QJJX01000065.1	79	895	3243	0	PXX16502.1	EJ73_02772	GCA_003201715.1	RHS repeat-associated protein	RHS_repeat	Hoylesella shahii DSM 15611 = JCM 12083	Bacteria; Bacteroidota; Bacteroidia; Bacteroidales; Prevotellaceae; Hoylesella
QJJX01000065.1	79	3424	3669	0	PXX16503.1	EJ73_02773	GCA_003201715.1	hypothetical protein	-	Hoylesella shahii DSM 15611 = JCM 12083	Bacteria; Bacteroidota; Bacteroidia; Bacteroidales; Prevotellaceae; Hoylesella
QJJX01000065.1	79	3676	5019	1	PXX16504.1	EJ73_02774	GCA_003201715.1	RHS repeat-associated protein	-	Hoylesella shahii DSM 15611 = JCM 12083	Bacteria; Bacteroidota; Bacteroidia; Bacteroidales; Prevotellaceae; Hoylesella
QJJX01000065.1	79	5117	5998	0	PXX16505.1	EJ73_02775	GCA_003201715.1	YD repeat-containing protein	-	Hoylesella shahii DSM 15611 = JCM 12083	Bacteria; Bacteroidota; Bacteroidia; Bacteroidales; Prevotellaceae; Hoylesella
QJJX01000065.1	79	6817	7302	0	PXX16506.1	EJ73_02776	GCA_003201715.1	hypothetical protein	-	Hoylesella shahii DSM 15611 = JCM 12083	Bacteria; Bacteroidota; Bacteroidia; Bacteroidales; Prevotellaceae; Hoylesella
QJJX01000065.1	79	7283	8518	0	PXX16507.1	EJ73_02777	GCA_003201715.1	RHS repeat-associated protein	DUF4347	Hoylesella shahii DSM 15611 = JCM 12083	Bacteria; Bacteroidota; Bacteroidia; Bacteroidales; Prevotellaceae; Hoylesella
NZ_SIXI01000003.1	80	29084	31828	0	WP_130967461.1	EYS42_RS07590	GCF_004310865.1	preprotein translocase subunit SecA	SecA_DEAD+P-loop_SecA+SecA_SW+SEC-C	Aquabacterium lacunae	Bacteria; Pseudomonadota; Betaproteobacteria; Burkholderiales; Aquabacterium
NZ_SIXI01000003.1	80	32054	34252	0	WP_130967463.1	EYS42_RS07595	GCF_004310865.1	TRAP transporter large permease subunit	DctM	Aquabacterium lacunae	Bacteria; Pseudomonadota; Betaproteobacteria; Burkholderiales; Aquabacterium
NZ_SIXI01000003.1	80	34369	34827	0	WP_130967465.1	EYS42_RS07600	GCF_004310865.1	hypothetical protein	-	Aquabacterium lacunae	Bacteria; Pseudomonadota; Betaproteobacteria; Burkholderiales; Aquabacterium
NZ_SIXI01000003.1	80	34839	35564	1	WP_130967467.1	EYS42_RS07605	GCF_004310865.1	hypothetical protein	-	Aquabacterium lacunae	Bacteria; Pseudomonadota; Betaproteobacteria; Burkholderiales; Aquabacterium
NZ_SIXI01000003.1	80	35564	38476	0	WP_130967469.1	EYS42_RS07610	GCF_004310865.1	type VI secretion system Vgr family protein	Phage_GPD+Phage_base_V+T6SS_Vgr+DUF2345	Aquabacterium lacunae	Bacteria; Pseudomonadota; Betaproteobacteria; Burkholderiales; Aquabacterium
NZ_SIXI01000003.1	80	38621	40783	0	WP_165456670.1	EYS42_RS07615	GCF_004310865.1	TRAP transporter large permease subunit	DctM	Aquabacterium lacunae	Bacteria; Pseudomonadota; Betaproteobacteria; Burkholderiales; Aquabacterium
NZ_SIXI01000003.1	80	40780	42018	0	WP_130967472.1	EYS42_RS07620	GCF_004310865.1	histidine kinase	His_kinase+His-Kinase	Aquabacterium lacunae	Bacteria; Pseudomonadota; Betaproteobacteria; Burkholderiales; Aquabacterium
NZ_JSXE01000021.1	81	255351	256598	0	WP_011707428.1	OI72_RS08500	GCF_000803185.1	aspartate kinase	AA_kinase+ACT+ACT_7	Aeromonas hydrophila	Bacteria; Pseudomonadota; Gammaproteobacteria; Aeromonadales; Aeromonadaceae; Aeromonas
NZ_JSXE01000021.1	81	256692	256880	0	WP_005305164.1	OI72_RS08505	GCF_000803185.1	carbon storage regulator CsrA	CsrA	Aeromonas hydrophila	Bacteria; Pseudomonadota; Gammaproteobacteria; Aeromonadales; Aeromonadaceae; Aeromonas
NZ_JSXE01000021.1	81	257095	257187	0		OI72_RS08510	GCF_000803185.1	tRNA-Ser		Aeromonas hydrophila	Bacteria; Pseudomonadota; Gammaproteobacteria; Aeromonadales; Aeromonadaceae; Aeromonas
NZ_JSXE01000021.1	81	257191	257267	0		OI72_RS08515	GCF_000803185.1	tRNA-Arg		Aeromonas hydrophila	Bacteria; Pseudomonadota; Gammaproteobacteria; Aeromonadales; Aeromonadaceae; Aeromonas
NZ_JSXE01000021.1	81	257367	257443	0		OI72_RS08520	GCF_000803185.1	tRNA-Arg		Aeromonas hydrophila	Bacteria; Pseudomonadota; Gammaproteobacteria; Aeromonadales; Aeromonadaceae; Aeromonas
NZ_JSXE01000021.1	81	257470	257546	0		OI72_RS08525	GCF_000803185.1	tRNA-Arg		Aeromonas hydrophila	Bacteria; Pseudomonadota; Gammaproteobacteria; Aeromonadales; Aeromonadaceae; Aeromonas
NZ_JSXE01000021.1	81	257575	257651	0		OI72_RS08530	GCF_000803185.1	tRNA-Arg		Aeromonas hydrophila	Bacteria; Pseudomonadota; Gammaproteobacteria; Aeromonadales; Aeromonadaceae; Aeromonas
NZ_JSXE01000021.1	81	257680	257756	0		OI72_RS08535	GCF_000803185.1	tRNA-Arg		Aeromonas hydrophila	Bacteria; Pseudomonadota; Gammaproteobacteria; Aeromonadales; Aeromonadaceae; Aeromonas
NZ_JSXE01000021.1	81	258195	258464	0	WP_141742623.1	OI72_RS24435	GCF_000803185.1	hypothetical protein	-	Aeromonas hydrophila	Bacteria; Pseudomonadota; Gammaproteobacteria; Aeromonadales; Aeromonadaceae; Aeromonas
NZ_JSXE01000021.1	81	258445	259350	1	WP_052213255.1	OI72_RS08540	GCF_000803185.1	hypothetical protein	-	Aeromonas hydrophila	Bacteria; Pseudomonadota; Gammaproteobacteria; Aeromonadales; Aeromonadaceae; Aeromonas
NZ_JSXE01000021.1	81	259559	259879	0	WP_039214059.1	OI72_RS08545	GCF_000803185.1	addiction module antidote protein	dnstrm_HI1420	Aeromonas hydrophila	Bacteria; Pseudomonadota; Gammaproteobacteria; Aeromonadales; Aeromonadaceae; Aeromonas
NZ_JSXE01000021.1	81	259883	260179	0	WP_039214080.1	OI72_RS08550	GCF_000803185.1	type II toxin-antitoxin system RelE/ParE family toxin	Gp49	Aeromonas hydrophila	Bacteria; Pseudomonadota; Gammaproteobacteria; Aeromonadales; Aeromonadaceae; Aeromonas
NZ_JSXE01000021.1	81	260792	261445	0	WP_039214060.1	OI72_RS08555	GCF_000803185.1	phage virion morphogenesis protein	Phage_tail_S	Aeromonas hydrophila	Bacteria; Pseudomonadota; Gammaproteobacteria; Aeromonadales; Aeromonadaceae; Aeromonas
NMZQ01000038.1	82	1327	2244	0	KAF1681372.1	VER_07915	GCA_010093125.1	hypothetical protein	-	Veillonella sp. R32	Bacteria; Firmicutes; Negativicutes; Veillonellales; Veillonellaceae; Veillonella
NMZQ01000038.1	82	2210	3751	0	KAF1681375.1	VER_07920	GCA_010093125.1	hypothetical protein	Fil_haemagg_2	Veillonella sp. R32	Bacteria; Firmicutes; Negativicutes; Veillonellales; Veillonellaceae; Veillonella
NMZQ01000038.1	82	3781	4386	0	KAF1681373.1	VER_07925	GCA_010093125.1	hypothetical protein	-	Veillonella sp. R32	Bacteria; Firmicutes; Negativicutes; Veillonellales; Veillonellaceae; Veillonella
NMZQ01000038.1	82	4412	7837	1	KAF1681374.1	VER_07930	GCA_010093125.1	hypothetical protein	Fil_haemagg_2+Fil_haemagg_2	Veillonella sp. R32	Bacteria; Firmicutes; Negativicutes; Veillonellales; Veillonellaceae; Veillonella
NC_013740.1	83	1949084	1949593	0	WP_012939106.1	ACFER_RS09010	GCF_000025305.1	hypothetical protein	-	Acidaminococcus fermentans DSM 20731	Bacteria; Bacillota; Negativicutes; Acidaminococcales; Acidaminococcaceae; Acidaminococcus
NC_013740.1	83	1949615	1951060	0	WP_012939107.1	ACFER_RS09015	GCF_000025305.1	hemagglutinin repeat-containing protein	Fil_haemagg_2	Acidaminococcus fermentans DSM 20731	Bacteria; Bacillota; Negativicutes; Acidaminococcales; Acidaminococcaceae; Acidaminococcus
NC_013740.1	83	1952215	1953237	0	WP_012939108.1	ACFER_RS09020	GCF_000025305.1	hypothetical protein	-	Acidaminococcus fermentans DSM 20731	Bacteria; Bacillota; Negativicutes; Acidaminococcales; Acidaminococcaceae; Acidaminococcus
NC_013740.1	83	1953234	1954952	1	WP_012939109.1	ACFER_RS09025	GCF_000025305.1	hemagglutinin repeat-containing protein	Fil_haemagg_2+ATG14	Acidaminococcus fermentans DSM 20731	Bacteria; Bacillota; Negativicutes; Acidaminococcales; Acidaminococcaceae; Acidaminococcus
NC_013740.1	83	1955028	1955396	0	WP_041666247.1	ACFER_RS09035	GCF_000025305.1	hypothetical protein	-	Acidaminococcus fermentans DSM 20731	Bacteria; Bacillota; Negativicutes; Acidaminococcales; Acidaminococcaceae; Acidaminococcus
NC_013740.1	83	1955408	1957297	0	WP_227898363.1	ACFER_RS09040	GCF_000025305.1	hemagglutinin repeat-containing protein	Fil_haemagg_2	Acidaminococcus fermentans DSM 20731	Bacteria; Bacillota; Negativicutes; Acidaminococcales; Acidaminococcaceae; Acidaminococcus
NC_013740.1	83	1957420	1957893	0	WP_012939110.1	ACFER_RS09050	GCF_000025305.1	hypothetical protein	-	Acidaminococcus fermentans DSM 20731	Bacteria; Bacillota; Negativicutes; Acidaminococcales; Acidaminococcaceae; Acidaminococcus
NZ_MLHJ01000070.1	84	22336	23229	0	WP_077417009.1	BKK50_RS07965	GCF_001998965.1	LysR family transcriptional regulator	HTH_1+LysR_substrate	Rodentibacter rarus	Bacteria; Pseudomonadota; Gammaproteobacteria; Pasteurellales; Pasteurellaceae; Rodentibacter
NZ_MLHJ01000070.1	84	23408	23911	0	WP_077417011.1	BKK50_RS07970	GCF_001998965.1	endonuclease SmrB	Smr	Rodentibacter rarus	Bacteria; Pseudomonadota; Gammaproteobacteria; Pasteurellales; Pasteurellaceae; Rodentibacter
NZ_MLHJ01000070.1	84	24005	24949	0	WP_077417013.1	BKK50_RS07975	GCF_001998965.1	50S ribosomal protein L3 N(5)-glutamine methyltransferase	MTS	Rodentibacter rarus	Bacteria; Pseudomonadota; Gammaproteobacteria; Pasteurellales; Pasteurellaceae; Rodentibacter
NZ_MLHJ01000070.1	84	25110	25739	1	WP_077417015.1	BKK50_RS07980	GCF_001998965.1	hypothetical protein	-	Rodentibacter rarus	Bacteria; Pseudomonadota; Gammaproteobacteria; Pasteurellales; Pasteurellaceae; Rodentibacter
NZ_MLHJ01000070.1	84	26006	26977	0	WP_077417019.1	BKK50_RS07990	GCF_001998965.1	HTH-type transcriptional regulator CysB	HTH_1+LysR_substrate	Rodentibacter rarus	Bacteria; Pseudomonadota; Gammaproteobacteria; Pasteurellales; Pasteurellaceae; Rodentibacter
NZ_MLHJ01000070.1	84	26987	28003	0	WP_077417021.1	BKK50_RS07995	GCF_001998965.1	23S rRNA pseudouridine(2605) synthase RluB	S4+PseudoU_synth_2	Rodentibacter rarus	Bacteria; Pseudomonadota; Gammaproteobacteria; Pasteurellales; Pasteurellaceae; Rodentibacter
NZ_MLHJ01000070.1	84	28044	28667	0	WP_077417024.1	BKK50_RS08000	GCF_001998965.1	L-threonylcarbamoyladenylate synthase	Sua5_yciO_yrdC	Rodentibacter rarus	Bacteria; Pseudomonadota; Gammaproteobacteria; Pasteurellales; Pasteurellaceae; Rodentibacter
NZ_JACAWH010000041.1	85	166	402	0	WP_205769192.1	HYE60_RS01465	GCF_017160935.1	hypothetical protein	-	Aggregatibacter actinomycetemcomitans	Bacteria; Pseudomonadota; Gammaproteobacteria; Pasteurellales; Pasteurellaceae; Aggregatibacter
NZ_JACAWH010000041.1	85	423	1244	1	WP_205772704.1	HYE60_RS01470	GCF_017160935.1	hypothetical protein	-	Aggregatibacter actinomycetemcomitans	Bacteria; Pseudomonadota; Gammaproteobacteria; Pasteurellales; Pasteurellaceae; Aggregatibacter
NZ_JACAWH010000041.1	85	1232	1505	0	WP_205772705.1	HYE60_RS01475	GCF_017160935.1	hypothetical protein	Big_1	Aggregatibacter actinomycetemcomitans	Bacteria; Pseudomonadota; Gammaproteobacteria; Pasteurellales; Pasteurellaceae; Aggregatibacter
NZ_JADOAU010000006.1	86	2895258	2895656	0	WP_005418758.1	IZT73_RS20625	GCF_017921865.1	GspS/AspS pilotin family protein	LPAM_1+T2SSS_2	Aliivibrio fischeri	Bacteria; Pseudomonadota; Gammaproteobacteria; Vibrionales; Vibrionaceae; Aliivibrio
NZ_JADOAU010000006.1	86	2895731	2896681	0	WP_011261654.1	IZT73_RS20630	GCF_017921865.1	class I SAM-dependent methyltransferase	Methyltrans_SAM	Aliivibrio fischeri	Bacteria; Pseudomonadota; Gammaproteobacteria; Vibrionales; Vibrionaceae; Aliivibrio
NZ_JADOAU010000006.1	86	2896678	2897364	0	WP_063646619.1	IZT73_RS20635	GCF_017921865.1	TIGR01621 family pseudouridine synthase	PseudoU_synth_2	Aliivibrio fischeri	Bacteria; Pseudomonadota; Gammaproteobacteria; Vibrionales; Vibrionaceae; Aliivibrio
NZ_JADOAU010000006.1	86	2897494	2897740	0		IZT73_RS20640	GCF_017921865.1	ISAs1 family transposase		Aliivibrio fischeri	Bacteria; Pseudomonadota; Gammaproteobacteria; Vibrionales; Vibrionaceae; Aliivibrio
NZ_JADOAU010000006.1	86	2898648	2899610	1	WP_063646621.1	IZT73_RS20650	GCF_017921865.1	hypothetical protein	-	Aliivibrio fischeri	Bacteria; Pseudomonadota; Gammaproteobacteria; Vibrionales; Vibrionaceae; Aliivibrio
NZ_JADOAU010000006.1	86	2899810	2900430	0	WP_063646622.1	IZT73_RS20655	GCF_017921865.1	bifunctional phosphoribosyl-AMP cyclohydrolase/phosphoribosyl-ATP diphosphatase HisIE	PRA-CH+PRA-PH	Aliivibrio fischeri	Bacteria; Pseudomonadota; Gammaproteobacteria; Vibrionales; Vibrionaceae; Aliivibrio
NZ_JADOAU010000006.1	86	2900427	2901200	0	WP_005418749.1	IZT73_RS20660	GCF_017921865.1	imidazole glycerol phosphate synthase subunit HisF	His_biosynth	Aliivibrio fischeri	Bacteria; Pseudomonadota; Gammaproteobacteria; Vibrionales; Vibrionaceae; Aliivibrio
NZ_JADOAU010000006.1	86	2901182	2901919	0	WP_063646623.1	IZT73_RS20665	GCF_017921865.1	1-(5-phosphoribosyl)-5-[(5- phosphoribosylamino)methylideneamino]imidazole-4- carboxamide isomerase	His_biosynth	Aliivibrio fischeri	Bacteria; Pseudomonadota; Gammaproteobacteria; Vibrionales; Vibrionaceae; Aliivibrio
NZ_JAHRGH010000011.1	87	29697	30212	0	WP_117661452.1	KUA53_RS04800	GCF_019249805.1	TlpA disulfide reductase family protein	Thioredoxin_8	Segatella copri	Bacteria; Bacteroidota; Bacteroidia; Bacteroidales; Prevotellaceae; Segatella
NZ_JAHRGH010000011.1	87	30343	31416	0	WP_117661453.1	KUA53_RS04805	GCF_019249805.1	hypothetical protein	-	Segatella copri	Bacteria; Bacteroidota; Bacteroidia; Bacteroidales; Prevotellaceae; Segatella
NZ_JAHRGH010000011.1	87	31391	31684	0	WP_117661454.1	KUA53_RS04810	GCF_019249805.1	hypothetical protein	-	Segatella copri	Bacteria; Bacteroidota; Bacteroidia; Bacteroidales; Prevotellaceae; Segatella
NZ_JAHRGH010000011.1	87	31693	37719	1	WP_153128457.1	KUA53_RS04815	GCF_019249805.1	RHS repeat-associated core domain-containing protein	DUF6443	Segatella copri	Bacteria; Bacteroidota; Bacteroidia; Bacteroidales; Prevotellaceae; Segatella
NZ_JAHRGH010000011.1	87	38811	38900	0	WP_089545377.1	KUA53_RS04820	GCF_019249805.1	AraC family transcriptional regulator	HTH_AraC	Segatella copri	Bacteria; Bacteroidota; Bacteroidia; Bacteroidales; Prevotellaceae; Segatella
NZ_JAHRGH010000011.1	87	39002	40981	0	WP_218419519.1	KUA53_RS04825	GCF_019249805.1	oligopeptide transporter, OPT family	OPT	Segatella copri	Bacteria; Bacteroidota; Bacteroidia; Bacteroidales; Prevotellaceae; Segatella
NZ_JAHRGH010000011.1	87	40981	41850	0	WP_218419522.1	KUA53_RS04830	GCF_019249805.1	aldose 1-epimerase family protein	Aldose_epim	Segatella copri	Bacteria; Bacteroidota; Bacteroidia; Bacteroidales; Prevotellaceae; Segatella
JAIERY010000205.1	88	906	1793	1	MBX9851802.1	K2X86_08595	GCA_019746425.1	hypothetical protein	-	Cytophagaceae bacterium	Bacteria; Bacteroidetes; Cytophagia; Cytophagales; Cytophagaceae
JAIERY010000205.1	88	2458	3372	0	MBX9851803.1	K2X86_08600	GCA_019746425.1	tyrosine-type recombinase/integrase	Phage_int_SAM_1+Phage_integrase	Cytophagaceae bacterium	Bacteria; Bacteroidetes; Cytophagia; Cytophagales; Cytophagaceae
JAIERY010000205.1	88	3379	4272	0	MBX9851804.1	K2X86_08605	GCA_019746425.1	tyrosine-type recombinase/integrase	Phage_int_SAM_4+Phage_integrase	Cytophagaceae bacterium	Bacteria; Bacteroidetes; Cytophagia; Cytophagales; Cytophagaceae
JAIERY010000205.1	88	4365	4663	0	MBX9851805.1	K2X86_08610	GCA_019746425.1	hypothetical protein	Aquarius_N_1st	Cytophagaceae bacterium	Bacteria; Bacteroidetes; Cytophagia; Cytophagales; Cytophagaceae
JAIERD010000514.1	89	1	507	0	MBX9756374.1	K2X80_16570	GCA_019747155.1	phosphomethylpyrimidine synthase ThiC	ThiC_Rad_SAM	Pseudomonadaceae bacterium	Bacteria; Proteobacteria; Gammaproteobacteria; Pseudomonadales; Pseudomonadaceae
JAIERD010000514.1	89	635	1069	0	MBX9756375.1	K2X80_16575	GCA_019747155.1	hypothetical protein	-	Pseudomonadaceae bacterium	Bacteria; Proteobacteria; Gammaproteobacteria; Pseudomonadales; Pseudomonadaceae
JAIERD010000514.1	89	1066	1743	1	MBX9756376.1	K2X80_16580	GCA_019747155.1	hypothetical protein	-	Pseudomonadaceae bacterium	Bacteria; Proteobacteria; Gammaproteobacteria; Pseudomonadales; Pseudomonadaceae
JAIERD010000514.1	89	1799	2320	0	MBX9756377.1	K2X80_16585	GCA_019747155.1	PAAR domain-containing protein	PAAR_motif	Pseudomonadaceae bacterium	Bacteria; Proteobacteria; Gammaproteobacteria; Pseudomonadales; Pseudomonadaceae
JAIERD010000514.1	89	2541	3674	0	MBX9756378.1	K2X80_16590	GCA_019747155.1	aminotransferase class V-fold PLP-dependent enzyme	Aminotran_5	Pseudomonadaceae bacterium	Bacteria; Proteobacteria; Gammaproteobacteria; Pseudomonadales; Pseudomonadaceae
JAIERD010000514.1	89	4028	4630	0	MBX9756379.1	K2X80_16595	GCA_019747155.1	NUDIX domain-containing protein	NUDIX	Pseudomonadaceae bacterium	Bacteria; Proteobacteria; Gammaproteobacteria; Pseudomonadales; Pseudomonadaceae
NZ_MBDS01000019.1	90	407870	408742	0	WP_078779732.1	BB021_RS19650	GCF_002023365.1	thiopeptide-type bacteriocin biosynthesis protein	Lant_dehydr_C	Elizabethkingia ursingii	Bacteria; Bacteroidota; Flavobacteriia; Flavobacteriales; Weeksellaceae; Elizabethkingia
NZ_MBDS01000019.1	90	409336	409737	0	WP_078779733.1	BB021_RS19655	GCF_002023365.1	hypothetical protein	-	Elizabethkingia ursingii	Bacteria; Bacteroidota; Flavobacteriia; Flavobacteriales; Weeksellaceae; Elizabethkingia
NZ_MBDS01000019.1	90	409804	411744	0	WP_078779734.1	BB021_RS19660	GCF_002023365.1	phage baseplate assembly protein V	Phage_GPD+Phage_base_V	Elizabethkingia ursingii	Bacteria; Bacteroidota; Flavobacteriia; Flavobacteriales; Weeksellaceae; Elizabethkingia
NZ_MBDS01000019.1	90	411756	413012	1	WP_078779735.1	BB021_RS19665	GCF_002023365.1	hypothetical protein	-	Elizabethkingia ursingii	Bacteria; Bacteroidota; Flavobacteriia; Flavobacteriales; Weeksellaceae; Elizabethkingia
NZ_MBDS01000019.1	90	413927	414931	0	WP_078779736.1	BB021_RS19670	GCF_002023365.1	IS481 family transposase	HTH_32+rve_3	Elizabethkingia ursingii	Bacteria; Bacteroidota; Flavobacteriia; Flavobacteriales; Weeksellaceae; Elizabethkingia
NZ_MBDS01000019.1	90	415002	416627	0	WP_078779737.1	BB021_RS19675	GCF_002023365.1	DUF262 domain-containing protein	ParB+DUF1524	Elizabethkingia ursingii	Bacteria; Bacteroidota; Flavobacteriia; Flavobacteriales; Weeksellaceae; Elizabethkingia
NZ_MBDS01000019.1	90	416794	417276	0	WP_078779738.1	BB021_RS19680	GCF_002023365.1	GLPGLI family protein	Porph_ging	Elizabethkingia ursingii	Bacteria; Bacteroidota; Flavobacteriia; Flavobacteriales; Weeksellaceae; Elizabethkingia
NZ_OEPV01000004.1	91	291117	291524	0	WP_101689346.1	C1A06_RS06050	GCF_900240225.1	nuclear transport factor 2 family protein	SnoaL	Dysgonomonas massiliensis	Bacteria; Bacteroidota; Bacteroidia; Bacteroidales; Dysgonomonadaceae; Dysgonomonas
NZ_OEPV01000004.1	91	291766	291966	0	WP_101689347.1	C1A06_RS06055	GCF_900240225.1	transcriptional regulator	-	Dysgonomonas massiliensis	Bacteria; Bacteroidota; Bacteroidia; Bacteroidales; Dysgonomonadaceae; Dysgonomonas
NZ_OEPV01000004.1	91	292126	292386	0	WP_145996353.1	C1A06_RS06060	GCF_900240225.1	hypothetical protein	-	Dysgonomonas massiliensis	Bacteria; Bacteroidota; Bacteroidia; Bacteroidales; Dysgonomonadaceae; Dysgonomonas
NZ_OEPV01000004.1	91	292392	293546	1	WP_101689349.1	C1A06_RS06065	GCF_900240225.1	RHS repeat-associated core domain-containing protein	-	Dysgonomonas massiliensis	Bacteria; Bacteroidota; Bacteroidia; Bacteroidales; Dysgonomonadaceae; Dysgonomonas
JACKDM010000025.1	92	67039	67935	0	MCB9542723.1	H6703_09775	GCA_020633515.1	5'-methylthioadenosine phosphorylase	PNPase	Myxococcales bacterium	Bacteria; Proteobacteria; Deltaproteobacteria; Myxococcales
JACKDM010000025.1	92	68704	70320	0	MCB9542724.1	H6703_09780	GCA_020633515.1	hypothetical protein	Transket_pyr+Transketolase_C	Myxococcales bacterium	Bacteria; Proteobacteria; Deltaproteobacteria; Myxococcales
JACKDM010000025.1	92	70317	71246	0	MCB9542725.1	H6703_09785	GCA_020633515.1	GNAT family N-acetyltransferase	Acetylase	Myxococcales bacterium	Bacteria; Proteobacteria; Deltaproteobacteria; Myxococcales
JACKDM010000025.1	92	71243	71914	1	MCB9542726.1	H6703_09790	GCA_020633515.1	hypothetical protein	-	Myxococcales bacterium	Bacteria; Proteobacteria; Deltaproteobacteria; Myxococcales
JACKDM010000025.1	92	71915	72547	0	MCB9542727.1	H6703_09795	GCA_020633515.1	extensin family protein	Extensin-like_C	Myxococcales bacterium	Bacteria; Proteobacteria; Deltaproteobacteria; Myxococcales
JACJZS010000002.1	93	1530873	1535270	0	MCB9202817.1	H6604_07215	GCA_020635515.1	hypothetical protein	-	Flavobacteriales bacterium	Bacteria; Bacteroidetes; Flavobacteriia; Flavobacteriales
JACJZS010000002.1	93	1535299	1538331	0	MCB9202818.1	H6604_07220	GCA_020635515.1	S8 family peptidase	Peptidase_S8+LRR_8+Peptidase_S8+Por_Secre_tail	Flavobacteriales bacterium	Bacteria; Bacteroidetes; Flavobacteriia; Flavobacteriales
JACJZS010000002.1	93	1538342	1540342	0	MCB9202819.1	H6604_07225	GCA_020635515.1	T9SS type A sorting domain-containing protein	Por_Secre_tail	Flavobacteriales bacterium	Bacteria; Bacteroidetes; Flavobacteriia; Flavobacteriales
JACJZS010000002.1	93	1540374	1551317	1	MCB9202820.1	H6604_07230	GCA_020635515.1	hypothetical protein	SpvB+TcdB_toxin_midN+RHS_repeat	Flavobacteriales bacterium	Bacteria; Bacteroidetes; Flavobacteriia; Flavobacteriales
JACJZS010000002.1	93	1551325	1551594	0	MCB9202821.1	H6604_07235	GCA_020635515.1	hypothetical protein	-	Flavobacteriales bacterium	Bacteria; Bacteroidetes; Flavobacteriia; Flavobacteriales
JACJZS010000002.1	93	1551745	1552137	0	MCB9202822.1	H6604_07240	GCA_020635515.1	type II toxin-antitoxin system VapC family toxin	PIN	Flavobacteriales bacterium	Bacteria; Bacteroidetes; Flavobacteriia; Flavobacteriales
JACJZS010000002.1	93	1552128	1552334	0	MCB9202823.1	H6604_07245	GCA_020635515.1	hypothetical protein	-	Flavobacteriales bacterium	Bacteria; Bacteroidetes; Flavobacteriia; Flavobacteriales
NZ_QVMO01000110.1	94	166	768	0	WP_163309561.1	D0T84_RS19685	GCF_010501055.1	hypothetical protein	-	Dysgonomonas sp. 521	Bacteria; Bacteroidota; Bacteroidia; Bacteroidales; Dysgonomonadaceae; Dysgonomonas
NZ_QVMO01000110.1	94	781	1758	0	WP_163309562.1	D0T84_RS19690	GCF_010501055.1	shufflon system plasmid conjugative transfer pilus tip adhesin PilV	Shufflon_N	Dysgonomonas sp. 521	Bacteria; Bacteroidota; Bacteroidia; Bacteroidales; Dysgonomonadaceae; Dysgonomonas
NZ_QVMO01000110.1	94	1755	5258	1	WP_163309563.1	D0T84_RS19695	GCF_010501055.1	DUF6443 domain-containing protein	DUF6443	Dysgonomonas sp. 521	Bacteria; Bacteroidota; Bacteroidia; Bacteroidales; Dysgonomonadaceae; Dysgonomonas
NZ_QVMO01000110.1	94	5752	6111	0		D0T84_RS23105	GCF_010501055.1	RHS repeat-associated core domain-containing protein		Dysgonomonas sp. 521	Bacteria; Bacteroidota; Bacteroidia; Bacteroidales; Dysgonomonadaceae; Dysgonomonas
NZ_QVMO01000110.1	94	6780	7307	0	WP_163309564.1	D0T84_RS19705	GCF_010501055.1	hypothetical protein	-	Dysgonomonas sp. 521	Bacteria; Bacteroidota; Bacteroidia; Bacteroidales; Dysgonomonadaceae; Dysgonomonas
NZ_QVMO01000110.1	94	7603	8547	0	WP_163309565.1	D0T84_RS19710	GCF_010501055.1	RHS repeat-associated core domain-containing protein	-	Dysgonomonas sp. 521	Bacteria; Bacteroidota; Bacteroidia; Bacteroidales; Dysgonomonadaceae; Dysgonomonas
NZ_QVMO01000110.1	94	8563	9273	0	WP_163309566.1	D0T84_RS19715	GCF_010501055.1	hypothetical protein	-	Dysgonomonas sp. 521	Bacteria; Bacteroidota; Bacteroidia; Bacteroidales; Dysgonomonadaceae; Dysgonomonas
NZ_QVMO01000110.1	94	9309	10121	0		D0T84_RS19720	GCF_010501055.1	RHS repeat-associated core domain-containing protein		Dysgonomonas sp. 521	Bacteria; Bacteroidota; Bacteroidia; Bacteroidales; Dysgonomonadaceae; Dysgonomonas
NZ_JAOVFN010000023.1	95	46097	46714	0	WP_199988284.1	ODQ17_RS16400	GCF_034650275.1	NAD(P)H-dependent oxidoreductase	Flavodoxin_2	Acinetobacter sp. IRS14	Bacteria; Pseudomonadota; Gammaproteobacteria; Moraxellales; Moraxellaceae; Acinetobacter
NZ_JAOVFN010000023.1	95	46719	47786	0	WP_322904995.1	ODQ17_RS16405	GCF_034650275.1	zinc-binding alcohol dehydrogenase family protein	ADH_N+ADH_zinc_N_2	Acinetobacter sp. IRS14	Bacteria; Pseudomonadota; Gammaproteobacteria; Moraxellales; Moraxellaceae; Acinetobacter
NZ_JAOVFN010000023.1	95	47848	48309	0	WP_322904996.1	ODQ17_RS16410	GCF_034650275.1	hypothetical protein	-	Acinetobacter sp. IRS14	Bacteria; Pseudomonadota; Gammaproteobacteria; Moraxellales; Moraxellaceae; Acinetobacter
NZ_JAOVFN010000023.1	95	48316	49053	1	WP_144735318.1	ODQ17_RS16415	GCF_034650275.1	hypothetical protein	-	Acinetobacter sp. IRS14	Bacteria; Pseudomonadota; Gammaproteobacteria; Moraxellales; Moraxellaceae; Acinetobacter
NZ_JAOVFN010000023.1	95	49043	50067	0	WP_322904997.1	ODQ17_RS16420	GCF_034650275.1	type VI secretion system Vgr family protein	T6SS_Vgr+DUF2345	Acinetobacter sp. IRS14	Bacteria; Pseudomonadota; Gammaproteobacteria; Moraxellales; Moraxellaceae; Acinetobacter
NZ_JADPQF010000012.1	96	1	2542	1	WP_196141198.1	IYN84_RS21600	GCF_015687155.1	LamG-like jellyroll fold domain-containing protein	Laminin_G_3+Laminin_G_3+RHS	Aliikangiella sp. G2MR2-5	Bacteria; Pseudomonadota; Gammaproteobacteria; Oceanospirillales; Pleioneaceae; Aliikangiella
NZ_JADPQF010000012.1	96	2539	2847	0	WP_196141199.1	IYN84_RS20750	GCF_015687155.1	hypothetical protein	-	Aliikangiella sp. G2MR2-5	Bacteria; Pseudomonadota; Gammaproteobacteria; Oceanospirillales; Pleioneaceae; Aliikangiella
NZ_JADPQF010000012.1	96	3094	3609	0		IYN84_RS21605	GCF_015687155.1	RHS repeat-associated core domain-containing protein		Aliikangiella sp. G2MR2-5	Bacteria; Pseudomonadota; Gammaproteobacteria; Oceanospirillales; Pleioneaceae; Aliikangiella
NZ_JADPQF010000012.1	96	3612	3869	0	WP_196141201.1	IYN84_RS20760	GCF_015687155.1	transposase	Y1_Tnp	Aliikangiella sp. G2MR2-5	Bacteria; Pseudomonadota; Gammaproteobacteria; Oceanospirillales; Pleioneaceae; Aliikangiella
NZ_JADPQF010000012.1	96	3927	4297	0	WP_196141202.1	IYN84_RS20765	GCF_015687155.1	transposase	Y1_Tnp	Aliikangiella sp. G2MR2-5	Bacteria; Pseudomonadota; Gammaproteobacteria; Oceanospirillales; Pleioneaceae; Aliikangiella
NZ_KQ957211.1	97	1	204	0		HMPREF3226_RS03575	GCF_001546595.1	RHS repeat domain-containing protein		Prevotella corporis	Bacteria; Bacteroidota; Bacteroidia; Bacteroidales; Prevotellaceae; Prevotella
NZ_KQ957211.1	97	234	443	0	WP_060940389.1	HMPREF3226_RS13755	GCF_001546595.1	hypothetical protein	-	Prevotella corporis	Bacteria; Bacteroidota; Bacteroidia; Bacteroidales; Prevotellaceae; Prevotella
NZ_KQ957211.1	97	440	1267	1	WP_231728289.1	HMPREF3226_RS13760	GCF_001546595.1	RHS repeat-associated core domain-containing protein	-	Prevotella corporis	Bacteria; Bacteroidota; Bacteroidia; Bacteroidales; Prevotellaceae; Prevotella
NZ_JQRJ01000172.1	98	1	610	0		JG14_RS22260	GCF_001568365.1	hypothetical protein		Leptospira santarosai	Bacteria; Spirochaetota; Spirochaetia; Leptospirales; Leptospiraceae; Leptospira
NZ_JQRJ01000172.1	98	617	988	0	WP_061207196.1	JG14_RS16645	GCF_001568365.1	hypothetical protein	-	Leptospira santarosai	Bacteria; Spirochaetota; Spirochaetia; Leptospirales; Leptospiraceae; Leptospira
NZ_JQRJ01000172.1	98	1077	2075	1	WP_061207197.1	JG14_RS16650	GCF_001568365.1	RHS repeat-associated core domain-containing protein	-	Leptospira santarosai	Bacteria; Spirochaetota; Spirochaetia; Leptospirales; Leptospiraceae; Leptospira
NZ_JQRJ01000172.1	98	2053	2433	0	WP_061207198.1	JG14_RS16655	GCF_001568365.1	hypothetical protein	-	Leptospira santarosai	Bacteria; Spirochaetota; Spirochaetia; Leptospirales; Leptospiraceae; Leptospira
NZ_JQRJ01000172.1	98	2423	2767	0	WP_061207199.1	JG14_RS16660	GCF_001568365.1	hypothetical protein	-	Leptospira santarosai	Bacteria; Spirochaetota; Spirochaetia; Leptospirales; Leptospiraceae; Leptospira
NZ_JQRJ01000172.1	98	2997	4087	0		JG14_RS16665	GCF_001568365.1	RHS repeat-associated core domain-containing protein		Leptospira santarosai	Bacteria; Spirochaetota; Spirochaetia; Leptospirales; Leptospiraceae; Leptospira
NZ_JQRJ01000172.1	98	4084	4563	0	WP_004435758.1	JG14_RS16670	GCF_001568365.1	hypothetical protein	-	Leptospira santarosai	Bacteria; Spirochaetota; Spirochaetia; Leptospirales; Leptospiraceae; Leptospira
NZ_JQRJ01000172.1	98	4590	5074	0		JG14_RS16675	GCF_001568365.1	hypothetical protein		Leptospira santarosai	Bacteria; Spirochaetota; Spirochaetia; Leptospirales; Leptospiraceae; Leptospira
NZ_CP075185.1	99	1648950	1649726	0	WP_226419293.1	KI611_RS07990	GCF_020510685.1	serine O-acetyltransferase	Hexapep	Dechloromonas denitrificans	Bacteria; Pseudomonadota; Betaproteobacteria; Rhodocyclales; Azonexaceae; Dechloromonas
NZ_CP075185.1	99	1649719	1650858	0	WP_226419294.1	KI611_RS07995	GCF_020510685.1	homocitrate synthase	HMGL-like	Dechloromonas denitrificans	Bacteria; Pseudomonadota; Betaproteobacteria; Rhodocyclales; Azonexaceae; Dechloromonas
NZ_CP075185.1	99	1651113	1651565	0		KI611_RS08000	GCF_020510685.1	IS3 family transposase		Dechloromonas denitrificans	Bacteria; Pseudomonadota; Betaproteobacteria; Rhodocyclales; Azonexaceae; Dechloromonas
NZ_CP075185.1	99	1651806	1652246	0	WP_226419295.1	KI611_RS08005	GCF_020510685.1	hypothetical protein	-	Dechloromonas denitrificans	Bacteria; Pseudomonadota; Betaproteobacteria; Rhodocyclales; Azonexaceae; Dechloromonas
NZ_CP075185.1	99	1652243	1652938	1	WP_226419296.1	KI611_RS08010	GCF_020510685.1	hypothetical protein	-	Dechloromonas denitrificans	Bacteria; Pseudomonadota; Betaproteobacteria; Rhodocyclales; Azonexaceae; Dechloromonas
NZ_CP075185.1	99	1652940	1654106	0	WP_226419297.1	KI611_RS08015	GCF_020510685.1	type VI secretion system Vgr family protein	T6SS_Vgr+DUF2345	Dechloromonas denitrificans	Bacteria; Pseudomonadota; Betaproteobacteria; Rhodocyclales; Azonexaceae; Dechloromonas
NZ_CP075185.1	99	1654159	1655508	0	WP_226419298.1	KI611_RS08020	GCF_020510685.1	DUF3396 domain-containing protein	TsiV	Dechloromonas denitrificans	Bacteria; Pseudomonadota; Betaproteobacteria; Rhodocyclales; Azonexaceae; Dechloromonas
NZ_CP075185.1	99	1655514	1656560	0	WP_226419299.1	KI611_RS08025	GCF_020510685.1	hypothetical protein	-	Dechloromonas denitrificans	Bacteria; Pseudomonadota; Betaproteobacteria; Rhodocyclales; Azonexaceae; Dechloromonas
NZ_KT351733.1	100	80052	82052	0	WP_181375495.1	HTG30_RS00430	NZ_KT351733.1	ParB/RepB/Spo0J family partition protein	ParBc	Pectobacterium carotovorum	Bacteria; Pseudomonadota; Gammaproteobacteria; Enterobacterales; Pectobacteriaceae; Pectobacterium
NZ_KT351733.1	100	82115	82405	0	WP_110592844.1	HTG30_RS00435	NZ_KT351733.1	hypothetical protein	-	Pectobacterium carotovorum	Bacteria; Pseudomonadota; Gammaproteobacteria; Enterobacterales; Pectobacteriaceae; Pectobacterium
NZ_KT351733.1	100	83264	83743	0	WP_181375497.1	HTG30_RS00445	NZ_KT351733.1	Hcp family type VI secretion system effector	T6SS_HCP	Pectobacterium carotovorum	Bacteria; Pseudomonadota; Gammaproteobacteria; Enterobacterales; Pectobacteriaceae; Pectobacterium
NZ_KT351733.1	100	83803	84852	1	WP_181375498.1	HTG30_RS00450	NZ_KT351733.1	PAAR domain-containing protein	-	Pectobacterium carotovorum	Bacteria; Pseudomonadota; Gammaproteobacteria; Enterobacterales; Pectobacteriaceae; Pectobacterium
NZ_KT351733.1	100	85147	86415	0	WP_181375500.1	HTG30_RS00460	NZ_KT351733.1	translesion error-prone DNA polymerase V subunit UmuC	IMS+IMS_HHH+IMS_C+DUF4113	Pectobacterium carotovorum	Bacteria; Pseudomonadota; Gammaproteobacteria; Enterobacterales; Pectobacteriaceae; Pectobacterium
NZ_KT351733.1	100	86421	86804	0	WP_181375501.1	HTG30_RS00465	NZ_KT351733.1	translesion error-prone DNA polymerase V autoproteolytic subunit	Peptidase_S24	Pectobacterium carotovorum	Bacteria; Pseudomonadota; Gammaproteobacteria; Enterobacterales; Pectobacteriaceae; Pectobacterium
NZ_KT351733.1	100	86883	87269	0	WP_181375502.1	HTG30_RS00470	NZ_KT351733.1	plasmid partitioning/stability family protein	Plasmid_stab_B	Pectobacterium carotovorum	Bacteria; Pseudomonadota; Gammaproteobacteria; Enterobacterales; Pectobacteriaceae; Pectobacterium

## Sheet: TseH
S4B Table. Genomic context of each TseH homolog.
nucleotide	block_id	start	end	query	pid	locus	assembly	product	pfam	organism	classification
PBLA01000001.1	1	842	1939	0	MBL55544.1	CMP61_00010	GCA_002722245.1	hypothetical protein	FA_desaturase	Flavobacteriales bacterium	Bacteria; Bacteroidota; Flavobacteriia; Flavobacteriales
PBLA01000001.1	1	1929	2984	0	MBL55545.1	CMP61_00015	GCA_002722245.1	hypothetical protein	FA_desaturase	Flavobacteriales bacterium	Bacteria; Bacteroidota; Flavobacteriia; Flavobacteriales
PBLA01000001.1	1	2981	3550	0	MBL55546.1	CMP61_00020	GCA_002722245.1	hypothetical protein	Lipid_desat	Flavobacteriales bacterium	Bacteria; Bacteroidota; Flavobacteriia; Flavobacteriales
PBLA01000001.1	1	3540	4484	1	MBL55547.1	CMP61_00025	GCA_002722245.1	hypothetical protein	DUF6695	Flavobacteriales bacterium	Bacteria; Bacteroidota; Flavobacteriia; Flavobacteriales
PBLA01000001.1	1	4539	4925	0	MBL55548.1	CMP61_00030	GCA_002722245.1	hypothetical protein	-	Flavobacteriales bacterium	Bacteria; Bacteroidota; Flavobacteriia; Flavobacteriales
PBLA01000001.1	1	5050	6189	0	MBL55549.1	CMP61_00035	GCA_002722245.1	bifunctional histidinol-phosphatase/imidazoleglycerol-phosphate dehydratase	Hydrolase_like+IGPD	Flavobacteriales bacterium	Bacteria; Bacteroidota; Flavobacteriia; Flavobacteriales
PBLA01000001.1	1	6220	7257	0	MBL55550.1	CMP61_00040	GCA_002722245.1	histidinol-phosphate transaminase	Aminotran_1_2	Flavobacteriales bacterium	Bacteria; Bacteroidota; Flavobacteriia; Flavobacteriales
PCBP01000013.1	2	1	801	0	MBU46012.1	CMD28_01150	GCA_002730985.1	hypothetical protein	LTD+CHB_HEX_C_1	Flavobacteriales bacterium	Bacteria; Bacteroidetes; Flavobacteriia; Flavobacteriales
PCBP01000013.1	2	938	2329	0	MBU46013.1	CMD28_01155	GCA_002730985.1	cysteine synthase	Pyridoxal_deC	Flavobacteriales bacterium	Bacteria; Bacteroidetes; Flavobacteriia; Flavobacteriales
PCBP01000013.1	2	2402	3052	1	MBU46014.1	CMD28_01160	GCA_002730985.1	hypothetical protein	DUF6695	Flavobacteriales bacterium	Bacteria; Bacteroidetes; Flavobacteriia; Flavobacteriales
PCBP01000013.1	2	3049	3318	0	MBU46015.1	CMD28_01165	GCA_002730985.1	hypothetical protein	DUF6695	Flavobacteriales bacterium	Bacteria; Bacteroidetes; Flavobacteriia; Flavobacteriales
PCBP01000013.1	2	3308	3541	0	MBU46016.1	CMD28_01170	GCA_002730985.1	NrdH-redoxin	Glutaredoxin	Flavobacteriales bacterium	Bacteria; Bacteroidetes; Flavobacteriia; Flavobacteriales
PCBP01000013.1	2	3573	5468	0	MBU46017.1	CMD28_01175	GCA_002730985.1	amidophosphoribosyltransferase	GATase_6	Flavobacteriales bacterium	Bacteria; Bacteroidetes; Flavobacteriia; Flavobacteriales
NVXU02000053.1	3	16552	18336	0	MBL1281303.1	COA33_013575	GCA_002734065.2	MFS transporter	MFS_1	Fluviicola sp.	Bacteria; Bacteroidetes; Flavobacteriia; Flavobacteriales; Crocinitomicaceae; Fluviicola
NVXU02000053.1	3	18329	20086	0	MBL1281304.1	COA33_013580	GCA_002734065.2	hypothetical protein	DUF6541	Fluviicola sp.	Bacteria; Bacteroidetes; Flavobacteriia; Flavobacteriales; Crocinitomicaceae; Fluviicola
NVXU02000053.1	3	20079	20378	0	MBL1281305.1	COA33_013585	GCA_002734065.2	hypothetical protein	DUF6695	Fluviicola sp.	Bacteria; Bacteroidetes; Flavobacteriia; Flavobacteriales; Crocinitomicaceae; Fluviicola
NVXU02000053.1	3	20365	21000	1	MBL1281306.1	COA33_013590	GCA_002734065.2	hypothetical protein	DUF6695	Fluviicola sp.	Bacteria; Bacteroidetes; Flavobacteriia; Flavobacteriales; Crocinitomicaceae; Fluviicola
NVXU02000053.1	3	20979	21698	0	MBL1281307.1	COA33_013595	GCA_002734065.2	NRDE family protein	TANGO2	Fluviicola sp.	Bacteria; Bacteroidetes; Flavobacteriia; Flavobacteriales; Crocinitomicaceae; Fluviicola
NVXU02000053.1	3	21686	22195	0	MBL1281308.1	COA33_013600	GCA_002734065.2	hypothetical protein	DinB_2	Fluviicola sp.	Bacteria; Bacteroidetes; Flavobacteriia; Flavobacteriales; Crocinitomicaceae; Fluviicola
NVXU02000053.1	3	22345	22842	0	MBL1281309.1	COA33_013605	GCA_002734065.2	hypothetical protein	-	Fluviicola sp.	Bacteria; Bacteroidetes; Flavobacteriia; Flavobacteriales; Crocinitomicaceae; Fluviicola
NZWR01000003.1	4	29480	29794	0	MAQ76966.1	CL684_00325	GCA_002698305.1	hypothetical protein	Ribonuclease_P	Candidatus Campbellbacteria bacterium	Bacteria; Candidatus Campbellbacteria
NZWR01000003.1	4	29826	30590	0	MAQ76967.1	CL684_00330	GCA_002698305.1	hypothetical protein	60KD_IMP	Candidatus Campbellbacteria bacterium	Bacteria; Candidatus Campbellbacteria
NZWR01000003.1	4	30637	31098	0	MAQ76968.1	CL684_00335	GCA_002698305.1	hypothetical protein	R3H	Candidatus Campbellbacteria bacterium	Bacteria; Candidatus Campbellbacteria
NZWR01000003.1	4	31101	32063	1	MAQ76969.1	CL684_00340	GCA_002698305.1	hypothetical protein	DUF6695	Candidatus Campbellbacteria bacterium	Bacteria; Candidatus Campbellbacteria
NZWR01000003.1	4	32125	33921	0	MAQ76970.1	CL684_00345	GCA_002698305.1	conjugal transfer protein TraC	P-loop_TraG	Candidatus Campbellbacteria bacterium	Bacteria; Candidatus Campbellbacteria
NZWR01000003.1	4	34060	35712	0	MAQ76971.1	CL684_00350	GCA_002698305.1	hypothetical protein	PG_binding_1	Candidatus Campbellbacteria bacterium	Bacteria; Candidatus Campbellbacteria
NZWR01000003.1	4	35776	38559	0	MAQ76972.1	CL684_00355	GCA_002698305.1	hypothetical protein	Pur_ac_phosph_N+T4SS_pilin+VanY	Candidatus Campbellbacteria bacterium	Bacteria; Candidatus Campbellbacteria
JAAYIP010000013.1	5	9134	9856	0	NLO67039.1	GX098_00510	GCA_012523435.1	Mpv17/PMP22 family protein	Mpv17_PMP22	Bacteroidales bacterium	Bacteria; Bacteroidetes; Bacteroidia; Bacteroidales
JAAYIP010000013.1	5	9938	11269	0	NLO67040.1	GX098_00515	GCA_012523435.1	M24 family metallopeptidase	AMP_N+Peptidase_M24	Bacteroidales bacterium	Bacteria; Bacteroidetes; Bacteroidia; Bacteroidales
JAAYIP010000013.1	5	11351	13612	0	NLO67041.1	GX098_00520	GCA_012523435.1	prolyl oligopeptidase family serine peptidase	DPPIV_N+Peptidase_S9	Bacteroidales bacterium	Bacteria; Bacteroidetes; Bacteroidia; Bacteroidales
JAAYIP010000013.1	5	13625	14323	1	NLO67042.1	GX098_00525	GCA_012523435.1	hypothetical protein	DUF6695	Bacteroidales bacterium	Bacteria; Bacteroidetes; Bacteroidia; Bacteroidales
JAAYIP010000013.1	5	14356	16536	0	NLO67043.1	GX098_00530	GCA_012523435.1	hypothetical protein	TPR	Bacteroidales bacterium	Bacteria; Bacteroidetes; Bacteroidia; Bacteroidales
JAAYIP010000013.1	5	16568	18811	0	NLO67044.1	GX098_00535	GCA_012523435.1	glycoside hydrolase family 92 protein	Glyco_hydro_92N+Glyco_hydro_92	Bacteroidales bacterium	Bacteria; Bacteroidetes; Bacteroidia; Bacteroidales
JAAYIP010000013.1	5	18899	19900	0	NLO67045.1	GX098_00540	GCA_012523435.1	ROK family protein	ROK	Bacteroidales bacterium	Bacteria; Bacteroidetes; Bacteroidia; Bacteroidales
NVXE01000006.1	6	55478	56323	0	PCJ81201.1	COA49_05690	GCA_002746975.1	hypothetical protein	Cupredoxin_1+Cu-oxidase_2	Bacteroidetes bacterium	Bacteria; Bacteroidetes
NVXE01000006.1	6	56320	57519	0	PCJ81202.1	COA49_05695	GCA_002746975.1	hypothetical protein	Cu-oxidase_3+Por_Secre_tail	Bacteroidetes bacterium	Bacteria; Bacteroidetes
NVXE01000006.1	6	57516	59042	0	PCJ81203.1	COA49_05700	GCA_002746975.1	FMN-binding glutamate synthase family protein	Glu_synthase	Bacteroidetes bacterium	Bacteria; Bacteroidetes
NVXE01000006.1	6	59057	59992	1	PCJ81204.1	COA49_05705	GCA_002746975.1	hypothetical protein	DUF6695	Bacteroidetes bacterium	Bacteria; Bacteroidetes
NVXE01000006.1	6	59971	60687	0	PCJ81205.1	COA49_05710	GCA_002746975.1	hypothetical protein	TANGO2	Bacteroidetes bacterium	Bacteria; Bacteroidetes
NVXE01000006.1	6	60675	61232	0	PCJ81206.1	COA49_05715	GCA_002746975.1	hypothetical protein	-	Bacteroidetes bacterium	Bacteria; Bacteroidetes
NVXE01000006.1	6	61245	61814	0	PCJ81207.1	COA49_05720	GCA_002746975.1	hypothetical protein	YceI	Bacteroidetes bacterium	Bacteria; Bacteroidetes
PFUR01000069.1	7	473	925	0	PJB11967.1	CO119_08990	GCA_002790195.1	hypothetical protein	-	Flavobacteriales bacterium CG_4_9_14_3_um_filter_40_17	Bacteria; Bacteroidetes; Flavobacteriia; Flavobacteriales
PFUR01000069.1	7	1005	2630	0	PJB11968.1	CO119_08995	GCA_002790195.1	1-pyrroline-5-carboxylate dehydrogenase	Aldedh	Flavobacteriales bacterium CG_4_9_14_3_um_filter_40_17	Bacteria; Bacteroidetes; Flavobacteriia; Flavobacteriales
PFUR01000069.1	7	2781	3500	0	PJB11969.1	CO119_09000	GCA_002790195.1	hypothetical protein	TANGO2	Flavobacteriales bacterium CG_4_9_14_3_um_filter_40_17	Bacteria; Bacteroidetes; Flavobacteriia; Flavobacteriales
PFUR01000069.1	7	3497	4528	1	PJB11970.1	CO119_09005	GCA_002790195.1	hypothetical protein	DUF6695	Flavobacteriales bacterium CG_4_9_14_3_um_filter_40_17	Bacteria; Bacteroidetes; Flavobacteriia; Flavobacteriales
PFUR01000069.1	7	4497	4883	0	PJB11971.1	CO119_09010	GCA_002790195.1	Co2+/Mg2+ efflux protein ApaG	DUF525	Flavobacteriales bacterium CG_4_9_14_3_um_filter_40_17	Bacteria; Bacteroidetes; Flavobacteriia; Flavobacteriales
PFUR01000069.1	7	4976	5677	0	PJB11972.1	CO119_09015	GCA_002790195.1	DUF1080 domain-containing protein	3keto-disac_hyd	Flavobacteriales bacterium CG_4_9_14_3_um_filter_40_17	Bacteria; Bacteroidetes; Flavobacteriia; Flavobacteriales
PFUR01000069.1	7	5741	5818	0		CO119_09020	GCA_002790195.1	tRNA-Val		Flavobacteriales bacterium CG_4_9_14_3_um_filter_40_17	Bacteria; Bacteroidetes; Flavobacteriia; Flavobacteriales
PFUR01000069.1	7	5859	7109	0	PJB11973.1	CO119_09025	GCA_002790195.1	DUF5103 domain-containing protein	T9SS_plug_1st	Flavobacteriales bacterium CG_4_9_14_3_um_filter_40_17	Bacteria; Bacteroidetes; Flavobacteriia; Flavobacteriales
SLYX01000002.1	8	454484	455242	0	TCR12954.1	EDF67_102367	GCA_004342495.1	iron-regulated ABC transporter ATPase subunit SufC	ABC_tran	Sphingobacterium sp. JUb78	Bacteria; Bacteroidetes; Sphingobacteriia; Sphingobacteriales; Sphingobacteriaceae; Sphingobacterium
SLYX01000002.1	8	455313	456764	0	TCR12955.1	EDF67_102368	GCA_004342495.1	iron-regulated ABC transporter membrane component SufB	SufBD_N+SUFBD	Sphingobacterium sp. JUb78	Bacteria; Bacteroidetes; Sphingobacteriia; Sphingobacteriales; Sphingobacteriaceae; Sphingobacterium
SLYX01000002.1	8	457107	457577	0	TCR12956.1	EDF67_102369	GCA_004342495.1	Lrp/AsnC family leucine-responsive transcriptional regulator	HTH_24+AsnC_trans_reg	Sphingobacterium sp. JUb78	Bacteria; Bacteroidetes; Sphingobacteriia; Sphingobacteriales; Sphingobacteriaceae; Sphingobacterium
SLYX01000002.1	8	457908	459041	1	TCR12957.1	EDF67_102370	GCA_004342495.1	hypothetical protein	DUF6695	Sphingobacterium sp. JUb78	Bacteria; Bacteroidetes; Sphingobacteriia; Sphingobacteriales; Sphingobacteriaceae; Sphingobacterium
SLYX01000002.1	8	459051	459725	0	TCR12958.1	EDF67_102371	GCA_004342495.1	uracil-DNA glycosylase	UDG	Sphingobacterium sp. JUb78	Bacteria; Bacteroidetes; Sphingobacteriia; Sphingobacteriales; Sphingobacteriaceae; Sphingobacterium
SLYX01000002.1	8	459839	460378	0	TCR12959.1	EDF67_102372	GCA_004342495.1	hypothetical protein	TPR_MalT	Sphingobacterium sp. JUb78	Bacteria; Bacteroidetes; Sphingobacteriia; Sphingobacteriales; Sphingobacteriaceae; Sphingobacterium
SLYX01000002.1	8	460411	460878	0	TCR12960.1	EDF67_102373	GCA_004342495.1	hypothetical protein	-	Sphingobacterium sp. JUb78	Bacteria; Bacteroidetes; Sphingobacteriia; Sphingobacteriales; Sphingobacteriaceae; Sphingobacterium
NYSL01000023.1	9	40743	43328	0	MAB84999.1	CL856_03955	GCA_002682945.1	hypothetical protein	IgGFc_binding+CHU_C	Cryomorphaceae bacterium	Bacteria; Bacteroidota; Flavobacteriia; Flavobacteriales; Cryomorphaceae
NYSL01000023.1	9	43413	44666	0	MAB85000.1	CL856_03960	GCA_002682945.1	hypothetical protein	Orn_Arg_deC_N+Orn_DAP_Arg_deC	Cryomorphaceae bacterium	Bacteria; Bacteroidota; Flavobacteriia; Flavobacteriales; Cryomorphaceae
NYSL01000023.1	9	44670	46076	0	MAB85001.1	CL856_03965	GCA_002682945.1	hypothetical protein	-	Cryomorphaceae bacterium	Bacteria; Bacteroidota; Flavobacteriia; Flavobacteriales; Cryomorphaceae
NYSL01000023.1	9	46088	47125	1	MAB85002.1	CL856_03970	GCA_002682945.1	hypothetical protein	DUF6695	Cryomorphaceae bacterium	Bacteria; Bacteroidota; Flavobacteriia; Flavobacteriales; Cryomorphaceae
NYSL01000023.1	9	47314	48819	0	MAB85003.1	CL856_03975	GCA_002682945.1	MBL fold metallo-hydrolase	Lactamase_B+Rhodanese+Rhodanese	Cryomorphaceae bacterium	Bacteria; Bacteroidota; Flavobacteriia; Flavobacteriales; Cryomorphaceae
NYSL01000023.1	9	48767	49693	0	MAB85004.1	CL856_03980	GCA_002682945.1	hypothetical protein	DUF4249	Cryomorphaceae bacterium	Bacteria; Bacteroidota; Flavobacteriia; Flavobacteriales; Cryomorphaceae
NYSL01000023.1	9	49698	52121	0	MAB85005.1	CL856_03985	GCA_002682945.1	TonB-dependent receptor	CarbopepD_reg_2+Plug+TonB_dep_Rec	Cryomorphaceae bacterium	Bacteria; Bacteroidota; Flavobacteriia; Flavobacteriales; Cryomorphaceae
NZHS01000010.1	10	1	683	1	MAJ12488.1	CMD09_00535	GCA_002689735.1	hypothetical protein	DUF6695	Flavobacteriales bacterium	Bacteria; Bacteroidetes; Flavobacteriia; Flavobacteriales
NZHS01000010.1	10	680	973	0	MAJ12489.1	CMD09_00540	GCA_002689735.1	hypothetical protein	DUF6695	Flavobacteriales bacterium	Bacteria; Bacteroidetes; Flavobacteriia; Flavobacteriales
NZHS01000010.1	10	954	1187	0	MAJ12490.1	CMD09_00545	GCA_002689735.1	hypothetical protein	Glutaredoxin	Flavobacteriales bacterium	Bacteria; Bacteroidetes; Flavobacteriia; Flavobacteriales
NZHS01000010.1	10	1218	3113	0	MAJ12491.1	CMD09_00550	GCA_002689735.1	amidophosphoribosyltransferase	GATase_6	Flavobacteriales bacterium	Bacteria; Bacteroidetes; Flavobacteriia; Flavobacteriales
NZJT01000037.1	11	7994	11332	0	MAJ90076.1	CMD08_02250	GCA_002692305.1	isoleucine--tRNA ligase	tRNA-synt_1+tRNA-synt_1+Anticodon_1+DUF5915	Flavobacteriales bacterium	Bacteria; Bacteroidetes; Flavobacteriia; Flavobacteriales
NZJT01000037.1	11	11407	11841	0	MAJ90077.1	CMD08_02255	GCA_002692305.1	hypothetical protein	LTD	Flavobacteriales bacterium	Bacteria; Bacteroidetes; Flavobacteriia; Flavobacteriales
NZJT01000037.1	11	11977	13365	0	MAJ90078.1	CMD08_02260	GCA_002692305.1	cysteine synthase	Pyridoxal_deC	Flavobacteriales bacterium	Bacteria; Bacteroidetes; Flavobacteriia; Flavobacteriales
NZJT01000037.1	11	13383	14030	1	MAJ90079.1	CMD08_02265	GCA_002692305.1	hypothetical protein	DUF6695	Flavobacteriales bacterium	Bacteria; Bacteroidetes; Flavobacteriia; Flavobacteriales
NZJT01000037.1	11	14027	14299	0	MAJ90080.1	CMD08_02270	GCA_002692305.1	hypothetical protein	DUF6695	Flavobacteriales bacterium	Bacteria; Bacteroidetes; Flavobacteriia; Flavobacteriales
NZJT01000037.1	11	14289	14516	0	MAJ90081.1	CMD08_02275	GCA_002692305.1	hypothetical protein	Glutaredoxin	Flavobacteriales bacterium	Bacteria; Bacteroidetes; Flavobacteriia; Flavobacteriales
NZJT01000037.1	11	14552	16447	0	MAJ90082.1	CMD08_02280	GCA_002692305.1	amidophosphoribosyltransferase	GATase_6	Flavobacteriales bacterium	Bacteria; Bacteroidetes; Flavobacteriia; Flavobacteriales
NZQW01000072.1	12	196	756	0	MAO07963.1	CL596_04545	GCA_002696065.1	hypothetical protein	ZnR+DUF3667	Alteromonas sp.	Bacteria; Proteobacteria; Gammaproteobacteria; Alteromonadales; Alteromonadaceae; Alteromonas/Salinimonas group; Alteromonas
NZQW01000072.1	12	782	1321	0	MAO07964.1	CL596_04550	GCA_002696065.1	hypothetical protein	-	Alteromonas sp.	Bacteria; Proteobacteria; Gammaproteobacteria; Alteromonadales; Alteromonadaceae; Alteromonas/Salinimonas group; Alteromonas
NZQW01000072.1	12	1331	1714	0	MAO07965.1	CL596_04555	GCA_002696065.1	Co2+/Mg2+ efflux protein ApaG	DUF525	Alteromonas sp.	Bacteria; Proteobacteria; Gammaproteobacteria; Alteromonadales; Alteromonadaceae; Alteromonas/Salinimonas group; Alteromonas
NZQW01000072.1	12	1683	2723	1	MAO07966.1	CL596_04560	GCA_002696065.1	hypothetical protein	DUF6695	Alteromonas sp.	Bacteria; Proteobacteria; Gammaproteobacteria; Alteromonadales; Alteromonadaceae; Alteromonas/Salinimonas group; Alteromonas
NZQW01000072.1	12	2851	4476	0	MAO07967.1	CL596_04565	GCA_002696065.1	1-pyrroline-5-carboxylate dehydrogenase	Aldedh	Alteromonas sp.	Bacteria; Proteobacteria; Gammaproteobacteria; Alteromonadales; Alteromonadaceae; Alteromonas/Salinimonas group; Alteromonas
NZQW01000072.1	12	4531	5778	0	MAO07968.1	CL596_04570	GCA_002696065.1	hypothetical protein	Omp28+Por_Secre_tail	Alteromonas sp.	Bacteria; Proteobacteria; Gammaproteobacteria; Alteromonadales; Alteromonadaceae; Alteromonas/Salinimonas group; Alteromonas
NZQW01000072.1	12	5831	6460	0	MAO07969.1	CL596_04575	GCA_002696065.1	16S rRNA (guanine(527)-N(7))-methyltransferase RsmG	GidB	Alteromonas sp.	Bacteria; Proteobacteria; Gammaproteobacteria; Alteromonadales; Alteromonadaceae; Alteromonas/Salinimonas group; Alteromonas
JADJTV010000005.1	13	363973	365292	0	MBK8509838.1	IPL51_14740	GCA_016710995.1	deoxyribodipyrimidine photo-lyase	DNA_photolyase+FAD_binding_7	Candidatus Competibacteraceae bacterium	Bacteria; Proteobacteria; Gammaproteobacteria; Candidatus Competibacteraceae
JADJTV010000005.1	13	365453	366217	0	MBK8509839.1	IPL51_14745	GCA_016710995.1	alpha/beta hydrolase	Hydrolase_4	Candidatus Competibacteraceae bacterium	Bacteria; Proteobacteria; Gammaproteobacteria; Candidatus Competibacteraceae
JADJTV010000005.1	13	366510	367109	0	MBK8509840.1	IPL51_14750	GCA_016710995.1	CBS domain-containing protein	CBS	Candidatus Competibacteraceae bacterium	Bacteria; Proteobacteria; Gammaproteobacteria; Candidatus Competibacteraceae
JADJTV010000005.1	13	367453	368106	1	MBK8509841.1	IPL51_14755	GCA_016710995.1	hypothetical protein	-	Candidatus Competibacteraceae bacterium	Bacteria; Proteobacteria; Gammaproteobacteria; Candidatus Competibacteraceae
JADJTV010000005.1	13	368613	369584	0	MBK8509842.1	IPL51_14760	GCA_016710995.1	alpha/beta hydrolase	Hydrolase_4	Candidatus Competibacteraceae bacterium	Bacteria; Proteobacteria; Gammaproteobacteria; Candidatus Competibacteraceae
JADJTV010000005.1	13	369967	370161	0	MBK8509843.1	IPL51_14765	GCA_016710995.1	type II toxin-antitoxin system VapB family antitoxin	VapB_antitoxin	Candidatus Competibacteraceae bacterium	Bacteria; Proteobacteria; Gammaproteobacteria; Candidatus Competibacteraceae
JADJTV010000005.1	13	370158	370528	0		IPL51_14770	GCA_016710995.1	PIN domain nuclease		Candidatus Competibacteraceae bacterium	Bacteria; Proteobacteria; Gammaproteobacteria; Candidatus Competibacteraceae
JADJTV010000005.1	13	370789	371829	0	MBK8509844.1	IPL51_14775	GCA_016710995.1	hypothetical protein	DUF6236	Candidatus Competibacteraceae bacterium	Bacteria; Proteobacteria; Gammaproteobacteria; Candidatus Competibacteraceae
DUAL01000157.1	14	1	1746	0	HIE73369.1	EYQ06_03690	GCA_012960835.1	amidophosphoribosyltransferase	GATase_4	Flavobacteriales bacterium	Bacteria; Bacteroidetes; Flavobacteriia; Flavobacteriales
DUAL01000157.1	14	1771	2010	0	HIE73370.1	EYQ06_03695	GCA_012960835.1	glutaredoxin family protein	Glutaredoxin	Flavobacteriales bacterium	Bacteria; Bacteroidetes; Flavobacteriia; Flavobacteriales
DUAL01000157.1	14	2000	2296	0	HIE73371.1	EYQ06_03700	GCA_012960835.1	hypothetical protein	DUF6695	Flavobacteriales bacterium	Bacteria; Bacteroidetes; Flavobacteriia; Flavobacteriales
DUAL01000157.1	14	2293	2961	1	HIE73372.1	EYQ06_03705	GCA_012960835.1	hypothetical protein	DUF6695	Flavobacteriales bacterium	Bacteria; Bacteroidetes; Flavobacteriia; Flavobacteriales
DUAL01000157.1	14	3101	6394	0	HIE73373.1	EYQ06_03710	GCA_012960835.1	hypothetical protein	LTD+CHB_HEX_C_1+CotH+PKD_4+CHU_C	Flavobacteriales bacterium	Bacteria; Bacteroidetes; Flavobacteriia; Flavobacteriales
DUAL01000157.1	14	6412	7818	0	HIE73374.1	EYQ06_03715	GCA_012960835.1	aminotransferase class V-fold PLP-dependent enzyme	Pyridoxal_deC	Flavobacteriales bacterium	Bacteria; Bacteroidetes; Flavobacteriia; Flavobacteriales
DUAL01000157.1	14	7832	7908	0		EYQ06_03720	GCA_012960835.1	tRNA-Ala		Flavobacteriales bacterium	Bacteria; Bacteroidetes; Flavobacteriia; Flavobacteriales
DUAL01000157.1	14	7950	8807	0	HIE73375.1	EYQ06_03725	GCA_012960835.1	ketosamine-3-kinase	Fructosamin_kin	Flavobacteriales bacterium	Bacteria; Bacteroidetes; Flavobacteriia; Flavobacteriales
DMDU01000220.1	15	210	387	0		DMDU01000220.1.000001	GCA_003451385.1			Cryomorphaceae bacterium	Bacteria; Bacteroidetes; Flavobacteriia; Flavobacteriales; Cryomorphaceae
DMDU01000220.1	15	567	1607	1	HAG49658.1	DCL07_07005	GCA_003451385.1	hypothetical protein	DUF6695	Cryomorphaceae bacterium	Bacteria; Bacteroidetes; Flavobacteriia; Flavobacteriales; Cryomorphaceae
DMDU01000220.1	15	1814	2608	0	HAG49659.1	DCL07_07010	GCA_003451385.1	permease	TauE	Cryomorphaceae bacterium	Bacteria; Bacteroidetes; Flavobacteriia; Flavobacteriales; Cryomorphaceae
DMDU01000220.1	15	2635	4096	0	HAG49660.1	DCL07_07015	GCA_003451385.1	MBL fold metallo-hydrolase	Lactamase_B+Rhodanese+Rhodanese	Cryomorphaceae bacterium	Bacteria; Bacteroidetes; Flavobacteriia; Flavobacteriales; Cryomorphaceae
PAIE01000058.1	16	54996	56222	0	MAW66262.1	CMD18_08715	GCA_002711075.1	peptidase M16	Peptidase_M16+Peptidase_M16_C	Flavobacteriales bacterium	Bacteria; Bacteroidota; Flavobacteriia; Flavobacteriales
PAIE01000058.1	16	56223	56741	0	MAW66263.1	CMD18_08720	GCA_002711075.1	hypothetical protein	GldN	Flavobacteriales bacterium	Bacteria; Bacteroidota; Flavobacteriia; Flavobacteriales
PAIE01000058.1	16	56863	58608	0	MAW66264.1	CMD18_08725	GCA_002711075.1	hypothetical protein	TauE+HisKA+His-Kinase+Receiver	Flavobacteriales bacterium	Bacteria; Bacteroidota; Flavobacteriia; Flavobacteriales
PAIE01000058.1	16	58895	59923	1	MAW66265.1	CMD18_08730	GCA_002711075.1	hypothetical protein	DUF6695	Flavobacteriales bacterium	Bacteria; Bacteroidota; Flavobacteriia; Flavobacteriales
PAIE01000058.1	16	59993	60835	0	MAW66266.1	CMD18_08735	GCA_002711075.1	hypothetical protein	-	Flavobacteriales bacterium	Bacteria; Bacteroidota; Flavobacteriia; Flavobacteriales
PAIE01000058.1	16	61232	61525	0	MAW66267.1	CMD18_08740	GCA_002711075.1	hypothetical protein	-	Flavobacteriales bacterium	Bacteria; Bacteroidota; Flavobacteriia; Flavobacteriales
PAIE01000058.1	16	61661	62299	0	MAW66268.1	CMD18_08745	GCA_002711075.1	hypothetical protein	Abhydrolase_1	Flavobacteriales bacterium	Bacteria; Bacteroidota; Flavobacteriia; Flavobacteriales
PAHN01000010.1	17	425927	429271	0	MAW31340.1	CMD15_05555	GCA_002711125.1	isoleucine--tRNA ligase	tRNA-synt_1+tRNA-synt_1+Anticodon_1+DUF5915	Flavobacteriales bacterium	Bacteria; Bacteroidota; Flavobacteriia; Flavobacteriales
PAHN01000010.1	17	429348	432902	0	MAW31341.1	CMD15_05560	GCA_002711125.1	hypothetical protein	LTD+Fn3_assoc+CotH+PKD_4+CHU_C	Flavobacteriales bacterium	Bacteria; Bacteroidota; Flavobacteriia; Flavobacteriales
PAHN01000010.1	17	433026	434420	0	MAW31342.1	CMD15_05565	GCA_002711125.1	cysteine synthase	Pyridoxal_deC	Flavobacteriales bacterium	Bacteria; Bacteroidota; Flavobacteriia; Flavobacteriales
PAHN01000010.1	17	434417	435067	1	MAW31343.1	CMD15_05570	GCA_002711125.1	hypothetical protein	DUF6695	Flavobacteriales bacterium	Bacteria; Bacteroidota; Flavobacteriia; Flavobacteriales
PAHN01000010.1	17	435064	435336	0	MAW31344.1	CMD15_05575	GCA_002711125.1	hypothetical protein	DUF6695	Flavobacteriales bacterium	Bacteria; Bacteroidota; Flavobacteriia; Flavobacteriales
PAHN01000010.1	17	435326	435556	0	MAW31345.1	CMD15_05580	GCA_002711125.1	NrdH-redoxin	Glutaredoxin	Flavobacteriales bacterium	Bacteria; Bacteroidota; Flavobacteriia; Flavobacteriales
PAHN01000010.1	17	435592	437487	0	MAW31346.1	CMD15_05585	GCA_002711125.1	amidophosphoribosyltransferase	GATase_6	Flavobacteriales bacterium	Bacteria; Bacteroidota; Flavobacteriia; Flavobacteriales
DQTF01000098.1	18	422	610	0		EYG86_04055	GCA_015662935.1	transcriptional regulator		Crocinitomicaceae bacterium	Bacteria; Bacteroidetes; Flavobacteriia; Flavobacteriales; Crocinitomicaceae
DQTF01000098.1	18	834	1469	1	HIP31916.1	EYG86_04060	GCA_015662935.1	hypothetical protein	DUF6695	Crocinitomicaceae bacterium	Bacteria; Bacteroidetes; Flavobacteriia; Flavobacteriales; Crocinitomicaceae
DQTF01000098.1	18	1456	1749	0	HIP31917.1	EYG86_04065	GCA_015662935.1	hypothetical protein	DUF6695	Crocinitomicaceae bacterium	Bacteria; Bacteroidetes; Flavobacteriia; Flavobacteriales; Crocinitomicaceae
DQTF01000098.1	18	1742	2284	0	HIP31918.1	EYG86_04070	GCA_015662935.1	hypothetical protein	-	Crocinitomicaceae bacterium	Bacteria; Bacteroidetes; Flavobacteriia; Flavobacteriales; Crocinitomicaceae
DQTF01000098.1	18	2296	3480	0	HIP31919.1	EYG86_04075	GCA_015662935.1	hypothetical protein	-	Crocinitomicaceae bacterium	Bacteria; Bacteroidetes; Flavobacteriia; Flavobacteriales; Crocinitomicaceae
AAXUEX010000006.1	19	260506	262581	0	EGT0667904.1	JAG28_003282	GCA_015943405.1	type VI secretion system tip protein VgrG	Phage_GPD+Phage_base_V	Citrobacter werkmanii	Bacteria; Proteobacteria; Gammaproteobacteria; Enterobacterales; Enterobacteriaceae; Citrobacter; Citrobacter freundii complex
AAXUEX010000006.1	19	262691	266821	0	EGT0667905.1	JAG28_003283	GCA_015943405.1	RHS repeat protein	DUF6531+RHS_repeat+RHS_repeat+RHS_repeat+RHS_repeat+RHS_repeat+RHS_repeat+RHS_repeat+RHS+DUF6695	Citrobacter werkmanii	Bacteria; Proteobacteria; Gammaproteobacteria; Enterobacterales; Enterobacteriaceae; Citrobacter; Citrobacter freundii complex
AAXUEX010000006.1	19	266793	267149	0	EGT0667906.1	JAG28_003284	GCA_015943405.1	hypothetical protein	-	Citrobacter werkmanii	Bacteria; Proteobacteria; Gammaproteobacteria; Enterobacterales; Enterobacteriaceae; Citrobacter; Citrobacter freundii complex
AAXUEX010000006.1	19	267146	267832	1	EGT0667907.1	JAG28_003285	GCA_015943405.1	RHS repeat-associated core domain-containing protein	-	Citrobacter werkmanii	Bacteria; Proteobacteria; Gammaproteobacteria; Enterobacterales; Enterobacteriaceae; Citrobacter; Citrobacter freundii complex
AAXUEX010000006.1	19	267832	268167	0	EGT0667908.1	JAG28_003286	GCA_015943405.1	hypothetical protein	Imm58	Citrobacter werkmanii	Bacteria; Proteobacteria; Gammaproteobacteria; Enterobacterales; Enterobacteriaceae; Citrobacter; Citrobacter freundii complex
AAXUEX010000006.1	19	268412	268708	0	EGT0667909.1	JAG28_003287	GCA_015943405.1	RHS repeat protein	-	Citrobacter werkmanii	Bacteria; Proteobacteria; Gammaproteobacteria; Enterobacterales; Enterobacteriaceae; Citrobacter; Citrobacter freundii complex
AAXUEX010000006.1	19	269201	270337	0	EGT0667910.1	JAG28_003288	GCA_015943405.1	HlyD family secretion protein	Biotin_lipoyl_2+HlyD_D23	Citrobacter werkmanii	Bacteria; Proteobacteria; Gammaproteobacteria; Enterobacterales; Enterobacteriaceae; Citrobacter; Citrobacter freundii complex
RFTH01000067.1	20	4651	8943	0	NBU46963.1	EBS34_05885	GCA_009923545.1	DNA-directed RNA polymerase subunit beta'	RNA_pol_Rpb1_1+RNA_pol_Rpb1_2+RNA_pol_Rpb1_3+RNA_pol_Rpb1_4+RNA_pol_Rpb1_5	Flavobacteriales bacterium	Bacteria; Bacteroidetes; Flavobacteriia; Flavobacteriales
RFTH01000067.1	20	9036	9560	0	NBU46964.1	EBS34_05890	GCA_009923545.1	3-hydroxyanthranilate 3,4-dioxygenase	3-HAO	Flavobacteriales bacterium	Bacteria; Bacteroidetes; Flavobacteriia; Flavobacteriales
RFTH01000067.1	20	9576	9995	0	NBU46965.1	EBS34_05895	GCA_009923545.1	hypothetical protein	-	Flavobacteriales bacterium	Bacteria; Bacteroidetes; Flavobacteriia; Flavobacteriales
RFTH01000067.1	20	10110	10769	1	NBU46966.1	EBS34_05900	GCA_009923545.1	hypothetical protein	DUF6695	Flavobacteriales bacterium	Bacteria; Bacteroidetes; Flavobacteriia; Flavobacteriales
MNZK01000015.1	21	204	482	0	OIP84907.1	AUK44_00845	GCA_001873635.1	hypothetical protein	-	Porphyromonadaceae bacterium CG2_30_38_12	Bacteria; Bacteroidetes; Bacteroidia; Bacteroidales; Porphyromonadaceae
MNZK01000015.1	21	995	1981	1	OIP84908.1	AUK44_00850	GCA_001873635.1	hypothetical protein	DUF6695	Porphyromonadaceae bacterium CG2_30_38_12	Bacteria; Bacteroidetes; Bacteroidia; Bacteroidales; Porphyromonadaceae
MNZK01000015.1	21	1974	3380	0	OIP84942.1	AUK44_00855	GCA_001873635.1	hypothetical protein	Pyridoxal_deC	Porphyromonadaceae bacterium CG2_30_38_12	Bacteria; Bacteroidetes; Bacteroidia; Bacteroidales; Porphyromonadaceae
MNZK01000015.1	21	3437	4132	0	OIP84909.1	AUK44_00860	GCA_001873635.1	hypothetical protein	CDO_I	Porphyromonadaceae bacterium CG2_30_38_12	Bacteria; Bacteroidetes; Bacteroidia; Bacteroidales; Porphyromonadaceae
MNZK01000015.1	21	4180	4785	0	OIP84910.1	AUK44_00865	GCA_001873635.1	hypothetical protein	AhpC-TSA	Porphyromonadaceae bacterium CG2_30_38_12	Bacteria; Bacteroidetes; Bacteroidia; Bacteroidales; Porphyromonadaceae
JADHPJ010000044.1	22	4933	5679	0	MBL6683055.1	ISQ44_07515	GCA_016778565.1	3-deoxy-8-phosphooctulonate synthase	DAHP_synth_1	Cryomorphaceae bacterium	Bacteria; Bacteroidetes; Flavobacteriia; Flavobacteriales; Cryomorphaceae
JADHPJ010000044.1	22	5983	7314	0	MBL6683056.1	ISQ44_07520	GCA_016778565.1	aminotransferase class III-fold pyridoxal phosphate-dependent enzyme	Aminotran_3	Cryomorphaceae bacterium	Bacteria; Bacteroidetes; Flavobacteriia; Flavobacteriales; Cryomorphaceae
JADHPJ010000044.1	22	7311	8372	0	MBL6683057.1	ISQ44_07525	GCA_016778565.1	GNAT family N-acetyltransferase	Acetylase	Cryomorphaceae bacterium	Bacteria; Bacteroidetes; Flavobacteriia; Flavobacteriales; Cryomorphaceae
JADHPJ010000044.1	22	8385	9395	1	MBL6683058.1	ISQ44_07530	GCA_016778565.1	hypothetical protein	DUF6695	Cryomorphaceae bacterium	Bacteria; Bacteroidetes; Flavobacteriia; Flavobacteriales; Cryomorphaceae
JADHPJ010000044.1	22	9677	10204	0	MBL6683059.1	ISQ44_07535	GCA_016778565.1	hypothetical protein	-	Cryomorphaceae bacterium	Bacteria; Bacteroidetes; Flavobacteriia; Flavobacteriales; Cryomorphaceae
JADHPJ010000044.1	22	10464	11207	0	MBL6683060.1	ISQ44_07540	GCA_016778565.1	hypothetical protein	Lipase_GDSL_2	Cryomorphaceae bacterium	Bacteria; Bacteroidetes; Flavobacteriia; Flavobacteriales; Cryomorphaceae
JABSPM010000094.1	23	14117	15169	0	NQX86357.1	HRT67_10720	GCA_013215095.1	Omp28-related outer membrane protein	Omp28	Flavobacteriaceae bacterium	Bacteria; Bacteroidota; Flavobacteriia; Flavobacteriales; Flavobacteriaceae
JABSPM010000094.1	23	15245	16873	0	NQX86358.1	HRT67_10725	GCA_013215095.1	L-glutamate gamma-semialdehyde dehydrogenase	Aldedh	Flavobacteriaceae bacterium	Bacteria; Bacteroidota; Flavobacteriia; Flavobacteriales; Flavobacteriaceae
JABSPM010000094.1	23	17025	17747	0	NQX86359.1	HRT67_10730	GCA_013215095.1	NRDE family protein	TANGO2	Flavobacteriaceae bacterium	Bacteria; Bacteroidota; Flavobacteriia; Flavobacteriales; Flavobacteriaceae
JABSPM010000094.1	23	17744	18748	1	NQX86360.1	HRT67_10735	GCA_013215095.1	hypothetical protein	DUF6695	Flavobacteriaceae bacterium	Bacteria; Bacteroidota; Flavobacteriia; Flavobacteriales; Flavobacteriaceae
JABSPM010000094.1	23	18741	19127	0	NQX86361.1	HRT67_10740	GCA_013215095.1	Co2+/Mg2+ efflux protein ApaG	DUF525	Flavobacteriaceae bacterium	Bacteria; Bacteroidota; Flavobacteriia; Flavobacteriales; Flavobacteriaceae
JABSPM010000094.1	23	19237	20478	0	NQX86362.1	HRT67_10745	GCA_013215095.1	DUF5103 domain-containing protein	T9SS_plug_1st+AMPK1_CBM	Flavobacteriaceae bacterium	Bacteria; Bacteroidota; Flavobacteriia; Flavobacteriales; Flavobacteriaceae
JABSPM010000094.1	23	20653	22008	0	NQX86363.1	HRT67_10750	GCA_013215095.1	Na(+)-translocating NADH-quinone reductase subunit A	NQRA+NQRA_SLBB	Flavobacteriaceae bacterium	Bacteria; Bacteroidota; Flavobacteriia; Flavobacteriales; Flavobacteriaceae
AAGWGY020000017.1	24	1487046	1487348	0	MBA3112187.1	CBX57_012500	GCA_007019185.2	hypothetical protein	DUF4279	Salmonella enterica	Bacteria; Proteobacteria; Gammaproteobacteria; Enterobacterales; Enterobacteriaceae; Salmonella
AAGWGY020000017.1	24	1487352	1488029	0	MBA3112188.1	CBX57_012505	GCA_007019185.2	hypothetical protein	RHS+OCRE	Salmonella enterica	Bacteria; Proteobacteria; Gammaproteobacteria; Enterobacterales; Enterobacteriaceae; Salmonella
AAGWGY020000017.1	24	1488095	1488400	0	MBA3112189.1	CBX57_012510	GCA_007019185.2	immunity protein 58	-	Salmonella enterica	Bacteria; Proteobacteria; Gammaproteobacteria; Enterobacterales; Enterobacteriaceae; Salmonella
AAGWGY020000017.1	24	1488404	1489543	1	MBA3112190.1	CBX57_012515	GCA_007019185.2	RHS repeat protein	RHS+OCRE	Salmonella enterica	Bacteria; Proteobacteria; Gammaproteobacteria; Enterobacterales; Enterobacteriaceae; Salmonella
AAGWGY020000017.1	24	1489809	1490048	0	MBA3112191.1	CBX57_012520	GCA_007019185.2	hypothetical protein	Imm-NTF2-2	Salmonella enterica	Bacteria; Proteobacteria; Gammaproteobacteria; Enterobacterales; Enterobacteriaceae; Salmonella
AAGWGY020000017.1	24	1490101	1490384	0		CBX57_012525	GCA_007019185.2	RHS repeat-associated core domain-containing protein		Salmonella enterica	Bacteria; Proteobacteria; Gammaproteobacteria; Enterobacterales; Enterobacteriaceae; Salmonella
AAGWGY020000017.1	24	1490578	1490913	0	MBA3112192.1	CBX57_012530	GCA_007019185.2	hypothetical protein	-	Salmonella enterica	Bacteria; Proteobacteria; Gammaproteobacteria; Enterobacterales; Enterobacteriaceae; Salmonella
AAGWGY020000017.1	24	1490932	1491511	0	MBA3112193.1	CBX57_012535	GCA_007019185.2	RHS element protein	OCRE+Tox-WTIP	Salmonella enterica	Bacteria; Proteobacteria; Gammaproteobacteria; Enterobacterales; Enterobacteriaceae; Salmonella
DTRG01000071.1	25	131	1078	1	HHZ94262.1	EYN67_01605	GCA_012966065.1	hypothetical protein	DUF6695	Flavobacteriales bacterium	Bacteria; Bacteroidetes; Flavobacteriia; Flavobacteriales
DTRG01000071.1	25	1223	2020	0	HHZ94263.1	EYN67_01610	GCA_012966065.1	pyrroline-5-carboxylate reductase	F420_oxidored+P5CR_dimer	Flavobacteriales bacterium	Bacteria; Bacteroidetes; Flavobacteriia; Flavobacteriales
DTRG01000071.1	25	2056	3531	0	HHZ94264.1	EYN67_01615	GCA_012966065.1	hypothetical protein	-	Flavobacteriales bacterium	Bacteria; Bacteroidetes; Flavobacteriia; Flavobacteriales
DTRG01000071.1	25	3541	5130	0	HHZ94265.1	EYN67_01620	GCA_012966065.1	T9SS type A sorting domain-containing protein	Cytochrome_CBB3+Cu2_monoox_C+Por_Secre_tail	Flavobacteriales bacterium	Bacteria; Bacteroidetes; Flavobacteriia; Flavobacteriales
JABDOZ010000107.1	26	1	794	0	NNL16250.1	HKO81_06375	GCA_013043005.1	NADH:ubiquinone reductase (Na(+)-transporting) subunit A	NQRA	Flavobacteriaceae bacterium	Bacteria; Bacteroidetes; Flavobacteriia; Flavobacteriales; Flavobacteriaceae
JABDOZ010000107.1	26	994	2244	0	NNL16251.1	HKO81_06380	GCA_013043005.1	DUF5103 domain-containing protein	T9SS_plug_1st	Flavobacteriaceae bacterium	Bacteria; Bacteroidetes; Flavobacteriia; Flavobacteriales; Flavobacteriaceae
JABDOZ010000107.1	26	2372	2758	0	NNL16252.1	HKO81_06385	GCA_013043005.1	Co2+/Mg2+ efflux protein ApaG	DUF525	Flavobacteriaceae bacterium	Bacteria; Bacteroidetes; Flavobacteriia; Flavobacteriales; Flavobacteriaceae
JABDOZ010000107.1	26	2755	3762	1	NNL16253.1	HKO81_06390	GCA_013043005.1	hypothetical protein	DUF6695	Flavobacteriaceae bacterium	Bacteria; Bacteroidetes; Flavobacteriia; Flavobacteriales; Flavobacteriaceae
JABDOZ010000107.1	26	3755	4477	0	NNL16254.1	HKO81_06395	GCA_013043005.1	hypothetical protein	TANGO2	Flavobacteriaceae bacterium	Bacteria; Bacteroidetes; Flavobacteriia; Flavobacteriales; Flavobacteriaceae
JABDOZ010000107.1	26	4625	6253	0	NNL16255.1	HKO81_06400	GCA_013043005.1	L-glutamate gamma-semialdehyde dehydrogenase	Aldedh	Flavobacteriaceae bacterium	Bacteria; Bacteroidetes; Flavobacteriia; Flavobacteriales; Flavobacteriaceae
JABDOZ010000107.1	26	6326	6505	0	NNL16256.1	HKO81_06405	GCA_013043005.1	hypothetical protein	-	Flavobacteriaceae bacterium	Bacteria; Bacteroidetes; Flavobacteriia; Flavobacteriales; Flavobacteriaceae
RFIB01000100.1	27	33726	34376	0	RMF75118.1	D6738_04650	GCA_003695625.1	tetratricopeptide repeat protein	TPR+TPR	Acidobacteria bacterium	Bacteria; Acidobacteria
RFIB01000100.1	27	34373	35002	0	RMF75119.1	D6738_04655	GCA_003695625.1	TetR/AcrR family transcriptional regulator	TetR_N+TetR_C_24	Acidobacteria bacterium	Bacteria; Acidobacteria
RFIB01000100.1	27	35099	36955	0	RMF75122.1	D6738_04660	GCA_003695625.1	carboxypeptidase	Peptidase_M14	Acidobacteria bacterium	Bacteria; Acidobacteria
RFIB01000100.1	27	37667	38446	1	RMF75120.1	D6738_04665	GCA_003695625.1	RHS repeat-associated core domain-containing protein	-	Acidobacteria bacterium	Bacteria; Acidobacteria
RFGW01000078.1	28	3711	3941	0	RMG83009.1	D6707_01730	GCA_003696585.1	hypothetical protein	Thioredoxin_3	Bacteroidetes bacterium	Bacteria; Bacteroidetes
RFGW01000078.1	28	3941	4621	0	RMG83010.1	D6707_01735	GCA_003696585.1	Crp/Fnr family transcriptional regulator	cNMP_binding+HTH_Crp_2	Bacteroidetes bacterium	Bacteria; Bacteroidetes
RFGW01000078.1	28	4626	4904	0	RMG83011.1	D6707_01740	GCA_003696585.1	hypothetical protein	DUF6695	Bacteroidetes bacterium	Bacteria; Bacteroidetes
RFGW01000078.1	28	4888	5565	1	RMG83012.1	D6707_01745	GCA_003696585.1	hypothetical protein	DUF6695	Bacteroidetes bacterium	Bacteria; Bacteroidetes
RFGW01000078.1	28	5562	6251	0	RMG83013.1	D6707_01750	GCA_003696585.1	hypothetical protein	TANGO2	Bacteroidetes bacterium	Bacteria; Bacteroidetes
RFGW01000078.1	28	6251	6733	0	RMG83014.1	D6707_01755	GCA_003696585.1	DinB family protein	DinB_2	Bacteroidetes bacterium	Bacteria; Bacteroidetes
RFGW01000078.1	28	6735	7142	0	RMG83019.1	D6707_01760	GCA_003696585.1	DUF255 domain-containing protein	Thioredoxin_7	Bacteroidetes bacterium	Bacteria; Bacteroidetes
MDLD01000004.1	29	120	1421	0	OED51033.1	ACH42_00045	GCA_001729985.1	hypothetical protein	-	Endozoicomonas sp. (ex Bugula neritina AB1)	Bacteria; Proteobacteria; Gammaproteobacteria; Oceanospirillales; Endozoicomonadaceae; Endozoicomonas
MDLD01000004.1	29	1706	2161	0	OED51034.1	ACH42_00050	GCA_001729985.1	hypothetical protein	-	Endozoicomonas sp. (ex Bugula neritina AB1)	Bacteria; Proteobacteria; Gammaproteobacteria; Oceanospirillales; Endozoicomonadaceae; Endozoicomonas
MDLD01000004.1	29	2166	3080	1	OED51035.1	ACH42_00055	GCA_001729985.1	hypothetical protein	RHS+DUF6695	Endozoicomonas sp. (ex Bugula neritina AB1)	Bacteria; Proteobacteria; Gammaproteobacteria; Oceanospirillales; Endozoicomonadaceae; Endozoicomonas
DAAGXS010000008.1	30	1	1802	1	HAB4990546.1	GB297_16730	GCA_009639355.1	hypothetical protein	RHS	Salmonella enterica subsp. salamae	Bacteria; Proteobacteria; Gammaproteobacteria; Enterobacterales; Enterobacteriaceae; Salmonella
DAAGXS010000008.1	30	1806	2114	0	HAB4990547.1	GB297_16735	GCA_009639355.1	hypothetical protein	Imm58	Salmonella enterica subsp. salamae	Bacteria; Proteobacteria; Gammaproteobacteria; Enterobacterales; Enterobacteriaceae; Salmonella
DAAGXS010000008.1	30	2180	2935	0	HAB4990548.1	GB297_16740	GCA_009639355.1	hypothetical protein	RHS+PLA2G12	Salmonella enterica subsp. salamae	Bacteria; Proteobacteria; Gammaproteobacteria; Enterobacterales; Enterobacteriaceae; Salmonella
DAAGXS010000008.1	30	2984	3397	0	HAB4990549.1	GB297_16745	GCA_009639355.1	hypothetical protein	Ank_2	Salmonella enterica subsp. salamae	Bacteria; Proteobacteria; Gammaproteobacteria; Enterobacterales; Enterobacteriaceae; Salmonella
PZPB01000011.1	31	6664	7131	0	PTM05612.1	DA405_03120	GCA_003045865.1	hypothetical protein	tRNA_anti-like	Bacteroidetes bacterium	Bacteria; Bacteroidetes
PZPB01000011.1	31	7136	7684	0	PTM05613.1	DA405_03125	GCA_003045865.1	YceI family protein	YceI	Bacteroidetes bacterium	Bacteria; Bacteroidetes
PZPB01000011.1	31	7703	8305	0	PTM05614.1	DA405_03130	GCA_003045865.1	alkyl hydroperoxide reductase	AhpC-TSA	Bacteroidetes bacterium	Bacteria; Bacteroidetes
PZPB01000011.1	31	8311	8973	1	PTM05615.1	DA405_03135	GCA_003045865.1	hypothetical protein	DUF6695	Bacteroidetes bacterium	Bacteria; Bacteroidetes
PZPB01000011.1	31	8940	9239	0	PTM05616.1	DA405_03140	GCA_003045865.1	hypothetical protein	DUF6695	Bacteroidetes bacterium	Bacteria; Bacteroidetes
PZPB01000011.1	31	9300	12095	0	PTM05617.1	DA405_03145	GCA_003045865.1	hypothetical protein	PDDEXK_1	Bacteroidetes bacterium	Bacteria; Bacteroidetes
PZPB01000011.1	31	12085	13026	0	PTM05618.1	DA405_03150	GCA_003045865.1	serine dehydratase	PALP	Bacteroidetes bacterium	Bacteria; Bacteroidetes
JAEPQQ010000011.1	32	35149	36336	0	MBO6515735.1	JJ975_04210	GCA_017640445.1	hypothetical protein	-	Bacteroidia bacterium	Bacteria; Bacteroidetes; Bacteroidia
JAEPQQ010000011.1	32	36483	37319	0	MBO6515736.1	JJ975_04215	GCA_017640445.1	lysophospholipid acyltransferase family protein	Lip_A_acyltrans	Bacteroidia bacterium	Bacteria; Bacteroidetes; Bacteroidia
JAEPQQ010000011.1	32	37389	40229	0	MBO6515737.1	JJ975_04220	GCA_017640445.1	T9SS type A sorting domain-containing protein	Sortilin-Vps10+Por_Secre_tail	Bacteroidia bacterium	Bacteria; Bacteroidetes; Bacteroidia
JAEPQQ010000011.1	32	40307	40954	1	MBO6515738.1	JJ975_04225	GCA_017640445.1	hypothetical protein	DUF6695	Bacteroidia bacterium	Bacteria; Bacteroidetes; Bacteroidia
JAEPQQ010000011.1	32	40954	41268	0	MBO6515739.1	JJ975_04230	GCA_017640445.1	hypothetical protein	DUF6695	Bacteroidia bacterium	Bacteria; Bacteroidetes; Bacteroidia
JAEPQQ010000011.1	32	41417	42781	0	MBO6515740.1	JJ975_04235	GCA_017640445.1	FAD-dependent monooxygenase	FAD_binding_3	Bacteroidia bacterium	Bacteria; Bacteroidetes; Bacteroidia
JAEPQQ010000011.1	32	42890	43765	0	MBO6515741.1	JJ975_04240	GCA_017640445.1	helix-turn-helix transcriptional regulator	AraC_binding+HTH_18	Bacteroidia bacterium	Bacteria; Bacteroidetes; Bacteroidia
JAGCUN010000035.1	33	38620	39249	0	MBP5557344.1	J6X65_06575	GCA_017962845.1	RHS repeat-associated core domain-containing protein	-	Bacteroidales bacterium	Bacteria; Bacteroidetes; Bacteroidia; Bacteroidales
JAGCUN010000035.1	33	39409	39825	0	MBP5557345.1	J6X65_06580	GCA_017962845.1	hypothetical protein	-	Bacteroidales bacterium	Bacteria; Bacteroidetes; Bacteroidia; Bacteroidales
JAGCUN010000035.1	33	39815	40651	0	MBP5557346.1	J6X65_06585	GCA_017962845.1	hypothetical protein	-	Bacteroidales bacterium	Bacteria; Bacteroidetes; Bacteroidia; Bacteroidales
JAGCUN010000035.1	33	41064	41798	1	MBP5557347.1	J6X65_06590	GCA_017962845.1	hypothetical protein	DUF6695	Bacteroidales bacterium	Bacteria; Bacteroidetes; Bacteroidia; Bacteroidales
JAGCUN010000035.1	33	41799	42446	0	MBP5557348.1	J6X65_06595	GCA_017962845.1	hypothetical protein	-	Bacteroidales bacterium	Bacteria; Bacteroidetes; Bacteroidia; Bacteroidales
JAGCUN010000035.1	33	42427	43392	0	MBP5557349.1	J6X65_06600	GCA_017962845.1	hypothetical protein	-	Bacteroidales bacterium	Bacteria; Bacteroidetes; Bacteroidia; Bacteroidales
JAGCUN010000035.1	33	43338	43976	0	MBP5557350.1	J6X65_06605	GCA_017962845.1	hypothetical protein	-	Bacteroidales bacterium	Bacteria; Bacteroidetes; Bacteroidia; Bacteroidales
JAGNRU010000184.1	34	1436	1618	0	MBP6448326.1	KA341_16105	GCA_017988555.1	hypothetical protein	-	Saprospiraceae bacterium	Bacteria; Bacteroidetes; Saprospiria; Saprospirales; Saprospiraceae
JAGNRU010000184.1	34	1629	2051	0	MBP6448327.1	KA341_16110	GCA_017988555.1	hypothetical protein	DUF5958	Saprospiraceae bacterium	Bacteria; Bacteroidetes; Saprospiria; Saprospirales; Saprospiraceae
JAGNRU010000184.1	34	2269	2421	0	MBP6448328.1	KA341_16115	GCA_017988555.1	hypothetical protein	-	Saprospiraceae bacterium	Bacteria; Bacteroidetes; Saprospiria; Saprospirales; Saprospiraceae
JAGNRU010000184.1	34	2542	3480	1	MBP6448329.1	KA341_16120	GCA_017988555.1	RHS repeat-associated core domain-containing protein	DUF6695	Saprospiraceae bacterium	Bacteria; Bacteroidetes; Saprospiria; Saprospirales; Saprospiraceae
JAGNRU010000184.1	34	3477	3797	0	MBP6448330.1	KA341_16125	GCA_017988555.1	hypothetical protein	-	Saprospiraceae bacterium	Bacteria; Bacteroidetes; Saprospiria; Saprospirales; Saprospiraceae
JAGNRU010000184.1	34	3832	4026	0	MBP6448331.1	KA341_16130	GCA_017988555.1	hypothetical protein	-	Saprospiraceae bacterium	Bacteria; Bacteroidetes; Saprospiria; Saprospirales; Saprospiraceae
JAGNRU010000184.1	34	4086	5084	0	MBP6448332.1	KA341_16135	GCA_017988555.1	hypothetical protein	-	Saprospiraceae bacterium	Bacteria; Bacteroidetes; Saprospiria; Saprospirales; Saprospiraceae
JABICI010000021.1	35	540	2435	0	MBT4344646.1	HOD68_01110	GCA_018652335.1	amidophosphoribosyltransferase	GATase_6	Flavobacteriales bacterium	Bacteria; Bacteroidetes; Flavobacteriia; Flavobacteriales
JABICI010000021.1	35	2462	2695	0	MBT4344647.1	HOD68_01115	GCA_018652335.1	glutaredoxin family protein	Glutaredoxin	Flavobacteriales bacterium	Bacteria; Bacteroidetes; Flavobacteriia; Flavobacteriales
JABICI010000021.1	35	2685	2954	0	MBT4344648.1	HOD68_01120	GCA_018652335.1	hypothetical protein	DUF6695	Flavobacteriales bacterium	Bacteria; Bacteroidetes; Flavobacteriia; Flavobacteriales
JABICI010000021.1	35	2947	3609	1	MBT4344649.1	HOD68_01125	GCA_018652335.1	hypothetical protein	DUF6695	Flavobacteriales bacterium	Bacteria; Bacteroidetes; Flavobacteriia; Flavobacteriales
JABICI010000021.1	35	3616	4657	0	MBT4344650.1	HOD68_01130	GCA_018652335.1	aminotransferase class V-fold PLP-dependent enzyme	Pyridoxal_deC	Flavobacteriales bacterium	Bacteria; Bacteroidetes; Flavobacteriia; Flavobacteriales
JAGPJL010000204.1	36	48	188	0	MBP8760992.1	KBH61_13035	GCA_018054455.1	hypothetical protein	-	Parabacteroides sp.	Bacteria; Bacteroidetes; Bacteroidia; Bacteroidales; Tannerellaceae; Parabacteroides
JAGPJL010000204.1	36	263	430	0	MBP8760993.1	KBH61_13040	GCA_018054455.1	hypothetical protein	-	Parabacteroides sp.	Bacteria; Bacteroidetes; Bacteroidia; Bacteroidales; Tannerellaceae; Parabacteroides
JAGPJL010000204.1	36	551	1586	0		KBH61_13045	GCA_018054455.1	IS4 family transposase		Parabacteroides sp.	Bacteria; Bacteroidetes; Bacteroidia; Bacteroidales; Tannerellaceae; Parabacteroides
JAGPJL010000204.1	36	2024	2967	1	MBP8760994.1	KBH61_13050	GCA_018054455.1	RHS repeat-associated core domain-containing protein	DUF6695	Parabacteroides sp.	Bacteria; Bacteroidetes; Bacteroidia; Bacteroidales; Tannerellaceae; Parabacteroides
JABJMD010000042.1	37	1	396	0	MBT5024084.1	HOM99_02245	GCA_018659565.1	TSUP family transporter	-	Flavobacteriales bacterium	Bacteria; Bacteroidetes; Flavobacteriia; Flavobacteriales
JABJMD010000042.1	37	538	1566	1	MBT5024085.1	HOM99_02250	GCA_018659565.1	hypothetical protein	DUF6695	Flavobacteriales bacterium	Bacteria; Bacteroidetes; Flavobacteriia; Flavobacteriales
JABJMD010000042.1	37	1576	2967	0	MBT5024086.1	HOM99_02255	GCA_018659565.1	hypothetical protein	-	Flavobacteriales bacterium	Bacteria; Bacteroidetes; Flavobacteriia; Flavobacteriales
JABJMD010000042.1	37	2964	4208	0	MBT5024087.1	HOM99_02260	GCA_018659565.1	hypothetical protein	Orn_Arg_deC_N+Orn_DAP_Arg_deC	Flavobacteriales bacterium	Bacteria; Bacteroidetes; Flavobacteriia; Flavobacteriales
JABJMD010000042.1	37	4202	5863	0	MBT5024088.1	HOM99_02265	GCA_018659565.1	gamma-glutamyltransferase	G_glu_transpept	Flavobacteriales bacterium	Bacteria; Bacteroidetes; Flavobacteriia; Flavobacteriales
JABJPX010000049.1	38	5937	8318	0	MBT4779954.1	HON97_05895	GCA_018663625.1	TonB-dependent receptor	CarbopepD_reg_2+Plug+TonB_dep_Rec	Polaribacter sp.	Bacteria; Bacteroidetes; Flavobacteriia; Flavobacteriales; Flavobacteriaceae
JABJPX010000049.1	38	8322	9143	0	MBT4779955.1	HON97_05900	GCA_018663625.1	DUF4249 family protein	DUF4249	Polaribacter sp.	Bacteria; Bacteroidetes; Flavobacteriia; Flavobacteriales; Flavobacteriaceae
JABJPX010000049.1	38	9206	10018	0	MBT4779956.1	HON97_05905	GCA_018663625.1	N-acetylmuramic acid 6-phosphate etherase	SIS+GKRP-like_C	Polaribacter sp.	Bacteria; Bacteroidetes; Flavobacteriia; Flavobacteriales; Flavobacteriaceae
JABJPX010000049.1	38	10351	11274	1	MBT4779957.1	HON97_05910	GCA_018663625.1	hypothetical protein	DUF6695	Polaribacter sp.	Bacteria; Bacteroidetes; Flavobacteriia; Flavobacteriales; Flavobacteriaceae
JABJPX010000049.1	38	11278	11760	0	MBT4779958.1	HON97_05915	GCA_018663625.1	DinB family protein	DinB_2	Polaribacter sp.	Bacteria; Bacteroidetes; Flavobacteriia; Flavobacteriales; Flavobacteriaceae
JABJPX010000049.1	38	11895	12733	0	MBT4779959.1	HON97_05920	GCA_018663625.1	ATP-binding cassette domain-containing protein	ABC_tran	Polaribacter sp.	Bacteria; Bacteroidetes; Flavobacteriia; Flavobacteriales; Flavobacteriaceae
DXCW01000177.1	39	136	504	0	HIY76661.1	H9825_10400	GCA_019115805.1	aspartate 1-decarboxylase	Asp_decarbox	Candidatus Sphingobacterium stercorigallinarum	Bacteria; Bacteroidetes; Sphingobacteriia; Sphingobacteriales; Sphingobacteriaceae; Sphingobacterium
DXCW01000177.1	39	528	1589	1	HIY76662.1	H9825_10405	GCA_019115805.1	hypothetical protein	DUF6695	Candidatus Sphingobacterium stercorigallinarum	Bacteria; Bacteroidetes; Sphingobacteriia; Sphingobacteriales; Sphingobacteriaceae; Sphingobacterium
DXCW01000177.1	39	1564	2547	0	HIY76663.1	H9825_10410	GCA_019115805.1	cysteine synthase family protein	PALP	Candidatus Sphingobacterium stercorigallinarum	Bacteria; Bacteroidetes; Sphingobacteriia; Sphingobacteriales; Sphingobacteriaceae; Sphingobacterium
DXCW01000177.1	39	2830	3135	0	HIY76664.1	H9825_10415	GCA_019115805.1	LPXTG cell wall anchor domain-containing protein	-	Candidatus Sphingobacterium stercorigallinarum	Bacteria; Bacteroidetes; Sphingobacteriia; Sphingobacteriales; Sphingobacteriaceae; Sphingobacterium
DXCW01000177.1	39	3159	3491	0	HIY76665.1	H9825_10420	GCA_019115805.1	hypothetical protein	-	Candidatus Sphingobacterium stercorigallinarum	Bacteria; Bacteroidetes; Sphingobacteriia; Sphingobacteriales; Sphingobacteriaceae; Sphingobacterium
JAGXTF010000004.1	40	3515	4186	0	MBS3912975.1	KG003_00595	GCA_018333525.1	thioredoxin family protein	Thioredoxin_9	Bacteroidetes bacterium	Bacteria; Bacteroidetes
JAGXTF010000004.1	40	4203	4715	0	MBS3912976.1	KG003_00600	GCA_018333525.1	DUF4833 domain-containing protein	DUF4833	Bacteroidetes bacterium	Bacteria; Bacteroidetes
JAGXTF010000004.1	40	4717	5112	0	MBS3912977.1	KG003_00605	GCA_018333525.1	hypothetical protein	-	Bacteroidetes bacterium	Bacteria; Bacteroidetes
JAGXTF010000004.1	40	5099	5704	1	MBS3912978.1	KG003_00610	GCA_018333525.1	hypothetical protein	DUF6695	Bacteroidetes bacterium	Bacteria; Bacteroidetes
JAGXTF010000004.1	40	6073	6630	0	MBS3912979.1	KG003_00615	GCA_018333525.1	hypothetical protein	-	Bacteroidetes bacterium	Bacteria; Bacteroidetes
JAGXTF010000004.1	40	6718	7236	0	MBS3912980.1	KG003_00620	GCA_018333525.1	thioredoxin fold domain-containing protein	Thioredoxin	Bacteroidetes bacterium	Bacteria; Bacteroidetes
JAGXTF010000004.1	40	7336	7824	0	MBS3912981.1	KG003_00625	GCA_018333525.1	sigma-70 family RNA polymerase sigma factor	Sigma70_r2+Sigma70_r4_2	Bacteroidetes bacterium	Bacteria; Bacteroidetes
JABAQQ010000036.1	41	150524	151090	0	MBV6442623.1	EPGJADBJ_04342	GCA_019187225.1	Protein YceI	YceI	Saprospiraceae bacterium	Bacteria; Bacteroidetes; Saprospiria; Saprospirales; Saprospiraceae
JABAQQ010000036.1	41	151121	151651	0	MBV6442624.1	EPGJADBJ_04343	GCA_019187225.1	hypothetical protein	DUF4833	Saprospiraceae bacterium	Bacteria; Bacteroidetes; Saprospiria; Saprospirales; Saprospiraceae
JABAQQ010000036.1	41	151656	152156	0	MBV6442625.1	EPGJADBJ_04344	GCA_019187225.1	hypothetical protein	DinB_2	Saprospiraceae bacterium	Bacteria; Bacteroidetes; Saprospiria; Saprospirales; Saprospiraceae
JABAQQ010000036.1	41	152153	152815	1	MBV6442626.1	EPGJADBJ_04345	GCA_019187225.1	hypothetical protein	DUF6695	Saprospiraceae bacterium	Bacteria; Bacteroidetes; Saprospiria; Saprospirales; Saprospiraceae
JABAQQ010000036.1	41	152763	153065	0	MBV6442627.1	EPGJADBJ_04346	GCA_019187225.1	hypothetical protein	DUF6695	Saprospiraceae bacterium	Bacteria; Bacteroidetes; Saprospiria; Saprospirales; Saprospiraceae
JABAQQ010000036.1	41	153157	153771	0	MBV6442628.1	EPGJADBJ_04347	GCA_019187225.1	hypothetical protein	MarR	Saprospiraceae bacterium	Bacteria; Bacteroidetes; Saprospiria; Saprospirales; Saprospiraceae
JABAQQ010000036.1	41	153849	154022	0	MBV6442629.1	EPGJADBJ_04348	GCA_019187225.1	hypothetical protein	-	Saprospiraceae bacterium	Bacteria; Bacteroidetes; Saprospiria; Saprospirales; Saprospiraceae
JAFEAJ010000058.1	42	1	859	1	MBS1949272.1	JST47_16050	GCA_018266455.1	hypothetical protein	DUF6695	Bacteroidetes bacterium	Bacteria; Bacteroidota
JAFEAJ010000058.1	42	863	1246	0	MBS1949273.1	JST47_16055	GCA_018266455.1	hypothetical protein	-	Bacteroidetes bacterium	Bacteria; Bacteroidota
JAFEAJ010000058.1	42	1290	1407	0		JAFEAJ010000058.1.000005	GCA_018266455.1			Bacteroidetes bacterium	Bacteria; Bacteroidota
JAFEAJ010000058.1	42	1765	2082	0	MBS1949274.1	JST47_16060	GCA_018266455.1	hypothetical protein	-	Bacteroidetes bacterium	Bacteria; Bacteroidota
JAFEAJ010000058.1	42	2240	3835	0	MBS1949275.1	JST47_16065	GCA_018266455.1	bacillithiol biosynthesis cysteine-adding enzyme BshC	BshC	Bacteroidetes bacterium	Bacteria; Bacteroidota
JAIVJZ010000051.1	43	1100	1294	0	MCA1568249.1	LC803_21915	GCA_020199775.1	hypothetical protein	-	Acidobacteria bacterium	Bacteria; Acidobacteria
JAIVJZ010000051.1	43	1355	2065	0	MCA1568250.1	LC803_21920	GCA_020199775.1	thermonuclease family protein	SNase	Acidobacteria bacterium	Bacteria; Acidobacteria
JAIVJZ010000051.1	43	2694	3569	0	MCA1568251.1	LC803_21925	GCA_020199775.1	hypothetical protein	-	Acidobacteria bacterium	Bacteria; Acidobacteria
JAIVJZ010000051.1	43	3619	9408	1	MCA1568252.1	LC803_21930	GCA_020199775.1	hypothetical protein	RHS_repeat+RHS_repeat+RHS_repeat	Acidobacteria bacterium	Bacteria; Acidobacteria
JAIVJZ010000051.1	43	9435	9911	0	MCA1568253.1	LC803_21935	GCA_020199775.1	hypothetical protein	-	Acidobacteria bacterium	Bacteria; Acidobacteria
JAIVJZ010000051.1	43	10281	11315	0	MCA1568254.1	LC803_21940	GCA_020199775.1	metallophosphoesterase	Metallophos	Acidobacteria bacterium	Bacteria; Acidobacteria
JAIVJZ010000051.1	43	11345	12331	0	MCA1568255.1	LC803_21945	GCA_020199775.1	endonuclease/exonuclease/phosphatase	Synaptojanin	Acidobacteria bacterium	Bacteria; Acidobacteria
JAHQVM010000093.1	44	10824	12086	0	MBX2828644.1	KTR22_10795	GCA_019634365.1	DUF5103 domain-containing protein	T9SS_plug_1st	Flavobacteriaceae bacterium	Bacteria; Bacteroidetes; Flavobacteriia; Flavobacteriales; Flavobacteriaceae
JAHQVM010000093.1	44	12150	13358	0	MBX2828645.1	KTR22_10800	GCA_019634365.1	DUF3667 domain-containing protein	ZnR+DUF3667	Flavobacteriaceae bacterium	Bacteria; Bacteroidetes; Flavobacteriia; Flavobacteriales; Flavobacteriaceae
JAHQVM010000093.1	44	13359	13739	0	MBX2828646.1	KTR22_10805	GCA_019634365.1	Co2+/Mg2+ efflux protein ApaG	DUF525	Flavobacteriaceae bacterium	Bacteria; Bacteroidetes; Flavobacteriia; Flavobacteriales; Flavobacteriaceae
JAHQVM010000093.1	44	13708	14724	1	MBX2828647.1	KTR22_10810	GCA_019634365.1	hypothetical protein	DUF6695	Flavobacteriaceae bacterium	Bacteria; Bacteroidetes; Flavobacteriia; Flavobacteriales; Flavobacteriaceae
JAHQVM010000093.1	44	14721	15425	0	MBX2828648.1	KTR22_10815	GCA_019634365.1	NRDE family protein	TANGO2	Flavobacteriaceae bacterium	Bacteria; Bacteroidetes; Flavobacteriia; Flavobacteriales; Flavobacteriaceae
JAHQVM010000093.1	44	15594	17219	0	MBX2828649.1	KTR22_10820	GCA_019634365.1	L-glutamate gamma-semialdehyde dehydrogenase	Aldedh	Flavobacteriaceae bacterium	Bacteria; Bacteroidetes; Flavobacteriia; Flavobacteriales; Flavobacteriaceae
JAHQVM010000093.1	44	17257	17448	0	MBX2828650.1	KTR22_10825	GCA_019634365.1	16S rRNA (guanine(527)-N(7))-methyltransferase RsmG	-	Flavobacteriaceae bacterium	Bacteria; Bacteroidetes; Flavobacteriia; Flavobacteriales; Flavobacteriaceae
FUYS01000004.1	45	201174	203825	0	SKB56761.1	SAMN05660226_02035	GCA_900168055.1	hypothetical protein	DUF3352	Parapedobacter luteus	Bacteria; Bacteroidetes; Sphingobacteriia; Sphingobacteriales; Sphingobacteriaceae; Parapedobacter
FUYS01000004.1	45	203822	204967	0	SKB56773.1	SAMN05660226_02036	GCA_900168055.1	Peptidoglycan/LPS O-acetylase OafA/YrhL, contains acyltransferase and SGNH-hydrolase domains	Acyl_transf_3	Parapedobacter luteus	Bacteria; Bacteroidetes; Sphingobacteriia; Sphingobacteriales; Sphingobacteriaceae; Parapedobacter
FUYS01000004.1	45	204993	208031	0	SKB56787.1	SAMN05660226_02037	GCA_900168055.1	Glucose/arabinose dehydrogenase, beta-propeller fold	ThuA+GSDH+PKD_4+Cytochrom_C	Parapedobacter luteus	Bacteria; Bacteroidetes; Sphingobacteriia; Sphingobacteriales; Sphingobacteriaceae; Parapedobacter
FUYS01000004.1	45	208110	209279	1	SKB56800.1	SAMN05660226_02038	GCA_900168055.1	hypothetical protein	DUF6695	Parapedobacter luteus	Bacteria; Bacteroidetes; Sphingobacteriia; Sphingobacteriales; Sphingobacteriaceae; Parapedobacter
FUYS01000004.1	45	209303	209671	0	SKB56813.1	SAMN05660226_02039	GCA_900168055.1	L-aspartate 1-decarboxylase	Asp_decarbox	Parapedobacter luteus	Bacteria; Bacteroidetes; Sphingobacteriia; Sphingobacteriales; Sphingobacteriaceae; Parapedobacter
FUYS01000004.1	45	209783	210988	0	SKB56824.1	SAMN05660226_02040	GCA_900168055.1	hypothetical protein	DUF763	Parapedobacter luteus	Bacteria; Bacteroidetes; Sphingobacteriia; Sphingobacteriales; Sphingobacteriaceae; Parapedobacter
FUYS01000004.1	45	211013	211777	0	SKB56836.1	SAMN05660226_02041	GCA_900168055.1	NAD(P)-dependent dehydrogenase, short-chain alcohol dehydrogenase family	adh_short_C2	Parapedobacter luteus	Bacteria; Bacteroidetes; Sphingobacteriia; Sphingobacteriales; Sphingobacteriaceae; Parapedobacter
NZ_KE386491.1	46	1862037	1862450	0	WP_026995297.1	FLEMA_RS0109655	GCF_000427405.1	SUKH-3 domain-containing protein	SUKH-3	Flectobacillus major DSM 103	Bacteria; Bacteroidota; Cytophagia; Cytophagales; Spirosomataceae; Flectobacillus
NZ_KE386491.1	46	1862434	1863624	0	WP_026995298.1	FLEMA_RS0109660	GCF_000427405.1	RHS repeat-associated core domain-containing protein	YwqJ-deaminase	Flectobacillus major DSM 103	Bacteria; Bacteroidota; Cytophagia; Cytophagales; Spirosomataceae; Flectobacillus
NZ_KE386491.1	46	1864100	1864426	0	WP_026995299.1	FLEMA_RS0109665	GCF_000427405.1	hypothetical protein	-	Flectobacillus major DSM 103	Bacteria; Bacteroidota; Cytophagia; Cytophagales; Spirosomataceae; Flectobacillus
NZ_KE386491.1	46	1864437	1865429	1	WP_052354048.1	FLEMA_RS68095	GCF_000427405.1	RHS repeat-associated core domain-containing protein	-	Flectobacillus major DSM 103	Bacteria; Bacteroidota; Cytophagia; Cytophagales; Spirosomataceae; Flectobacillus
NZ_KE386491.1	46	1865470	1865805	0	WP_026995300.1	FLEMA_RS0109675	GCF_000427405.1	hypothetical protein	-	Flectobacillus major DSM 103	Bacteria; Bacteroidota; Cytophagia; Cytophagales; Spirosomataceae; Flectobacillus
NZ_KE386491.1	46	1865807	1866961	0	WP_026995301.1	FLEMA_RS0109680	GCF_000427405.1	RHS repeat-associated core domain-containing protein	-	Flectobacillus major DSM 103	Bacteria; Bacteroidota; Cytophagia; Cytophagales; Spirosomataceae; Flectobacillus
NZ_KE386491.1	46	1867245	1867673	0	WP_026995302.1	FLEMA_RS0109685	GCF_000427405.1	hypothetical protein	-	Flectobacillus major DSM 103	Bacteria; Bacteroidota; Cytophagia; Cytophagales; Spirosomataceae; Flectobacillus
NZ_ATZA01000002.1	47	126450	126647	0	WP_028295511.1	A37S_RS0101730	GCF_000427965.1	cold-shock protein	CSD	Olivibacter sitiensis DSM 17696	Bacteria; Bacteroidota; Sphingobacteriia; Sphingobacteriales; Sphingobacteriaceae; Olivibacter
NZ_ATZA01000002.1	47	127049	127684	0	WP_028295512.1	A37S_RS0101735	GCF_000427965.1	peroxiredoxin	AhpC-TSA+1-cysPrx_C	Olivibacter sitiensis DSM 17696	Bacteria; Bacteroidota; Sphingobacteriia; Sphingobacteriales; Sphingobacteriaceae; Olivibacter
NZ_ATZA01000002.1	47	127876	128679	0	WP_036600877.1	A37S_RS23195	GCF_000427965.1	DUF3050 domain-containing protein	DUF3050	Olivibacter sitiensis DSM 17696	Bacteria; Bacteroidota; Sphingobacteriia; Sphingobacteriales; Sphingobacteriaceae; Olivibacter
NZ_ATZA01000002.1	47	128938	130017	1	WP_051292637.1	A37S_RS23200	GCF_000427965.1	hypothetical protein	DUF6695	Olivibacter sitiensis DSM 17696	Bacteria; Bacteroidota; Sphingobacteriia; Sphingobacteriales; Sphingobacteriaceae; Olivibacter
NZ_ATZA01000002.1	47	130030	130791	0	WP_028295513.1	A37S_RS0101750	GCF_000427965.1	MBL fold metallo-hydrolase	Lactamase_B_2	Olivibacter sitiensis DSM 17696	Bacteria; Bacteroidota; Sphingobacteriia; Sphingobacteriales; Sphingobacteriaceae; Olivibacter
NZ_ATZA01000002.1	47	130788	131060	0	WP_028295514.1	A37S_RS0101755	GCF_000427965.1	hypothetical protein	-	Olivibacter sitiensis DSM 17696	Bacteria; Bacteroidota; Sphingobacteriia; Sphingobacteriales; Sphingobacteriaceae; Olivibacter
NZ_ATZA01000002.1	47	131146	131601	0	WP_028295515.1	A37S_RS0101760	GCF_000427965.1	NUDIX domain-containing protein	NUDIX	Olivibacter sitiensis DSM 17696	Bacteria; Bacteroidota; Sphingobacteriia; Sphingobacteriales; Sphingobacteriaceae; Olivibacter
NZ_AUMD01000019.1	48	196570	197040	0	WP_051296014.1	G499_RS0106900	GCF_000430505.1	hypothetical protein	-	Eisenibacter elegans DSM 3317	Bacteria; Bacteroidota; Cytophagia; Cytophagales; Microscillaceae; Eisenibacter
NZ_AUMD01000019.1	48	197179	197631	0	WP_035726791.1	G499_RS0106905	GCF_000430505.1	thioredoxin family protein	Thioredoxin_7	Eisenibacter elegans DSM 3317	Bacteria; Bacteroidota; Cytophagia; Cytophagales; Microscillaceae; Eisenibacter
NZ_AUMD01000019.1	48	197677	198192	0	WP_154658346.1	G499_RS0106910	GCF_000430505.1	hypothetical protein	DinB_2	Eisenibacter elegans DSM 3317	Bacteria; Bacteroidota; Cytophagia; Cytophagales; Microscillaceae; Eisenibacter
NZ_AUMD01000019.1	48	198189	199220	1	WP_026999341.1	G499_RS0106915	GCF_000430505.1	hypothetical protein	DUF6695	Eisenibacter elegans DSM 3317	Bacteria; Bacteroidota; Cytophagia; Cytophagales; Microscillaceae; Eisenibacter
NZ_AUMD01000019.1	48	199263	200123	0	WP_026999342.1	G499_RS0106920	GCF_000430505.1	AraC family transcriptional regulator	HTH_18	Eisenibacter elegans DSM 3317	Bacteria; Bacteroidota; Cytophagia; Cytophagales; Microscillaceae; Eisenibacter
NZ_AUMD01000019.1	48	200193	200726	0	WP_026999343.1	G499_RS0106925	GCF_000430505.1	carboxymuconolactone decarboxylase family protein	CMD	Eisenibacter elegans DSM 3317	Bacteria; Bacteroidota; Cytophagia; Cytophagales; Microscillaceae; Eisenibacter
NZ_AUMD01000019.1	48	201115	202209	0	WP_026999344.1	G499_RS0106930	GCF_000430505.1	undecaprenyldiphospho-muramoylpentapeptide beta-N-acetylglucosaminyltransferase	Glyco_transf_28+Glyco_tran_28_C	Eisenibacter elegans DSM 3317	Bacteria; Bacteroidota; Cytophagia; Cytophagales; Microscillaceae; Eisenibacter
JAGQZU010000002.1	49	14677	15720	0	MCB0379643.1	KDD24_00200	GCA_020434825.1	DNA cytosine methyltransferase	DNA_methylase	Flavobacteriales bacterium	Bacteria; Bacteroidetes; Flavobacteriia; Flavobacteriales
JAGQZU010000002.1	49	15727	16488	0	MCB0379644.1	KDD24_00205	GCA_020434825.1	SDR family NAD(P)-dependent oxidoreductase	adh_short	Flavobacteriales bacterium	Bacteria; Bacteroidetes; Flavobacteriia; Flavobacteriales
JAGQZU010000002.1	49	16499	16840	0	MCB0379645.1	KDD24_00210	GCA_020434825.1	hypothetical protein	DUF6695	Flavobacteriales bacterium	Bacteria; Bacteroidetes; Flavobacteriia; Flavobacteriales
JAGQZU010000002.1	49	16973	17590	1	MCB0379646.1	KDD24_00215	GCA_020434825.1	hypothetical protein	DUF6695	Flavobacteriales bacterium	Bacteria; Bacteroidetes; Flavobacteriia; Flavobacteriales
JAGQZU010000002.1	49	17580	18296	0	MCB0379647.1	KDD24_00220	GCA_020434825.1	NRDE family protein	TANGO2	Flavobacteriales bacterium	Bacteria; Bacteroidetes; Flavobacteriia; Flavobacteriales
JAGQZU010000002.1	49	18284	18748	0	MCB0379648.1	KDD24_00225	GCA_020434825.1	DinB family protein	-	Flavobacteriales bacterium	Bacteria; Bacteroidetes; Flavobacteriia; Flavobacteriales
JAGQZU010000002.1	49	18837	19508	0	MCB0379649.1	KDD24_00230	GCA_020434825.1	AhpC/TSA family protein	AhpC-TSA	Flavobacteriales bacterium	Bacteria; Bacteroidetes; Flavobacteriia; Flavobacteriales
JAGQZT010000006.1	50	13710	14741	0	MCB0400567.1	KDD41_00640	GCA_020435335.1	A/G-specific adenine glycosylase	HhH-GPD+NUDIX_4	Flavobacteriales bacterium	Bacteria; Bacteroidetes; Flavobacteriia; Flavobacteriales
JAGQZT010000006.1	50	14883	15167	0	MCB0400568.1	KDD41_00645	GCA_020435335.1	integration host factor subunit beta	Bac_DNA_binding	Flavobacteriales bacterium	Bacteria; Bacteroidetes; Flavobacteriia; Flavobacteriales
JAGQZT010000006.1	50	15444	17006	0	MCB0400569.1	KDD41_00650	GCA_020435335.1	Rne/Rng family ribonuclease	RNase_E_G	Flavobacteriales bacterium	Bacteria; Bacteroidetes; Flavobacteriia; Flavobacteriales
JAGQZT010000006.1	50	17067	17786	1	MCB0400570.1	KDD41_00655	GCA_020435335.1	hypothetical protein	DUF6695	Flavobacteriales bacterium	Bacteria; Bacteroidetes; Flavobacteriia; Flavobacteriales
JAGQZT010000006.1	50	17793	18092	0	MCB0400571.1	KDD41_00660	GCA_020435335.1	hypothetical protein	DUF6695	Flavobacteriales bacterium	Bacteria; Bacteroidetes; Flavobacteriia; Flavobacteriales
JAGQZT010000006.1	50	18112	19271	0	MCB0400572.1	KDD41_00665	GCA_020435335.1	tRNA uridine-5-carboxymethylaminomethyl(34) synthesis GTPase MnmE	TrmE_N+MnmE_helical+MMR_HSR1	Flavobacteriales bacterium	Bacteria; Bacteroidetes; Flavobacteriia; Flavobacteriales
JACJYG010000012.1	51	46222	46965	0	MCB9304249.1	H6566_26735	GCA_020636215.1	RHS repeat-associated core domain-containing protein	-	Lewinellaceae bacterium	Bacteria; Bacteroidetes; Saprospiria; Saprospirales; Lewinellaceae
JACJYG010000012.1	51	47343	48521	0	MCB9304250.1	H6566_26740	GCA_020636215.1	transposase	DDE_Tnp_1	Lewinellaceae bacterium	Bacteria; Bacteroidetes; Saprospiria; Saprospirales; Lewinellaceae
JACJYG010000012.1	51	48444	49094	0	MCB9304251.1	H6566_26745	GCA_020636215.1	hypothetical protein	-	Lewinellaceae bacterium	Bacteria; Bacteroidetes; Saprospiria; Saprospirales; Lewinellaceae
JACJYG010000012.1	51	49105	50022	1	MCB9304252.1	H6566_26750	GCA_020636215.1	RHS repeat-associated core domain-containing protein	DUF6695	Lewinellaceae bacterium	Bacteria; Bacteroidetes; Saprospiria; Saprospirales; Lewinellaceae
JACJYG010000012.1	51	50221	50586	0	MCB9304253.1	H6566_26755	GCA_020636215.1	hypothetical protein	-	Lewinellaceae bacterium	Bacteria; Bacteroidetes; Saprospiria; Saprospirales; Lewinellaceae
JACJYG010000012.1	51	50811	51440	0	MCB9304254.1	H6566_26760	GCA_020636215.1	RHS repeat-associated core domain-containing protein	-	Lewinellaceae bacterium	Bacteria; Bacteroidetes; Saprospiria; Saprospirales; Lewinellaceae
JACJYG010000012.1	51	51522	51932	0	MCB9304255.1	H6566_26765	GCA_020636215.1	hypothetical protein	-	Lewinellaceae bacterium	Bacteria; Bacteroidetes; Saprospiria; Saprospirales; Lewinellaceae
NZ_JRLB01000096.1	52	33492	35588	0	WP_052063838.1	LH51_RS15300	GCF_000764495.1	type VI secretion system tip protein VgrG	Phage_GPD+Phage_base_V	Nitrincola sp. A-D6	Bacteria; Pseudomonadota; Gammaproteobacteria; Oceanospirillales; Oceanospirillaceae; Nitrincola
NZ_JRLB01000096.1	52	35592	35864	0	WP_036523753.1	LH51_RS15305	GCF_000764495.1	PAAR domain-containing protein	PAAR_motif	Nitrincola sp. A-D6	Bacteria; Pseudomonadota; Gammaproteobacteria; Oceanospirillales; Oceanospirillaceae; Nitrincola
NZ_JRLB01000096.1	52	35891	37189	0	WP_052063839.1	LH51_RS19480	GCF_000764495.1	DUF4123 domain-containing protein	DUF4123	Nitrincola sp. A-D6	Bacteria; Pseudomonadota; Gammaproteobacteria; Oceanospirillales; Oceanospirillaceae; Nitrincola
NZ_JRLB01000096.1	52	37176	38003	1	WP_036523756.1	LH51_RS15315	GCF_000764495.1	hypothetical protein	DUF6695	Nitrincola sp. A-D6	Bacteria; Pseudomonadota; Gammaproteobacteria; Oceanospirillales; Oceanospirillaceae; Nitrincola
NZ_JRLB01000096.1	52	38038	38277	0	WP_144244298.1	LH51_RS15320	GCF_000764495.1	hypothetical protein	-	Nitrincola sp. A-D6	Bacteria; Pseudomonadota; Gammaproteobacteria; Oceanospirillales; Oceanospirillaceae; Nitrincola
NZ_JRLB01000096.1	52	38584	41418	0	WP_036523762.1	LH51_RS15325	GCF_000764495.1	toxin VasX	VasX_N	Nitrincola sp. A-D6	Bacteria; Pseudomonadota; Gammaproteobacteria; Oceanospirillales; Oceanospirillaceae; Nitrincola
NZ_JRLB01000096.1	52	41435	42271	0	WP_036523765.1	LH51_RS15330	GCF_000764495.1	hypothetical protein	-	Nitrincola sp. A-D6	Bacteria; Pseudomonadota; Gammaproteobacteria; Oceanospirillales; Oceanospirillaceae; Nitrincola
NZ_JSWG01000009.1	53	763338	763883	0	WP_033960131.1	RH81_RS10405	GCF_000797465.1	cysteine dioxygenase family protein	CDO_I	Psychroserpens jangbogonensis	Bacteria; Bacteroidota; Flavobacteriia; Flavobacteriales; Flavobacteriaceae; Psychroserpens
NZ_JSWG01000009.1	53	763980	765341	0	WP_033960132.1	RH81_RS10410	GCF_000797465.1	aminotransferase class V-fold PLP-dependent enzyme	Pyridoxal_deC	Psychroserpens jangbogonensis	Bacteria; Bacteroidota; Flavobacteriia; Flavobacteriales; Flavobacteriaceae; Psychroserpens
NZ_JSWG01000009.1	53	765453	765839	0	WP_033960133.1	RH81_RS10415	GCF_000797465.1	Co2+/Mg2+ efflux protein ApaG	DUF525	Psychroserpens jangbogonensis	Bacteria; Bacteroidota; Flavobacteriia; Flavobacteriales; Flavobacteriaceae; Psychroserpens
NZ_JSWG01000009.1	53	765859	766857	1	WP_033960134.1	RH81_RS10420	GCF_000797465.1	hypothetical protein	DUF6695	Psychroserpens jangbogonensis	Bacteria; Bacteroidota; Flavobacteriia; Flavobacteriales; Flavobacteriaceae; Psychroserpens
NZ_JSWG01000009.1	53	766998	768626	0	WP_033960136.1	RH81_RS10425	GCF_000797465.1	L-glutamate gamma-semialdehyde dehydrogenase	Aldedh	Psychroserpens jangbogonensis	Bacteria; Bacteroidota; Flavobacteriia; Flavobacteriales; Flavobacteriaceae; Psychroserpens
NZ_JSWG01000009.1	53	768725	771088	0	WP_033960137.1	RH81_RS10430	GCF_000797465.1	T9SS type A sorting domain-containing protein	PGAP1+Por_Secre_tail	Psychroserpens jangbogonensis	Bacteria; Bacteroidota; Flavobacteriia; Flavobacteriales; Flavobacteriaceae; Psychroserpens
NZ_JSWG01000009.1	53	771267	773090	0	WP_033960138.1	RH81_RS10435	GCF_000797465.1	T9SS type A sorting domain-containing protein	PGAP1+Por_Secre_tail	Psychroserpens jangbogonensis	Bacteria; Bacteroidota; Flavobacteriia; Flavobacteriales; Flavobacteriaceae; Psychroserpens
MWEH01000167.1	54	865	1035	0	OQC13456.1	BWX72_01630	GCA_002070965.1	hypothetical protein	-	Firmicutes bacterium ADurb.Bin080	Bacteria; Firmicutes
MWEH01000167.1	54	1032	1400	0	OQC13457.1	BWX72_01631	GCA_002070965.1	hypothetical protein	-	Firmicutes bacterium ADurb.Bin080	Bacteria; Firmicutes
MWEH01000167.1	54	1440	1760	0	OQC13458.1	BWX72_01632	GCA_002070965.1	hypothetical protein	-	Firmicutes bacterium ADurb.Bin080	Bacteria; Firmicutes
MWEH01000167.1	54	1760	2482	1	OQC13459.1	BWX72_01633	GCA_002070965.1	hypothetical protein	DUF6695	Firmicutes bacterium ADurb.Bin080	Bacteria; Firmicutes
MTEK01000229.1	55	1	263	0		BWK78_06085	GCA_002083855.1	hypothetical protein		Thiotrichaceae bacterium IS1	Bacteria; Proteobacteria; Gammaproteobacteria; Thiotrichales; Thiotrichaceae
MTEK01000229.1	55	208	239	0		MTEK01000229.1.000003	GCA_002083855.1			Thiotrichaceae bacterium IS1	Bacteria; Proteobacteria; Gammaproteobacteria; Thiotrichales; Thiotrichaceae
MTEK01000229.1	55	263	1003	1	OQW90834.1	BWK78_06090	GCA_002083855.1	hypothetical protein	DUF4105	Thiotrichaceae bacterium IS1	Bacteria; Proteobacteria; Gammaproteobacteria; Thiotrichales; Thiotrichaceae
MTEK01000229.1	55	1008	1607	0	OQW90835.1	BWK78_06095	GCA_002083855.1	hypothetical protein	-	Thiotrichaceae bacterium IS1	Bacteria; Proteobacteria; Gammaproteobacteria; Thiotrichales; Thiotrichaceae
MTEK01000229.1	55	1657	2478	0	OQW90836.1	BWK78_06100	GCA_002083855.1	hypothetical protein	Ntox16	Thiotrichaceae bacterium IS1	Bacteria; Proteobacteria; Gammaproteobacteria; Thiotrichales; Thiotrichaceae
MTEK01000229.1	55	2726	3241	0	OQW90837.1	BWK78_06105	GCA_002083855.1	hypothetical protein	DUF6714	Thiotrichaceae bacterium IS1	Bacteria; Proteobacteria; Gammaproteobacteria; Thiotrichales; Thiotrichaceae
NZ_LZHG01000009.1	56	308	1411	0	WP_065568710.1	A9G34_RS01840	GCF_001690355.1	hypothetical protein	-	Gilliamella apicola	Bacteria; Pseudomonadota; Gammaproteobacteria; Orbales; Orbaceae; Gilliamella
NZ_LZHG01000009.1	56	1408	2067	0	WP_065568711.1	A9G34_RS01845	GCF_001690355.1	hypothetical protein	-	Gilliamella apicola	Bacteria; Pseudomonadota; Gammaproteobacteria; Orbales; Orbaceae; Gilliamella
NZ_LZHG01000009.1	56	2067	2777	1	WP_065568712.1	A9G34_RS01850	GCF_001690355.1	hypothetical protein	DUF6695	Gilliamella apicola	Bacteria; Pseudomonadota; Gammaproteobacteria; Orbales; Orbaceae; Gilliamella
NZ_LZHG01000009.1	56	2810	3529	0	WP_141670308.1	A9G34_RS01855	GCF_001690355.1	DUF2345 domain-containing protein	DUF2345	Gilliamella apicola	Bacteria; Pseudomonadota; Gammaproteobacteria; Orbales; Orbaceae; Gilliamella
NZ_JNIF01000003.1	57	1935463	1936410	0	WP_031497549.1	M017_RS0109180	GCF_000702445.1	YncE family protein	YNCE	Bryobacter aggregatus MPL3	Bacteria; Acidobacteriota; Terriglobia; Bryobacterales; Bryobacteraceae; Bryobacter
NZ_JNIF01000003.1	57	1936974	1937748	0		M017_RS28605	GCF_000702445.1	IS5 family transposase		Bryobacter aggregatus MPL3	Bacteria; Acidobacteriota; Terriglobia; Bryobacterales; Bryobacteraceae; Bryobacter
NZ_JNIF01000003.1	57	1937770	1938891	0	WP_051669437.1	M017_RS0109190	GCF_000702445.1	IS630 family transposase	HTH_32+DDE_3	Bryobacter aggregatus MPL3	Bacteria; Acidobacteriota; Terriglobia; Bryobacterales; Bryobacteraceae; Bryobacter
NZ_JNIF01000003.1	57	1938996	1939271	0	WP_031497552.1	M017_RS0109195	GCF_000702445.1	hypothetical protein	-	Bryobacter aggregatus MPL3	Bacteria; Acidobacteriota; Terriglobia; Bryobacterales; Bryobacteraceae; Bryobacter
NZ_JNIF01000003.1	57	1940459	1942525	1	WP_155121323.1	M017_RS0109205	GCF_000702445.1	RHS repeat-associated core domain-containing protein	RHS_repeat	Bryobacter aggregatus MPL3	Bacteria; Acidobacteriota; Terriglobia; Bryobacterales; Bryobacteraceae; Bryobacter
NZ_JNIF01000003.1	57	1942538	1942957	0	WP_031497556.1	M017_RS29670	GCF_000702445.1	hypothetical protein	-	Bryobacter aggregatus MPL3	Bacteria; Acidobacteriota; Terriglobia; Bryobacterales; Bryobacteraceae; Bryobacter
NZ_JNIF01000003.1	57	1943158	1943460	0	WP_031497558.1	M017_RS0109215	GCF_000702445.1	hypothetical protein	-	Bryobacter aggregatus MPL3	Bacteria; Acidobacteriota; Terriglobia; Bryobacterales; Bryobacteraceae; Bryobacter
NZ_JNIF01000003.1	57	1943464	1943823	0	WP_031497560.1	M017_RS0109220	GCF_000702445.1	IS66 family insertion sequence element accessory protein TnpB	TnpB_IS66	Bryobacter aggregatus MPL3	Bacteria; Acidobacteriota; Terriglobia; Bryobacterales; Bryobacteraceae; Bryobacter
NZ_CP012898.1	58	3450665	3451753	0	WP_054729774.1	APS56_RS14355	GCF_001310225.1	formylglycine-generating enzyme family protein	FGS	Pseudalgibacter alginicilyticus	Bacteria; Bacteroidota; Flavobacteriia; Flavobacteriales; Flavobacteriaceae; Pseudalgibacter
NZ_CP012898.1	58	3451966	3452943	0	WP_054729777.1	APS56_RS14360	GCF_001310225.1	ThuA domain-containing protein	ThuA	Pseudalgibacter alginicilyticus	Bacteria; Bacteroidota; Flavobacteriia; Flavobacteriales; Flavobacteriaceae; Pseudalgibacter
NZ_CP012898.1	58	3453078	3453803	0	WP_054729780.1	APS56_RS14365	GCF_001310225.1	NRDE family protein	TANGO2	Pseudalgibacter alginicilyticus	Bacteria; Bacteroidota; Flavobacteriia; Flavobacteriales; Flavobacteriaceae; Pseudalgibacter
NZ_CP012898.1	58	3453796	3454800	1	WP_054729783.1	APS56_RS14370	GCF_001310225.1	hypothetical protein	DUF6695	Pseudalgibacter alginicilyticus	Bacteria; Bacteroidota; Flavobacteriia; Flavobacteriales; Flavobacteriaceae; Pseudalgibacter
NZ_CP012898.1	58	3454826	3455317	0	WP_054729786.1	APS56_RS14375	GCF_001310225.1	DUF192 domain-containing protein	DUF192	Pseudalgibacter alginicilyticus	Bacteria; Bacteroidota; Flavobacteriia; Flavobacteriales; Flavobacteriaceae; Pseudalgibacter
NZ_CP012898.1	58	3455319	3456248	0	WP_054729791.1	APS56_RS14380	GCF_001310225.1	prolipoprotein diacylglyceryl transferase	LGT	Pseudalgibacter alginicilyticus	Bacteria; Bacteroidota; Flavobacteriia; Flavobacteriales; Flavobacteriaceae; Pseudalgibacter
NZ_CP012898.1	58	3456254	3457381	0	WP_082379363.1	APS56_RS14385	GCF_001310225.1	peptidylprolyl isomerase	Pro_isomerase+FKBP_C	Pseudalgibacter alginicilyticus	Bacteria; Bacteroidota; Flavobacteriia; Flavobacteriales; Flavobacteriaceae; Pseudalgibacter
NZ_POYJ01000011.1	59	26695	27951	0	WP_103071704.1	C1X07_RS19420	GCF_002895435.1	DUF5103 domain-containing protein	T9SS_plug_1st	Aquimarina sediminis	Bacteria; Bacteroidota; Flavobacteriia; Flavobacteriales; Flavobacteriaceae; Aquimarina
NZ_POYJ01000011.1	59	28032	29186	0	WP_103071705.1	C1X07_RS19425	GCF_002895435.1	DUF3667 domain-containing protein	ZnR+DUF3667	Aquimarina sediminis	Bacteria; Bacteroidota; Flavobacteriia; Flavobacteriales; Flavobacteriaceae; Aquimarina
NZ_POYJ01000011.1	59	29188	29574	0	WP_025664977.1	C1X07_RS19430	GCF_002895435.1	Co2+/Mg2+ efflux protein ApaG	DUF525	Aquimarina sediminis	Bacteria; Bacteroidota; Flavobacteriia; Flavobacteriales; Flavobacteriaceae; Aquimarina
NZ_POYJ01000011.1	59	29571	30560	1	WP_103071706.1	C1X07_RS19435	GCF_002895435.1	DUF6695 family protein	DUF6695	Aquimarina sediminis	Bacteria; Bacteroidota; Flavobacteriia; Flavobacteriales; Flavobacteriaceae; Aquimarina
NZ_POYJ01000011.1	59	30587	31303	0	WP_103071707.1	C1X07_RS19440	GCF_002895435.1	NRDE family protein	TANGO2	Aquimarina sediminis	Bacteria; Bacteroidota; Flavobacteriia; Flavobacteriales; Flavobacteriaceae; Aquimarina
NZ_POYJ01000011.1	59	31593	33221	0	WP_103071708.1	C1X07_RS19445	GCF_002895435.1	L-glutamate gamma-semialdehyde dehydrogenase	Aldedh	Aquimarina sediminis	Bacteria; Bacteroidota; Flavobacteriia; Flavobacteriales; Flavobacteriaceae; Aquimarina
NZ_POYJ01000011.1	59	33342	34451	0	WP_103071709.1	C1X07_RS19450	GCF_002895435.1	FAD-dependent monooxygenase	FAD_binding_3	Aquimarina sediminis	Bacteria; Bacteroidota; Flavobacteriia; Flavobacteriales; Flavobacteriaceae; Aquimarina
NZ_RAQJ01000001.1	60	412591	413118	0	WP_120199549.1	BXY80_RS02030	GCF_003610635.1	cysteine dioxygenase family protein	CDO_I	Ichthyenterobacterium magnum	Bacteria; Bacteroidota; Flavobacteriia; Flavobacteriales; Flavobacteriaceae; Ichthyenterobacterium
NZ_RAQJ01000001.1	60	413237	414598	0	WP_120199550.1	BXY80_RS02035	GCF_003610635.1	pyridoxal-dependent decarboxylase	Pyridoxal_deC	Ichthyenterobacterium magnum	Bacteria; Bacteroidota; Flavobacteriia; Flavobacteriales; Flavobacteriaceae; Ichthyenterobacterium
NZ_RAQJ01000001.1	60	414710	415096	0	WP_120199551.1	BXY80_RS02040	GCF_003610635.1	Co2+/Mg2+ efflux protein ApaG	DUF525	Ichthyenterobacterium magnum	Bacteria; Bacteroidota; Flavobacteriia; Flavobacteriales; Flavobacteriaceae; Ichthyenterobacterium
NZ_RAQJ01000001.1	60	415098	416099	1	WP_120199552.1	BXY80_RS02045	GCF_003610635.1	DUF6695 family protein	DUF6695	Ichthyenterobacterium magnum	Bacteria; Bacteroidota; Flavobacteriia; Flavobacteriales; Flavobacteriaceae; Ichthyenterobacterium
NZ_RAQJ01000001.1	60	416280	417905	0	WP_120199553.1	BXY80_RS02050	GCF_003610635.1	L-glutamate gamma-semialdehyde dehydrogenase	Aldedh	Ichthyenterobacterium magnum	Bacteria; Bacteroidota; Flavobacteriia; Flavobacteriales; Flavobacteriaceae; Ichthyenterobacterium
NZ_RAQJ01000001.1	60	418030	419853	0	WP_162843259.1	BXY80_RS02055	GCF_003610635.1	T9SS type A sorting domain-containing protein	Por_Secre_tail	Ichthyenterobacterium magnum	Bacteria; Bacteroidota; Flavobacteriia; Flavobacteriales; Flavobacteriaceae; Ichthyenterobacterium
NZ_RAQJ01000001.1	60	419887	420516	0	WP_120199555.1	BXY80_RS02060	GCF_003610635.1	16S rRNA (guanine(527)-N(7))-methyltransferase RsmG	GidB	Ichthyenterobacterium magnum	Bacteria; Bacteroidota; Flavobacteriia; Flavobacteriales; Flavobacteriaceae; Ichthyenterobacterium
NZ_QNRC01000009.1	61	11515	11979	0	WP_119898968.1	C9E82_RS10090	GCF_003709565.1	carboxymuconolactone decarboxylase family protein	CMD	Paracoccus siganidrum	Bacteria; Pseudomonadota; Alphaproteobacteria; Rhodobacterales; Paracoccaceae; Paracoccus
NZ_QNRC01000009.1	61	11969	12859	0	WP_119898966.1	C9E82_RS10095	GCF_003709565.1	sigma-70 family RNA polymerase sigma factor	Sigma70_r2+Sigma70_r4_2	Paracoccus siganidrum	Bacteria; Pseudomonadota; Alphaproteobacteria; Rhodobacterales; Paracoccaceae; Paracoccus
NZ_QNRC01000009.1	61	13114	14061	0	WP_183154062.1	C9E82_RS10100	GCF_003709565.1	DUF4123 domain-containing protein	DUF4123	Paracoccus siganidrum	Bacteria; Pseudomonadota; Alphaproteobacteria; Rhodobacterales; Paracoccaceae; Paracoccus
NZ_QNRC01000009.1	61	14051	14884	1	WP_119898961.1	C9E82_RS10105	GCF_003709565.1	hypothetical protein	-	Paracoccus siganidrum	Bacteria; Pseudomonadota; Alphaproteobacteria; Rhodobacterales; Paracoccaceae; Paracoccus
NZ_QNRC01000009.1	61	14977	15399	0	WP_147393109.1	C9E82_RS10110	GCF_003709565.1	hypothetical protein	-	Paracoccus siganidrum	Bacteria; Pseudomonadota; Alphaproteobacteria; Rhodobacterales; Paracoccaceae; Paracoccus
NZ_QNRC01000009.1	61	15416	16081	0	WP_119898956.1	C9E82_RS10115	GCF_003709565.1	adenosylcobinamide amidohydrolase	CbiZ	Paracoccus siganidrum	Bacteria; Pseudomonadota; Alphaproteobacteria; Rhodobacterales; Paracoccaceae; Paracoccus
NZ_QNRC01000009.1	61	16295	17035	0	WP_119898954.1	C9E82_RS10120	GCF_003709565.1	glutamine ABC transporter substrate-binding protein GlnH	SBP_bac_3	Paracoccus siganidrum	Bacteria; Pseudomonadota; Alphaproteobacteria; Rhodobacterales; Paracoccaceae; Paracoccus
NZ_SWMU01000002.1	62	426363	427988	0	WP_138931781.1	FCN74_RS06525	GCF_006120725.1	amidohydrolase	Amidohydro_3	Mesohalobacter halotolerans	Bacteria; Bacteroidota; Flavobacteriia; Flavobacteriales; Flavobacteriaceae; Mesohalobacter
NZ_SWMU01000002.1	62	428145	428648	0	WP_138931782.1	FCN74_RS06530	GCF_006120725.1	DinB family protein	DinB_2	Mesohalobacter halotolerans	Bacteria; Bacteroidota; Flavobacteriia; Flavobacteriales; Flavobacteriaceae; Mesohalobacter
NZ_SWMU01000002.1	62	428636	429364	0	WP_138931783.1	FCN74_RS06535	GCF_006120725.1	NRDE family protein	TANGO2	Mesohalobacter halotolerans	Bacteria; Bacteroidota; Flavobacteriia; Flavobacteriales; Flavobacteriaceae; Mesohalobacter
NZ_SWMU01000002.1	62	429349	430008	1	WP_138931784.1	FCN74_RS06540	GCF_006120725.1	DUF6695 family protein	DUF6695	Mesohalobacter halotolerans	Bacteria; Bacteroidota; Flavobacteriia; Flavobacteriales; Flavobacteriaceae; Mesohalobacter
NZ_SWMU01000002.1	62	429987	430370	0	WP_138931785.1	FCN74_RS06545	GCF_006120725.1	DUF6695 family protein	DUF6695	Mesohalobacter halotolerans	Bacteria; Bacteroidota; Flavobacteriia; Flavobacteriales; Flavobacteriaceae; Mesohalobacter
NZ_SWMU01000002.1	62	430430	431302	0	WP_138931786.1	FCN74_RS06550	GCF_006120725.1	sterol desaturase family protein	FA_hydroxylase	Mesohalobacter halotolerans	Bacteria; Bacteroidota; Flavobacteriia; Flavobacteriales; Flavobacteriaceae; Mesohalobacter
NZ_SWMU01000002.1	62	431492	431869	0	WP_138931787.1	FCN74_RS06555	GCF_006120725.1	hypothetical protein	-	Mesohalobacter halotolerans	Bacteria; Bacteroidota; Flavobacteriia; Flavobacteriales; Flavobacteriaceae; Mesohalobacter
NZ_MQUA01000013.1	63	426738	427061	0	WP_104808680.1	BST83_RS04015	GCF_002943715.1	hypothetical protein	-	Polaribacter filamentus	Bacteria; Bacteroidota; Flavobacteriia; Flavobacteriales; Flavobacteriaceae
NZ_MQUA01000013.1	63	427149	428111	0	WP_104808681.1	BST83_RS04020	GCF_002943715.1	sodium-dependent bicarbonate transport family permease	Sbt_1	Polaribacter filamentus	Bacteria; Bacteroidota; Flavobacteriia; Flavobacteriales; Flavobacteriaceae
NZ_MQUA01000013.1	63	428509	429879	0	WP_104808682.1	BST83_RS04025	GCF_002943715.1	pyridoxal-phosphate dependent enzyme	PALP	Polaribacter filamentus	Bacteria; Bacteroidota; Flavobacteriia; Flavobacteriales; Flavobacteriaceae
NZ_MQUA01000013.1	63	430063	431076	1	WP_104808683.1	BST83_RS04030	GCF_002943715.1	hypothetical protein	DUF6695	Polaribacter filamentus	Bacteria; Bacteroidota; Flavobacteriia; Flavobacteriales; Flavobacteriaceae
NZ_MQUA01000013.1	63	431131	431376	0	WP_104808684.1	BST83_RS04035	GCF_002943715.1	DUF6095 family protein	-	Polaribacter filamentus	Bacteria; Bacteroidota; Flavobacteriia; Flavobacteriales; Flavobacteriaceae
NZ_MQUA01000013.1	63	431373	432185	0	WP_104808685.1	BST83_RS04040	GCF_002943715.1	N-acetylmuramic acid 6-phosphate etherase	SIS+GKRP-like_C	Polaribacter filamentus	Bacteria; Bacteroidota; Flavobacteriia; Flavobacteriales; Flavobacteriaceae
NZ_MQUA01000013.1	63	432265	433167	0	WP_104808686.1	BST83_RS04045	GCF_002943715.1	IS1595 family transposase	Zn_Tnp_IS1595+DDE_Tnp_IS1595	Polaribacter filamentus	Bacteria; Bacteroidota; Flavobacteriia; Flavobacteriales; Flavobacteriaceae
NZ_QCYL01000019.1	64	28836	31181	0	WP_123891873.1	DCM91_RS20295	GCF_003071385.1	RHS repeat-associated core domain-containing protein	Thioesterase	Chitinophaga costaii	Bacteria; Bacteroidota; Chitinophagia; Chitinophagales; Chitinophagaceae; Chitinophaga
NZ_QCYL01000019.1	64	31185	31550	0	WP_089715793.1	DCM91_RS20300	GCF_003071385.1	hypothetical protein	-	Chitinophaga costaii	Bacteria; Bacteroidota; Chitinophagia; Chitinophagales; Chitinophagaceae; Chitinophaga
NZ_QCYL01000019.1	64	31586	32212	0	WP_089715795.1	DCM91_RS20305	GCF_003071385.1	transposase	HTH_Tnp_1+HTH_21	Chitinophaga costaii	Bacteria; Bacteroidota; Chitinophagia; Chitinophagales; Chitinophagaceae; Chitinophaga
NZ_QCYL01000019.1	64	32169	34796	1	WP_123891874.1	DCM91_RS20310	GCF_003071385.1	RHS repeat-associated core domain-containing protein	DUF6695	Chitinophaga costaii	Bacteria; Bacteroidota; Chitinophagia; Chitinophagales; Chitinophagaceae; Chitinophaga
NZ_QCYL01000019.1	64	34793	35218	0	WP_089715780.1	DCM91_RS20315	GCF_003071385.1	hypothetical protein	-	Chitinophaga costaii	Bacteria; Bacteroidota; Chitinophagia; Chitinophagales; Chitinophagaceae; Chitinophaga
NZ_QCYL01000019.1	64	35545	36717	0		DCM91_RS20320	GCF_003071385.1	IS4 family transposase		Chitinophaga costaii	Bacteria; Bacteroidota; Chitinophagia; Chitinophagales; Chitinophagaceae; Chitinophaga
NZ_QCYL01000019.1	64	36805	37212	0	WP_089715778.1	DCM91_RS20325	GCF_003071385.1	hypothetical protein	-	Chitinophaga costaii	Bacteria; Bacteroidota; Chitinophagia; Chitinophagales; Chitinophagaceae; Chitinophaga
NZ_QCYL01000019.1	64	37499	37700	0	WP_133176268.1	DCM91_RS20330	GCF_003071385.1	hypothetical protein	-	Chitinophaga costaii	Bacteria; Bacteroidota; Chitinophagia; Chitinophagales; Chitinophagaceae; Chitinophaga
NZ_AP018042.1	65	4457662	4458177	0	WP_096431455.1	ALGA_RS17700	GCF_002356295.1	DUF4833 domain-containing protein	DUF4833	Labilibaculum antarcticum	Bacteria; Bacteroidota; Bacteroidia; Marinilabiliales; Marinifilaceae; Labilibaculum
NZ_AP018042.1	65	4458189	4458893	0	WP_096431457.1	ALGA_RS17705	GCF_002356295.1	cysteine dioxygenase family protein	CDO_I	Labilibaculum antarcticum	Bacteria; Bacteroidota; Bacteroidia; Marinilabiliales; Marinifilaceae; Labilibaculum
NZ_AP018042.1	65	4458907	4460322	0	WP_162845483.1	ALGA_RS17710	GCF_002356295.1	aminotransferase class I/II-fold pyridoxal phosphate-dependent enzyme	Pyridoxal_deC	Labilibaculum antarcticum	Bacteria; Bacteroidota; Bacteroidia; Marinilabiliales; Marinifilaceae; Labilibaculum
NZ_AP018042.1	65	4460303	4461277	1	WP_145957668.1	ALGA_RS17715	GCF_002356295.1	DUF6695 family protein	DUF6695	Labilibaculum antarcticum	Bacteria; Bacteroidota; Bacteroidia; Marinilabiliales; Marinifilaceae; Labilibaculum
NZ_AP018042.1	65	4461770	4463185	0	WP_096431463.1	ALGA_RS17720	GCF_002356295.1	sodium:solute symporter family protein	SSF	Labilibaculum antarcticum	Bacteria; Bacteroidota; Bacteroidia; Marinilabiliales; Marinifilaceae; Labilibaculum
NZ_AP018042.1	65	4463727	4464353	0	WP_096431465.1	ALGA_RS17725	GCF_002356295.1	class I SAM-dependent methyltransferase	Methyltransf_25	Labilibaculum antarcticum	Bacteria; Bacteroidota; Bacteroidia; Marinilabiliales; Marinifilaceae; Labilibaculum
NZ_AP018042.1	65	4464578	4465273	0	WP_096431467.1	ALGA_RS17730	GCF_002356295.1	SIMPL domain-containing protein	SIMPL	Labilibaculum antarcticum	Bacteria; Bacteroidota; Bacteroidia; Marinilabiliales; Marinifilaceae; Labilibaculum
NZ_MDGR01000007.1	66	154689	155450	0	WP_221406447.1	BFP72_RS00650	GCF_002742335.1	SDR family NAD(P)-dependent oxidoreductase	adh_short_C2	Reichenbachiella sp. 5M10	Bacteria; Bacteroidota; Cytophagia; Cytophagales; Reichenbachiellaceae; Reichenbachiella
NZ_MDGR01000007.1	66	155766	156785	0	WP_099597264.1	BFP72_RS00655	GCF_002742335.1	sugar kinase	PfkB	Reichenbachiella sp. 5M10	Bacteria; Bacteroidota; Cytophagia; Cytophagales; Reichenbachiellaceae; Reichenbachiella
NZ_MDGR01000007.1	66	156977	157576	0	WP_099597265.1	BFP72_RS00660	GCF_002742335.1	class I SAM-dependent methyltransferase	Methyltransf_25	Reichenbachiella sp. 5M10	Bacteria; Bacteroidota; Cytophagia; Cytophagales; Reichenbachiellaceae; Reichenbachiella
NZ_MDGR01000007.1	66	157612	158541	1	WP_099597266.1	BFP72_RS00665	GCF_002742335.1	hypothetical protein	DUF6695	Reichenbachiella sp. 5M10	Bacteria; Bacteroidota; Cytophagia; Cytophagales; Reichenbachiellaceae; Reichenbachiella
NZ_MDGR01000007.1	66	158543	159577	0	WP_099597267.1	BFP72_RS00670	GCF_002742335.1	alpha/beta hydrolase	BD-FAE	Reichenbachiella sp. 5M10	Bacteria; Bacteroidota; Cytophagia; Cytophagales; Reichenbachiellaceae; Reichenbachiella
NZ_MDGR01000007.1	66	159670	162147	0	WP_099597268.1	BFP72_RS00675	GCF_002742335.1	chondroitinase-B domain-containing protein	Chondroitinas_B+BACON+Discoidin+Por_Secre_tail	Reichenbachiella sp. 5M10	Bacteria; Bacteroidota; Cytophagia; Cytophagales; Reichenbachiellaceae; Reichenbachiella
NZ_MDGR01000007.1	66	162269	163210	0	WP_221406448.1	BFP72_RS00680	GCF_002742335.1	PKD domain-containing protein	PKD_4	Reichenbachiella sp. 5M10	Bacteria; Bacteroidota; Cytophagia; Cytophagales; Reichenbachiellaceae; Reichenbachiella
NZ_CP042437.1	67	3679021	3679161	0	WP_317131375.1	FSB76_RS32715	GCF_007971525.1	transposase	DDE_Tnp_ISL3	Mucilaginibacter ginsenosidivorax	Bacteria; Bacteroidota; Sphingobacteriia; Sphingobacteriales; Sphingobacteriaceae; Mucilaginibacter
NZ_CP042437.1	67	3679663	3680316	0	WP_147054800.1	FSB76_RS15455	GCF_007971525.1	hypothetical protein	-	Mucilaginibacter ginsenosidivorax	Bacteria; Bacteroidota; Sphingobacteriia; Sphingobacteriales; Sphingobacteriaceae; Mucilaginibacter
NZ_CP042437.1	67	3680909	3684661	0	WP_147054804.1	FSB76_RS15465	GCF_007971525.1	DUF5977 domain-containing protein	DUF5977	Mucilaginibacter ginsenosidivorax	Bacteria; Bacteroidota; Sphingobacteriia; Sphingobacteriales; Sphingobacteriaceae; Mucilaginibacter
NZ_CP042437.1	67	3684672	3688334	1	WP_147054806.1	FSB76_RS15470	GCF_007971525.1	DUF6443 domain-containing protein	DUF6443+DUF6695	Mucilaginibacter ginsenosidivorax	Bacteria; Bacteroidota; Sphingobacteriia; Sphingobacteriales; Sphingobacteriaceae; Mucilaginibacter
NZ_CP042437.1	67	3688477	3689124	0	WP_147054808.1	FSB76_RS15475	GCF_007971525.1	hypothetical protein	-	Mucilaginibacter ginsenosidivorax	Bacteria; Bacteroidota; Sphingobacteriia; Sphingobacteriales; Sphingobacteriaceae; Mucilaginibacter
NZ_CP042437.1	67	3689192	3691804	0	WP_147054810.1	FSB76_RS15480	GCF_007971525.1	gliding motility-associated C-terminal domain-containing protein	Ig_7+CHU_C	Mucilaginibacter ginsenosidivorax	Bacteria; Bacteroidota; Sphingobacteriia; Sphingobacteriales; Sphingobacteriaceae; Mucilaginibacter
NZ_CP042437.1	67	3692166	3692756	0	WP_147054812.1	FSB76_RS15485	GCF_007971525.1	hypothetical protein	-	Mucilaginibacter ginsenosidivorax	Bacteria; Bacteroidota; Sphingobacteriia; Sphingobacteriales; Sphingobacteriaceae; Mucilaginibacter
NZ_VORQ01000031.1	68	19955	22783	0	WP_147119569.1	ES043_RS11795	GCF_007997065.1	Npt1/Npt2 family nucleotide transporter	TLC	Polaribacter sp. IC063	Bacteria; Bacteroidota; Flavobacteriia; Flavobacteriales; Flavobacteriaceae
NZ_VORQ01000031.1	68	22780	24087	0	WP_147119570.1	ES043_RS11800	GCF_007997065.1	serine hydrolase	Beta-lactamase2	Polaribacter sp. IC063	Bacteria; Bacteroidota; Flavobacteriia; Flavobacteriales; Flavobacteriaceae
NZ_VORQ01000031.1	68	24087	27002	0	WP_147119571.1	ES043_RS11805	GCF_007997065.1	PEP/pyruvate-binding domain-containing protein	PPDK_N	Polaribacter sp. IC063	Bacteria; Bacteroidota; Flavobacteriia; Flavobacteriales; Flavobacteriaceae
NZ_VORQ01000031.1	68	27135	28148	1	WP_147119572.1	ES043_RS11810	GCF_007997065.1	DUF6695 family protein	DUF6695	Polaribacter sp. IC063	Bacteria; Bacteroidota; Flavobacteriia; Flavobacteriales; Flavobacteriaceae
NZ_VORQ01000031.1	68	28274	28519	0	WP_147119573.1	ES043_RS11815	GCF_007997065.1	DUF6095 family protein	DUF6095	Polaribacter sp. IC063	Bacteria; Bacteroidota; Flavobacteriia; Flavobacteriales; Flavobacteriaceae
NZ_VORQ01000031.1	68	28516	29328	0	WP_147119574.1	ES043_RS11820	GCF_007997065.1	N-acetylmuramic acid 6-phosphate etherase	SIS+GKRP-like_C	Polaribacter sp. IC063	Bacteria; Bacteroidota; Flavobacteriia; Flavobacteriales; Flavobacteriaceae
NZ_VORQ01000031.1	68	29547	30377	0	WP_147119575.1	ES043_RS11825	GCF_007997065.1	DUF4249 family protein	DUF4249	Polaribacter sp. IC063	Bacteria; Bacteroidota; Flavobacteriia; Flavobacteriales; Flavobacteriaceae
NZ_VNHU01000002.1	69	4907	6259	0	WP_148781445.1	BD809_RS02755	GCF_008124785.1	Na(+)-translocating NADH-quinone reductase subunit A	NQRA+NQRA_SLBB	Aquimarina intermedia	Bacteria; Bacteroidota; Flavobacteriia; Flavobacteriales; Flavobacteriaceae; Aquimarina
NZ_VNHU01000002.1	69	6446	7720	0	WP_148781446.1	BD809_RS02760	GCF_008124785.1	DUF5103 domain-containing protein	T9SS_plug_1st	Aquimarina intermedia	Bacteria; Bacteroidota; Flavobacteriia; Flavobacteriales; Flavobacteriaceae; Aquimarina
NZ_VNHU01000002.1	69	7860	8246	0	WP_148781447.1	BD809_RS02765	GCF_008124785.1	Co2+/Mg2+ efflux protein ApaG	DUF525	Aquimarina intermedia	Bacteria; Bacteroidota; Flavobacteriia; Flavobacteriales; Flavobacteriaceae; Aquimarina
NZ_VNHU01000002.1	69	8243	9229	1	WP_148781448.1	BD809_RS02770	GCF_008124785.1	DUF6695 family protein	DUF6695	Aquimarina intermedia	Bacteria; Bacteroidota; Flavobacteriia; Flavobacteriales; Flavobacteriaceae; Aquimarina
NZ_VNHU01000002.1	69	9254	9991	0	WP_148781449.1	BD809_RS02775	GCF_008124785.1	NRDE family protein	TANGO2	Aquimarina intermedia	Bacteria; Bacteroidota; Flavobacteriia; Flavobacteriales; Flavobacteriaceae; Aquimarina
NZ_VNHU01000002.1	69	10136	11764	0	WP_148781450.1	BD809_RS02780	GCF_008124785.1	L-glutamate gamma-semialdehyde dehydrogenase	Aldedh	Aquimarina intermedia	Bacteria; Bacteroidota; Flavobacteriia; Flavobacteriales; Flavobacteriaceae; Aquimarina
NZ_VNHU01000002.1	69	11838	12302	0	WP_148781451.1	BD809_RS02785	GCF_008124785.1	GNAT family N-acetyltransferase	Acetylase	Aquimarina intermedia	Bacteria; Bacteroidota; Flavobacteriia; Flavobacteriales; Flavobacteriaceae; Aquimarina
NZ_CANLFO010000011.1	70	229839	230948	0	WP_282080933.1	QMO26_RS19715	GCF_947490045.1	FAD-dependent oxidoreductase	FAD_binding_3	Aquimarina algiphila	Bacteria; Bacteroidota; Flavobacteriia; Flavobacteriales; Flavobacteriaceae; Aquimarina
NZ_CANLFO010000011.1	70	231051	232679	0	WP_282080934.1	QMO26_RS19720	GCF_947490045.1	L-glutamate gamma-semialdehyde dehydrogenase	Aldedh	Aquimarina algiphila	Bacteria; Bacteroidota; Flavobacteriia; Flavobacteriales; Flavobacteriaceae; Aquimarina
NZ_CANLFO010000011.1	70	232996	233712	0	WP_109438705.1	QMO26_RS19725	GCF_947490045.1	NRDE family protein	TANGO2	Aquimarina algiphila	Bacteria; Bacteroidota; Flavobacteriia; Flavobacteriales; Flavobacteriaceae; Aquimarina
NZ_CANLFO010000011.1	70	233737	234732	1	WP_109438704.1	QMO26_RS19730	GCF_947490045.1	hypothetical protein	DUF6695	Aquimarina algiphila	Bacteria; Bacteroidota; Flavobacteriia; Flavobacteriales; Flavobacteriaceae; Aquimarina
NZ_CANLFO010000011.1	70	234725	235111	0	WP_109438703.1	QMO26_RS19735	GCF_947490045.1	Co2+/Mg2+ efflux protein ApaG	DUF525	Aquimarina algiphila	Bacteria; Bacteroidota; Flavobacteriia; Flavobacteriales; Flavobacteriaceae; Aquimarina
NZ_CANLFO010000011.1	70	235113	236267	0	WP_109438702.1	QMO26_RS19740	GCF_947490045.1	DUF3667 domain-containing protein	DUF3667	Aquimarina algiphila	Bacteria; Bacteroidota; Flavobacteriia; Flavobacteriales; Flavobacteriaceae; Aquimarina
NZ_CANLFO010000011.1	70	236346	237614	0	WP_143917092.1	QMO26_RS19745	GCF_947490045.1	DUF5103 domain-containing protein	T9SS_plug_1st	Aquimarina algiphila	Bacteria; Bacteroidota; Flavobacteriia; Flavobacteriales; Flavobacteriaceae; Aquimarina
NZ_VNHX01000006.1	71	32923	35166	0	WP_170249974.1	BC792_RS06185	GCF_008124885.1	TonB-dependent receptor plug domain-containing protein	Plug+TonB_dep_Rec	Sphingobacterium composti Yoo et al. 2007 non Ten et al. 2007	Bacteria; Bacteroidota; Sphingobacteriia; Sphingobacteriales; Sphingobacteriaceae; Sphingobacterium
NZ_VNHX01000006.1	71	35180	36058	0	WP_148908121.1	BC792_RS06190	GCF_008124885.1	DUF4249 family protein	DUF4249	Sphingobacterium composti Yoo et al. 2007 non Ten et al. 2007	Bacteria; Bacteroidota; Sphingobacteriia; Sphingobacteriales; Sphingobacteriaceae; Sphingobacterium
NZ_VNHX01000006.1	71	36413	36489	0		BC792_RS06195	GCF_008124885.1	tRNA-Pro		Sphingobacterium composti Yoo et al. 2007 non Ten et al. 2007	Bacteria; Bacteroidota; Sphingobacteriia; Sphingobacteriales; Sphingobacteriaceae; Sphingobacterium
NZ_VNHX01000006.1	71	36938	37915	0	WP_170249975.1	BC792_RS06200	GCF_008124885.1	cysteine synthase family protein	PALP	Sphingobacterium composti Yoo et al. 2007 non Ten et al. 2007	Bacteria; Bacteroidota; Sphingobacteriia; Sphingobacteriales; Sphingobacteriaceae; Sphingobacterium
NZ_VNHX01000006.1	71	37924	38991	1	WP_148908123.1	BC792_RS06205	GCF_008124885.1	DUF6695 family protein	DUF6695	Sphingobacterium composti Yoo et al. 2007 non Ten et al. 2007	Bacteria; Bacteroidota; Sphingobacteriia; Sphingobacteriales; Sphingobacteriaceae; Sphingobacterium
NZ_VNHX01000006.1	71	38996	39364	0	WP_148908124.1	BC792_RS06210	GCF_008124885.1	aspartate 1-decarboxylase	Asp_decarbox	Sphingobacterium composti Yoo et al. 2007 non Ten et al. 2007	Bacteria; Bacteroidota; Sphingobacteriia; Sphingobacteriales; Sphingobacteriaceae; Sphingobacterium
NZ_VNHX01000006.1	71	39473	39865	0	WP_148908125.1	BC792_RS06215	GCF_008124885.1	group III truncated hemoglobin	-	Sphingobacterium composti Yoo et al. 2007 non Ten et al. 2007	Bacteria; Bacteroidota; Sphingobacteriia; Sphingobacteriales; Sphingobacteriaceae; Sphingobacterium
NZ_VNHX01000006.1	71	39871	41259	0	WP_170249976.1	BC792_RS06220	GCF_008124885.1	M20/M25/M40 family metallo-hydrolase	Peptidase_M28	Sphingobacterium composti Yoo et al. 2007 non Ten et al. 2007	Bacteria; Bacteroidota; Sphingobacteriia; Sphingobacteriales; Sphingobacteriaceae; Sphingobacterium
NZ_BKCF01000005.1	72	210716	211774	0	WP_172966887.1	GB234_RS12840	GCF_009014635.1	Omp28-related outer membrane protein	DUF6567+Omp28	Patiriisocius marinistellae	Bacteria; Bacteroidota; Flavobacteriia; Flavobacteriales; Flavobacteriaceae; Patiriisocius
NZ_BKCF01000005.1	72	212070	213695	0	WP_151894981.1	GB234_RS12845	GCF_009014635.1	L-glutamate gamma-semialdehyde dehydrogenase	Aldedh	Patiriisocius marinistellae	Bacteria; Bacteroidota; Flavobacteriia; Flavobacteriales; Flavobacteriaceae; Patiriisocius
NZ_BKCF01000005.1	72	213962	214666	0	WP_151894982.1	GB234_RS12850	GCF_009014635.1	NRDE family protein	TANGO2	Patiriisocius marinistellae	Bacteria; Bacteroidota; Flavobacteriia; Flavobacteriales; Flavobacteriaceae; Patiriisocius
NZ_BKCF01000005.1	72	214663	215688	1	WP_208997327.1	GB234_RS12855	GCF_009014635.1	DUF6695 family protein	DUF6695	Patiriisocius marinistellae	Bacteria; Bacteroidota; Flavobacteriia; Flavobacteriales; Flavobacteriaceae; Patiriisocius
NZ_BKCF01000005.1	72	215657	216043	0	WP_151894983.1	GB234_RS12860	GCF_009014635.1	Co2+/Mg2+ efflux protein ApaG	DUF525	Patiriisocius marinistellae	Bacteria; Bacteroidota; Flavobacteriia; Flavobacteriales; Flavobacteriaceae; Patiriisocius
NZ_BKCF01000005.1	72	216045	217409	0	WP_151894984.1	GB234_RS12865	GCF_009014635.1	DUF3667 domain-containing protein	ZnR+DUF3667	Patiriisocius marinistellae	Bacteria; Bacteroidota; Flavobacteriia; Flavobacteriales; Flavobacteriaceae; Patiriisocius
NZ_BKCF01000005.1	72	217433	218821	0	WP_151894985.1	GB234_RS12870	GCF_009014635.1	aminotransferase class V-fold PLP-dependent enzyme	Pyridoxal_deC	Patiriisocius marinistellae	Bacteria; Bacteroidota; Flavobacteriia; Flavobacteriales; Flavobacteriaceae; Patiriisocius
NZ_VYVA01000003.1	73	274769	276088	0	WP_152286977.1	F6P99_RS08155	GCF_009193215.1	tRNA lysidine(34) synthetase TilS	ATP_bind_3+TilS_C	Flavicella marina	Bacteria; Bacteroidota; Flavobacteriia; Flavobacteriales; Flavobacteriaceae; Flavicella
NZ_VYVA01000003.1	73	276186	277478	0	WP_152286978.1	F6P99_RS08160	GCF_009193215.1	anthranilate synthase component I family protein	Anth_synt_I_N+Chorismate_bind	Flavicella marina	Bacteria; Bacteroidota; Flavobacteriia; Flavobacteriales; Flavobacteriaceae; Flavicella
NZ_VYVA01000003.1	73	277651	278388	0	WP_152286979.1	F6P99_RS08165	GCF_009193215.1	NRDE family protein	TANGO2	Flavicella marina	Bacteria; Bacteroidota; Flavobacteriia; Flavobacteriales; Flavobacteriaceae; Flavicella
NZ_VYVA01000003.1	73	278381	279379	1	WP_152286980.1	F6P99_RS08170	GCF_009193215.1	DUF6695 family protein	DUF6695	Flavicella marina	Bacteria; Bacteroidota; Flavobacteriia; Flavobacteriales; Flavobacteriaceae; Flavicella
NZ_VYVA01000003.1	73	279376	279762	0	WP_152286981.1	F6P99_RS08175	GCF_009193215.1	Co2+/Mg2+ efflux protein ApaG	DUF525	Flavicella marina	Bacteria; Bacteroidota; Flavobacteriia; Flavobacteriales; Flavobacteriaceae; Flavicella
NZ_VYVA01000003.1	73	279849	281084	0	WP_193316036.1	F6P99_RS08180	GCF_009193215.1	DUF5103 domain-containing protein	T9SS_plug_1st	Flavicella marina	Bacteria; Bacteroidota; Flavobacteriia; Flavobacteriales; Flavobacteriaceae; Flavicella
NZ_VYVA01000003.1	73	281360	282712	0	WP_152286983.1	F6P99_RS08185	GCF_009193215.1	Na(+)-translocating NADH-quinone reductase subunit A	NQRA+NQRA_SLBB	Flavicella marina	Bacteria; Bacteroidota; Flavobacteriia; Flavobacteriales; Flavobacteriaceae; Flavicella
NZ_JAATJG010000018.1	74	35035	36330	0	WP_167899210.1	GGR97_RS14260	GCF_011927765.1	tRNA lysidine(34) synthetase TilS	ATP_bind_3+TilS_C	Wenyingzhuangia aestuarii	Bacteria; Bacteroidota; Flavobacteriia; Flavobacteriales; Flavobacteriaceae; Wenyingzhuangia
NZ_JAATJG010000018.1	74	36360	37643	0	WP_167899211.1	GGR97_RS14265	GCF_011927765.1	anthranilate synthase component I family protein	Anth_synt_I_N+Chorismate_bind	Wenyingzhuangia aestuarii	Bacteria; Bacteroidota; Flavobacteriia; Flavobacteriales; Flavobacteriaceae; Wenyingzhuangia
NZ_JAATJG010000018.1	74	37767	38492	0	WP_167899212.1	GGR97_RS14270	GCF_011927765.1	NRDE family protein	TANGO2	Wenyingzhuangia aestuarii	Bacteria; Bacteroidota; Flavobacteriia; Flavobacteriales; Flavobacteriaceae; Wenyingzhuangia
NZ_JAATJG010000018.1	74	38496	39485	1	WP_167899213.1	GGR97_RS14275	GCF_011927765.1	DUF6695 family protein	DUF6695	Wenyingzhuangia aestuarii	Bacteria; Bacteroidota; Flavobacteriia; Flavobacteriales; Flavobacteriaceae; Wenyingzhuangia
NZ_JAATJG010000018.1	74	39478	39864	0	WP_167899214.1	GGR97_RS14280	GCF_011927765.1	Co2+/Mg2+ efflux protein ApaG	DUF525	Wenyingzhuangia aestuarii	Bacteria; Bacteroidota; Flavobacteriia; Flavobacteriales; Flavobacteriaceae; Wenyingzhuangia
NZ_JAATJG010000018.1	74	39915	41147	0	WP_167899215.1	GGR97_RS14285	GCF_011927765.1	DUF5103 domain-containing protein	T9SS_plug_1st	Wenyingzhuangia aestuarii	Bacteria; Bacteroidota; Flavobacteriia; Flavobacteriales; Flavobacteriaceae; Wenyingzhuangia
NZ_JAATJG010000018.1	74	41368	42720	0	WP_167899216.1	GGR97_RS14290	GCF_011927765.1	Na(+)-translocating NADH-quinone reductase subunit A	NQRA+NQRA_SLBB	Wenyingzhuangia aestuarii	Bacteria; Bacteroidota; Flavobacteriia; Flavobacteriales; Flavobacteriaceae; Wenyingzhuangia
NZ_CP053348.1	75	695968	697023	0	WP_179005056.1	HM987_RS02880	GCF_013394595.1	Omp28-related outer membrane protein	Omp28	Winogradskyella forsetii	Bacteria; Bacteroidota; Flavobacteriia; Flavobacteriales; Flavobacteriaceae; Winogradskyella
NZ_CP053348.1	75	697102	698811	0	WP_179005058.1	HM987_RS02885	GCF_013394595.1	T9SS type A sorting domain-containing protein	Abhydrolase_1+Por_Secre_tail	Winogradskyella forsetii	Bacteria; Bacteroidota; Flavobacteriia; Flavobacteriales; Flavobacteriaceae; Winogradskyella
NZ_CP053348.1	75	698959	700584	0	WP_179005060.1	HM987_RS02890	GCF_013394595.1	L-glutamate gamma-semialdehyde dehydrogenase	Aldedh	Winogradskyella forsetii	Bacteria; Bacteroidota; Flavobacteriia; Flavobacteriales; Flavobacteriaceae; Winogradskyella
NZ_CP053348.1	75	700795	701802	1	WP_179005062.1	HM987_RS02895	GCF_013394595.1	DUF6695 family protein	DUF6695	Winogradskyella forsetii	Bacteria; Bacteroidota; Flavobacteriia; Flavobacteriales; Flavobacteriaceae; Winogradskyella
NZ_CP053348.1	75	701799	702185	0	WP_178987497.1	HM987_RS02900	GCF_013394595.1	Co2+/Mg2+ efflux protein ApaG	DUF525	Winogradskyella forsetii	Bacteria; Bacteroidota; Flavobacteriia; Flavobacteriales; Flavobacteriaceae; Winogradskyella
NZ_CP053348.1	75	702247	703623	0	WP_179005064.1	HM987_RS02905	GCF_013394595.1	aminotransferase class V-fold PLP-dependent enzyme	Pyridoxal_deC	Winogradskyella forsetii	Bacteria; Bacteroidota; Flavobacteriia; Flavobacteriales; Flavobacteriaceae; Winogradskyella
NZ_CP053348.1	75	703692	704948	0	WP_179005066.1	HM987_RS02910	GCF_013394595.1	DUF5103 domain-containing protein	T9SS_plug_1st+AMPK1_CBM	Winogradskyella forsetii	Bacteria; Bacteroidota; Flavobacteriia; Flavobacteriales; Flavobacteriaceae; Winogradskyella
NZ_JACLEX010000005.1	76	241601	241963	0	WP_221626643.1	H6X08_RS15485	GCF_014220925.1	thioredoxin family protein	Thioredoxin_7	Elizabethkingia anophelis	Bacteria; Bacteroidota; Flavobacteriia; Flavobacteriales; Weeksellaceae; Elizabethkingia
NZ_JACLEX010000005.1	76	242177	242815	0	WP_185241863.1	H6X08_RS15490	GCF_014220925.1	thioredoxin family protein	Thioredoxin_9	Elizabethkingia anophelis	Bacteria; Bacteroidota; Flavobacteriia; Flavobacteriales; Weeksellaceae; Elizabethkingia
NZ_JACLEX010000005.1	76	242843	243151	0	WP_185241864.1	H6X08_RS15495	GCF_014220925.1	DUF6695 family protein	DUF6695	Elizabethkingia anophelis	Bacteria; Bacteroidota; Flavobacteriia; Flavobacteriales; Weeksellaceae; Elizabethkingia
NZ_JACLEX010000005.1	76	243126	243794	1	WP_185241865.1	H6X08_RS15500	GCF_014220925.1	DUF6695 family protein	DUF6695	Elizabethkingia anophelis	Bacteria; Bacteroidota; Flavobacteriia; Flavobacteriales; Weeksellaceae; Elizabethkingia
NZ_JACLEX010000005.1	76	243787	244524	0	WP_185241866.1	H6X08_RS15505	GCF_014220925.1	NRDE family protein	TANGO2	Elizabethkingia anophelis	Bacteria; Bacteroidota; Flavobacteriia; Flavobacteriales; Weeksellaceae; Elizabethkingia
NZ_JACLEX010000005.1	76	244512	244964	0	WP_317616761.1	H6X08_RS15510	GCF_014220925.1	DinB family protein	DinB_2	Elizabethkingia anophelis	Bacteria; Bacteroidota; Flavobacteriia; Flavobacteriales; Weeksellaceae; Elizabethkingia
NZ_JACLEX010000005.1	76	245015	245581	0	WP_185241868.1	H6X08_RS15515	GCF_014220925.1	hypothetical protein	-	Elizabethkingia anophelis	Bacteria; Bacteroidota; Flavobacteriia; Flavobacteriales; Weeksellaceae; Elizabethkingia
NZ_WUMG01000001.1	77	407170	408498	0	WP_160851246.1	GRX31_RS01805	GCF_009827015.1	sulfatase-like hydrolase/transferase	Sulfatase	Delftia sp. CH05	Bacteria; Pseudomonadota; Betaproteobacteria; Burkholderiales; Comamonadaceae; Delftia
NZ_WUMG01000001.1	77	408567	409430	0	WP_160851248.1	GRX31_RS01810	GCF_009827015.1	DUF4034 domain-containing protein	DUF4034	Delftia sp. CH05	Bacteria; Pseudomonadota; Betaproteobacteria; Burkholderiales; Comamonadaceae; Delftia
NZ_WUMG01000001.1	77	409871	410176	0	WP_160851250.1	GRX31_RS01815	GCF_009827015.1	hypothetical protein	-	Delftia sp. CH05	Bacteria; Pseudomonadota; Betaproteobacteria; Burkholderiales; Comamonadaceae; Delftia
NZ_WUMG01000001.1	77	410612	415222	1	WP_160851255.1	GRX31_RS01825	GCF_009827015.1	RHS repeat-associated core domain-containing protein	DUF6531+RHS_repeat+RHS_repeat+RHS_repeat+RHS_repeat+RHS_repeat+RHS_repeat+RHS_repeat+RHS	Delftia sp. CH05	Bacteria; Pseudomonadota; Betaproteobacteria; Burkholderiales; Comamonadaceae; Delftia
NZ_WUMG01000001.1	77	415310	415535	0		GRX31_RS01830	GCF_009827015.1	DUF2345 domain-containing protein		Delftia sp. CH05	Bacteria; Pseudomonadota; Betaproteobacteria; Burkholderiales; Comamonadaceae; Delftia
NZ_QKWN01000013.1	78	77095	78270	0	WP_143956269.1	DMZ48_RS16455	GCF_007279655.1	NAD(P)/FAD-dependent oxidoreductase	FAD_binding_3	Robertkochia solimangrovi	Bacteria; Bacteroidota; Flavobacteriia; Flavobacteriales; Flavobacteriaceae; Robertkochia
NZ_QKWN01000013.1	78	78383	80524	0	WP_143956270.1	DMZ48_RS16460	GCF_007279655.1	penicillin acylase family protein	Penicil_amidase	Robertkochia solimangrovi	Bacteria; Bacteroidota; Flavobacteriia; Flavobacteriales; Flavobacteriaceae; Robertkochia
NZ_QKWN01000013.1	78	80689	81417	0	WP_143956271.1	DMZ48_RS16465	GCF_007279655.1	DUF6090 family protein	-	Robertkochia solimangrovi	Bacteria; Bacteroidota; Flavobacteriia; Flavobacteriales; Flavobacteriaceae; Robertkochia
NZ_QKWN01000013.1	78	81435	82424	1	WP_143956272.1	DMZ48_RS16470	GCF_007279655.1	hypothetical protein	DUF6695	Robertkochia solimangrovi	Bacteria; Bacteroidota; Flavobacteriia; Flavobacteriales; Flavobacteriaceae; Robertkochia
NZ_QKWN01000013.1	78	82408	83010	0	WP_162558750.1	DMZ48_RS16475	GCF_007279655.1	sterol desaturase family protein	FA_hydroxylase	Robertkochia solimangrovi	Bacteria; Bacteroidota; Flavobacteriia; Flavobacteriales; Flavobacteriaceae; Robertkochia
NZ_QKWN01000013.1	78	83007	83873	0	WP_143956274.1	DMZ48_RS16480	GCF_007279655.1	cupin-like domain-containing protein	Cupin_8	Robertkochia solimangrovi	Bacteria; Bacteroidota; Flavobacteriia; Flavobacteriales; Flavobacteriaceae; Robertkochia
NZ_QKWN01000013.1	78	84273	84866	0	WP_143956275.1	DMZ48_RS16485	GCF_007279655.1	dihydrofolate reductase family protein	RibD_C	Robertkochia solimangrovi	Bacteria; Bacteroidota; Flavobacteriia; Flavobacteriales; Flavobacteriaceae; Robertkochia
NZ_BMFQ01000001.1	79	1280176	1282551	0	WP_188462613.1	IEV77_RS05545	GCF_014638915.1	T9SS type A sorting domain-containing protein	DUF676+Por_Secre_tail	Bizionia arctica	Bacteria; Bacteroidota; Flavobacteriia; Flavobacteriales; Flavobacteriaceae; Bizionia
NZ_BMFQ01000001.1	79	1282683	1284308	0	WP_188462615.1	IEV77_RS05550	GCF_014638915.1	L-glutamate gamma-semialdehyde dehydrogenase	Aldedh	Bizionia arctica	Bacteria; Bacteroidota; Flavobacteriia; Flavobacteriales; Flavobacteriaceae; Bizionia
NZ_BMFQ01000001.1	79	1284453	1285178	0	WP_188462617.1	IEV77_RS05555	GCF_014638915.1	NRDE family protein	TANGO2	Bizionia arctica	Bacteria; Bacteroidota; Flavobacteriia; Flavobacteriales; Flavobacteriaceae; Bizionia
NZ_BMFQ01000001.1	79	1285171	1286160	1	WP_188462619.1	IEV77_RS05560	GCF_014638915.1	DUF6695 family protein	DUF6695	Bizionia arctica	Bacteria; Bacteroidota; Flavobacteriia; Flavobacteriales; Flavobacteriaceae; Bizionia
NZ_BMFQ01000001.1	79	1286184	1286570	0	WP_188462621.1	IEV77_RS05565	GCF_014638915.1	Co2+/Mg2+ efflux protein ApaG	DUF525	Bizionia arctica	Bacteria; Bacteroidota; Flavobacteriia; Flavobacteriales; Flavobacteriaceae; Bizionia
NZ_BMFQ01000001.1	79	1286666	1287919	0	WP_188462623.1	IEV77_RS05570	GCF_014638915.1	DUF5103 domain-containing protein	T9SS_plug_1st+AMPK1_CBM	Bizionia arctica	Bacteria; Bacteroidota; Flavobacteriia; Flavobacteriales; Flavobacteriaceae; Bizionia
NZ_BMFQ01000001.1	79	1288237	1291512	0	WP_188462624.1	IEV77_RS05575	GCF_014638915.1	T9SS type A sorting domain-containing protein	Por_Secre_tail	Bizionia arctica	Bacteria; Bacteroidota; Flavobacteriia; Flavobacteriales; Flavobacteriaceae; Bizionia
NZ_JAJAPW010000005.1	80	64637	65878	0	WP_226544090.1	LG649_RS12220	GCF_020523925.1	DEAD/DEAH box helicase	DEAD+Helicase_C	Tamlana laminarinivorans	Bacteria; Bacteroidota; Flavobacteriia; Flavobacteriales; Flavobacteriaceae; Tamlana
NZ_JAJAPW010000005.1	80	66011	67639	0	WP_226544091.1	LG649_RS12225	GCF_020523925.1	L-glutamate gamma-semialdehyde dehydrogenase	Aldedh	Tamlana laminarinivorans	Bacteria; Bacteroidota; Flavobacteriia; Flavobacteriales; Flavobacteriaceae; Tamlana
NZ_JAJAPW010000005.1	80	67792	68517	0	WP_226544092.1	LG649_RS12230	GCF_020523925.1	NRDE family protein	TANGO2	Tamlana laminarinivorans	Bacteria; Bacteroidota; Flavobacteriia; Flavobacteriales; Flavobacteriaceae; Tamlana
NZ_JAJAPW010000005.1	80	68510	69502	1	WP_226544093.1	LG649_RS12235	GCF_020523925.1	DUF6695 family protein	DUF6695	Tamlana laminarinivorans	Bacteria; Bacteroidota; Flavobacteriia; Flavobacteriales; Flavobacteriaceae; Tamlana
NZ_JAJAPW010000005.1	80	69658	70044	0	WP_226544094.1	LG649_RS12240	GCF_020523925.1	Co2+/Mg2+ efflux protein ApaG	DUF525	Tamlana laminarinivorans	Bacteria; Bacteroidota; Flavobacteriia; Flavobacteriales; Flavobacteriaceae; Tamlana
NZ_JAJAPW010000005.1	80	70149	71393	0	WP_226544095.1	LG649_RS12245	GCF_020523925.1	DUF5103 domain-containing protein	T9SS_plug_1st	Tamlana laminarinivorans	Bacteria; Bacteroidota; Flavobacteriia; Flavobacteriales; Flavobacteriaceae; Tamlana
NZ_JAJAPW010000005.1	80	71563	72918	0	WP_226544096.1	LG649_RS12250	GCF_020523925.1	Na(+)-translocating NADH-quinone reductase subunit A	NQRA+NQRA_SLBB	Tamlana laminarinivorans	Bacteria; Bacteroidota; Flavobacteriia; Flavobacteriales; Flavobacteriaceae; Tamlana
NZ_JACNMO010000001.1	81	325186	326532	0	WP_227267649.1	H7847_RS01715	GCF_020622345.1	hypothetical protein	-	Roseobacter sp. H9	Bacteria; Pseudomonadota; Alphaproteobacteria; Rhodobacterales; Roseobacteraceae; Roseobacter
NZ_JACNMO010000001.1	81	326536	328866	0	WP_227267650.1	H7847_RS01720	GCF_020622345.1	hypothetical protein	-	Roseobacter sp. H9	Bacteria; Pseudomonadota; Alphaproteobacteria; Rhodobacterales; Roseobacteraceae; Roseobacter
NZ_JACNMO010000001.1	81	328926	333917	0	WP_227267651.1	H7847_RS01725	GCF_020622345.1	hypothetical protein	-	Roseobacter sp. H9	Bacteria; Pseudomonadota; Alphaproteobacteria; Rhodobacterales; Roseobacteraceae; Roseobacter
NZ_JACNMO010000001.1	81	334167	334775	1	WP_227267652.1	H7847_RS01730	GCF_020622345.1	hypothetical protein	DUF6695	Roseobacter sp. H9	Bacteria; Pseudomonadota; Alphaproteobacteria; Rhodobacterales; Roseobacteraceae; Roseobacter
NZ_JACNMO010000001.1	81	334937	336535	0	WP_227267653.1	H7847_RS01735	GCF_020622345.1	TniQ family protein	TniQ	Roseobacter sp. H9	Bacteria; Pseudomonadota; Alphaproteobacteria; Rhodobacterales; Roseobacteraceae; Roseobacter
NZ_JACNMO010000001.1	81	336556	336720	0	WP_227267654.1	H7847_RS01740	GCF_020622345.1	hypothetical protein	-	Roseobacter sp. H9	Bacteria; Pseudomonadota; Alphaproteobacteria; Rhodobacterales; Roseobacteraceae; Roseobacter
NZ_JACNMO010000001.1	81	337078	337716	0	WP_227267655.1	H7847_RS01745	GCF_020622345.1	hypothetical protein	-	Roseobacter sp. H9	Bacteria; Pseudomonadota; Alphaproteobacteria; Rhodobacterales; Roseobacteraceae; Roseobacter
NZ_JAFMPT010000001.1	82	317027	317653	0	WP_227475667.1	J1C55_RS01410	GCF_020667915.1	16S rRNA (guanine(527)-N(7))-methyltransferase RsmG	GidB	Winogradskyella immobilis	Bacteria; Bacteroidota; Flavobacteriia; Flavobacteriales; Flavobacteriaceae; Winogradskyella
NZ_JAFMPT010000001.1	82	317658	318068	0	WP_227475669.1	J1C55_RS01415	GCF_020667915.1	nuclear transport factor 2 family protein	DUF1348	Winogradskyella immobilis	Bacteria; Bacteroidota; Flavobacteriia; Flavobacteriales; Flavobacteriaceae; Winogradskyella
NZ_JAFMPT010000001.1	82	318180	319808	0	WP_227475671.1	J1C55_RS01420	GCF_020667915.1	L-glutamate gamma-semialdehyde dehydrogenase	Aldedh	Winogradskyella immobilis	Bacteria; Bacteroidota; Flavobacteriia; Flavobacteriales; Flavobacteriaceae; Winogradskyella
NZ_JAFMPT010000001.1	82	319974	321026	1	WP_227475672.1	J1C55_RS01425	GCF_020667915.1	DUF6695 family protein	DUF6695	Winogradskyella immobilis	Bacteria; Bacteroidota; Flavobacteriia; Flavobacteriales; Flavobacteriaceae; Winogradskyella
NZ_JAFMPT010000001.1	82	320981	321367	0	WP_227475674.1	J1C55_RS01430	GCF_020667915.1	Co2+/Mg2+ efflux protein ApaG	DUF525	Winogradskyella immobilis	Bacteria; Bacteroidota; Flavobacteriia; Flavobacteriales; Flavobacteriaceae; Winogradskyella
NZ_JAFMPT010000001.1	82	321422	322798	0	WP_227475675.1	J1C55_RS01435	GCF_020667915.1	aminotransferase class V-fold PLP-dependent enzyme	Pyridoxal_deC	Winogradskyella immobilis	Bacteria; Bacteroidota; Flavobacteriia; Flavobacteriales; Flavobacteriaceae; Winogradskyella
NZ_JAFMPT010000001.1	82	322881	324128	0	WP_227475677.1	J1C55_RS01440	GCF_020667915.1	DUF5103 domain-containing protein	T9SS_plug_1st	Winogradskyella immobilis	Bacteria; Bacteroidota; Flavobacteriia; Flavobacteriales; Flavobacteriaceae; Winogradskyella
NZ_CP051174.1	83	1049020	1051635	0	WP_226951820.1	HF907_RS21530	GCF_014884725.1	RHS repeat domain-containing protein	RHS_repeat+RHS_repeat+RHS_repeat	Ralstonia pseudosolanacearum	Bacteria; Pseudomonadota; Betaproteobacteria; Burkholderiales; Burkholderiaceae; Ralstonia; Ralstonia solanacearum species complex
NZ_CP051174.1	83	1051677	1051853	0	WP_011003766.1	HF907_RS21535	GCF_014884725.1	hypothetical protein	RHS_repeat	Ralstonia pseudosolanacearum	Bacteria; Pseudomonadota; Betaproteobacteria; Burkholderiales; Burkholderiaceae; Ralstonia; Ralstonia solanacearum species complex
NZ_CP051174.1	83	1051861	1054506	0	WP_064478330.1	HF907_RS21540	GCF_014884725.1	RHS repeat domain-containing protein	RHS_repeat+RHS_repeat	Ralstonia pseudosolanacearum	Bacteria; Pseudomonadota; Betaproteobacteria; Burkholderiales; Burkholderiaceae; Ralstonia; Ralstonia solanacearum species complex
NZ_CP051174.1	83	1054548	1056884	1	WP_226951821.1	HF907_RS21545	GCF_014884725.1	RHS repeat domain-containing protein	RHS_repeat+RHS_repeat+RHS_repeat+RHS_repeat+RHS_repeat	Ralstonia pseudosolanacearum	Bacteria; Pseudomonadota; Betaproteobacteria; Burkholderiales; Burkholderiaceae; Ralstonia; Ralstonia solanacearum species complex
NZ_CP051174.1	83	1056911	1057216	0	WP_028861479.1	HF907_RS21550	GCF_014884725.1	Imm58 family immunity protein	Imm58	Ralstonia pseudosolanacearum	Bacteria; Pseudomonadota; Betaproteobacteria; Burkholderiales; Burkholderiaceae; Ralstonia; Ralstonia solanacearum species complex
NZ_CP051174.1	83	1057546	1058424	0	WP_016724673.1	HF907_RS21555	GCF_014884725.1	LysR family transcriptional regulator	HTH_1+LysR_substrate	Ralstonia pseudosolanacearum	Bacteria; Pseudomonadota; Betaproteobacteria; Burkholderiales; Burkholderiaceae; Ralstonia; Ralstonia solanacearum species complex
NZ_CP051174.1	83	1058525	1059433	0	WP_020829766.1	HF907_RS21560	GCF_014884725.1	SDR family NAD(P)-dependent oxidoreductase	adh_short	Ralstonia pseudosolanacearum	Bacteria; Pseudomonadota; Betaproteobacteria; Burkholderiales; Burkholderiaceae; Ralstonia; Ralstonia solanacearum species complex
NZ_FQYP01000013.1	84	62936	63400	0	WP_073321564.1	BUE24_RS22335	GCF_900141785.1	GNAT family N-acetyltransferase	Acetylase	Aquimarina spongiae	Bacteria; Bacteroidota; Flavobacteriia; Flavobacteriales; Flavobacteriaceae; Aquimarina
NZ_FQYP01000013.1	84	63468	65096	0	WP_073321567.1	BUE24_RS22340	GCF_900141785.1	L-glutamate gamma-semialdehyde dehydrogenase	Aldedh	Aquimarina spongiae	Bacteria; Bacteroidota; Flavobacteriia; Flavobacteriales; Flavobacteriaceae; Aquimarina
NZ_FQYP01000013.1	84	65267	65983	0	WP_073321570.1	BUE24_RS22345	GCF_900141785.1	NRDE family protein	TANGO2	Aquimarina spongiae	Bacteria; Bacteroidota; Flavobacteriia; Flavobacteriales; Flavobacteriaceae; Aquimarina
NZ_FQYP01000013.1	84	65980	66981	1	WP_073321573.1	BUE24_RS22350	GCF_900141785.1	hypothetical protein	DUF6695	Aquimarina spongiae	Bacteria; Bacteroidota; Flavobacteriia; Flavobacteriales; Flavobacteriaceae; Aquimarina
NZ_FQYP01000013.1	84	66974	67360	0	WP_073321576.1	BUE24_RS22355	GCF_900141785.1	Co2+/Mg2+ efflux protein ApaG	DUF525	Aquimarina spongiae	Bacteria; Bacteroidota; Flavobacteriia; Flavobacteriales; Flavobacteriaceae; Aquimarina
NZ_FQYP01000013.1	84	67362	68513	0	WP_073321579.1	BUE24_RS22360	GCF_900141785.1	DUF3667 domain-containing protein	ZnR+DUF3667	Aquimarina spongiae	Bacteria; Bacteroidota; Flavobacteriia; Flavobacteriales; Flavobacteriaceae; Aquimarina
NZ_FQYP01000013.1	84	68650	69918	0	WP_073321582.1	BUE24_RS22365	GCF_900141785.1	DUF5103 domain-containing protein	T9SS_plug_1st	Aquimarina spongiae	Bacteria; Bacteroidota; Flavobacteriia; Flavobacteriales; Flavobacteriaceae; Aquimarina
NZ_CAJUPE010000006.1	85	72319	73800	0	WP_278705576.1	QDI48_RS10430	GCF_910588055.1	THUMP domain-containing protein	THUMP+UPF0020	Bacteroides intestinalis	Bacteria; Bacteroidota; Bacteroidia; Bacteroidales; Bacteroidaceae; Bacteroides
NZ_CAJUPE010000006.1	85	73930	74829	0	WP_007660959.1	QDI48_RS10435	GCF_910588055.1	serine acetyltransferase	Hexapep+Hexapep	Bacteroides intestinalis	Bacteria; Bacteroidota; Bacteroidia; Bacteroidales; Bacteroidaceae; Bacteroides
NZ_CAJUPE010000006.1	85	74993	75940	0	WP_115503640.1	QDI48_RS10440	GCF_910588055.1	cysteine synthase A	PALP	Bacteroides intestinalis	Bacteria; Bacteroidota; Bacteroidia; Bacteroidales; Bacteroidaceae; Bacteroides
NZ_CAJUPE010000006.1	85	76816	77442	1	WP_230372530.1	QDI48_RS10445	GCF_910588055.1	hypothetical protein	DUF6695	Bacteroides intestinalis	Bacteria; Bacteroidota; Bacteroidia; Bacteroidales; Bacteroidaceae; Bacteroides
NZ_CAJUPE010000006.1	85	77486	77677	0		QDI48_RS10450	GCF_910588055.1	S24 family peptidase		Bacteroides intestinalis	Bacteria; Bacteroidota; Bacteroidia; Bacteroidales; Bacteroidaceae; Bacteroides
NZ_CAJUPE010000006.1	85	77719	78195	0	WP_007660944.1	QDI48_RS10455	GCF_910588055.1	pyridoxamine 5'-phosphate oxidase family protein	Pyridox_ox_2	Bacteroides intestinalis	Bacteria; Bacteroidota; Bacteroidia; Bacteroidales; Bacteroidaceae; Bacteroides
NZ_CAJUPE010000006.1	85	78306	80096	0	WP_278705579.1	QDI48_RS10460	GCF_910588055.1	RagB/SusD family nutrient uptake outer membrane protein	SusD-like_3+SusD_RagB	Bacteroides intestinalis	Bacteria; Bacteroidota; Bacteroidia; Bacteroidales; Bacteroidaceae; Bacteroides
NZ_CAJUPE010000006.1	85	80117	83236	0	WP_118423815.1	QDI48_RS10465	GCF_910588055.1	TonB-dependent receptor	CarbopepD_reg_2+Plug+TonB_dep_Rec	Bacteroides intestinalis	Bacteria; Bacteroidota; Bacteroidia; Bacteroidales; Bacteroidaceae; Bacteroides
JADYYE010000118.1	86	92634	92834	0	MCC6971230.1	IT434_13530	GCA_020853815.1	hypothetical protein	-	Phycisphaerales bacterium	Bacteria; Planctomycetes; Phycisphaerae; Phycisphaerales
JADYYE010000118.1	86	93060	93728	0	MCC6971231.1	IT434_13535	GCA_020853815.1	hypothetical protein	-	Phycisphaerales bacterium	Bacteria; Planctomycetes; Phycisphaerae; Phycisphaerales
JADYYE010000118.1	86	93871	95805	0	MCC6971232.1	IT434_13540	GCA_020853815.1	response regulator	PAS_9+His-Kinase+Receiver	Phycisphaerales bacterium	Bacteria; Planctomycetes; Phycisphaerae; Phycisphaerales
JADYYE010000118.1	86	95814	96722	1	MCC6971233.1	IT434_13545	GCA_020853815.1	hypothetical protein	-	Phycisphaerales bacterium	Bacteria; Planctomycetes; Phycisphaerae; Phycisphaerales
JADYYE010000118.1	86	96721	97416	0	MCC6971234.1	IT434_13550	GCA_020853815.1	O-methyltransferase	Methyltransf_3	Phycisphaerales bacterium	Bacteria; Planctomycetes; Phycisphaerae; Phycisphaerales
JADYYE010000118.1	86	97500	97979	0	MCC6971235.1	IT434_13555	GCA_020853815.1	hypothetical protein	zinc-ribbons_6	Phycisphaerales bacterium	Bacteria; Planctomycetes; Phycisphaerae; Phycisphaerales
JADYYE010000118.1	86	97989	98474	0	MCC6971236.1	IT434_13560	GCA_020853815.1	hypothetical protein	-	Phycisphaerales bacterium	Bacteria; Planctomycetes; Phycisphaerae; Phycisphaerales
NZ_JAERTY010000004.1	87	334048	335031	0	WP_202102719.1	JKG61_RS09435	GCF_016746095.1	YihY/virulence factor BrkB family protein	Virul_fac_BrkB	Sphingobacterium faecale	Bacteria; Bacteroidota; Sphingobacteriia; Sphingobacteriales; Sphingobacteriaceae; Sphingobacterium
NZ_JAERTY010000004.1	87	335091	335474	0	WP_202102720.1	JKG61_RS09440	GCF_016746095.1	DUF202 domain-containing protein	DUF202	Sphingobacterium faecale	Bacteria; Bacteroidota; Sphingobacteriia; Sphingobacteriales; Sphingobacteriaceae; Sphingobacterium
NZ_JAERTY010000004.1	87	335662	336636	0	WP_202102721.1	JKG61_RS09445	GCF_016746095.1	cysteine synthase family protein	PALP	Sphingobacterium faecale	Bacteria; Bacteroidota; Sphingobacteriia; Sphingobacteriales; Sphingobacteriaceae; Sphingobacterium
NZ_JAERTY010000004.1	87	336623	337678	1	WP_202102722.1	JKG61_RS09450	GCF_016746095.1	DUF6695 family protein	DUF6695	Sphingobacterium faecale	Bacteria; Bacteroidota; Sphingobacteriia; Sphingobacteriales; Sphingobacteriaceae; Sphingobacterium
NZ_JAERTY010000004.1	87	337681	338049	0	WP_202102723.1	JKG61_RS09455	GCF_016746095.1	aspartate 1-decarboxylase	Asp_decarbox	Sphingobacterium faecale	Bacteria; Bacteroidota; Sphingobacteriia; Sphingobacteriales; Sphingobacteriaceae; Sphingobacterium
NZ_JAERTY010000004.1	87	338052	338783	0	WP_317192402.1	JKG61_RS09460	GCF_016746095.1	DUF421 domain-containing protein	YetF_N+DUF421	Sphingobacterium faecale	Bacteria; Bacteroidota; Sphingobacteriia; Sphingobacteriales; Sphingobacteriaceae; Sphingobacterium
NZ_JAERTY010000004.1	87	338923	339663	0	WP_202102724.1	JKG61_RS09465	GCF_016746095.1	DUF72 domain-containing protein	DUF72	Sphingobacterium faecale	Bacteria; Bacteroidota; Sphingobacteriia; Sphingobacteriales; Sphingobacteriaceae; Sphingobacterium
NZ_GL872413.1	88	103458	104750	0	WP_009744556.1	HMPREF9071_RS00455	GCF_000192225.1	TolC family protein	OEP+OEP	Capnocytophaga sp. oral taxon 338 str. F0234	Bacteria; Bacteroidota; Flavobacteriia; Flavobacteriales; Flavobacteriaceae; Capnocytophaga
NZ_GL872413.1	88	104747	105679	0	WP_009744557.1	HMPREF9071_RS00460	GCF_000192225.1	HlyD family efflux transporter periplasmic adaptor subunit	HlyD_D23	Capnocytophaga sp. oral taxon 338 str. F0234	Bacteria; Bacteroidota; Flavobacteriia; Flavobacteriales; Flavobacteriaceae; Capnocytophaga
NZ_GL872413.1	88	105833	106336	0	WP_009744558.1	HMPREF9071_RS00465	GCF_000192225.1	hypothetical protein	-	Capnocytophaga sp. oral taxon 338 str. F0234	Bacteria; Bacteroidota; Flavobacteriia; Flavobacteriales; Flavobacteriaceae; Capnocytophaga
NZ_GL872413.1	88	106458	107282	1	WP_009744559.1	HMPREF9071_RS00470	GCF_000192225.1	hypothetical protein	-	Capnocytophaga sp. oral taxon 338 str. F0234	Bacteria; Bacteroidota; Flavobacteriia; Flavobacteriales; Flavobacteriaceae; Capnocytophaga
NZ_GL872413.1	88	107852	108358	0	WP_009744561.1	HMPREF9071_RS00480	GCF_000192225.1	hypothetical protein	-	Capnocytophaga sp. oral taxon 338 str. F0234	Bacteria; Bacteroidota; Flavobacteriia; Flavobacteriales; Flavobacteriaceae; Capnocytophaga
NZ_GL872413.1	88	108453	108851	0	WP_002672913.1	HMPREF9071_RS00485	GCF_000192225.1	hypothetical protein	-	Capnocytophaga sp. oral taxon 338 str. F0234	Bacteria; Bacteroidota; Flavobacteriia; Flavobacteriales; Flavobacteriaceae; Capnocytophaga
NZ_GL872413.1	88	109054	109665	0	WP_009744562.1	HMPREF9071_RS00490	GCF_000192225.1	hypothetical protein	-	Capnocytophaga sp. oral taxon 338 str. F0234	Bacteria; Bacteroidota; Flavobacteriia; Flavobacteriales; Flavobacteriaceae; Capnocytophaga
NZ_AFPK01000037.1	89	19573	20868	0	WP_010135565.1	FS85_RS0107660	GCF_000220525.1	tRNA lysidine(34) synthetase TilS	ATP_bind_3+TilS_C	Ochrovirga pacifica	Bacteria; Bacteroidota; Flavobacteriia; Flavobacteriales; Flavobacteriaceae; Ochrovirga
NZ_AFPK01000037.1	89	20889	22175	0	WP_029489338.1	FS85_RS0107665	GCF_000220525.1	anthranilate synthase component I family protein	Anth_synt_I_N+Chorismate_bind	Ochrovirga pacifica	Bacteria; Bacteroidota; Flavobacteriia; Flavobacteriales; Flavobacteriaceae; Ochrovirga
NZ_AFPK01000037.1	89	22285	23010	0	WP_010135567.1	FS85_RS15310	GCF_000220525.1	NRDE family protein	TANGO2	Ochrovirga pacifica	Bacteria; Bacteroidota; Flavobacteriia; Flavobacteriales; Flavobacteriaceae; Ochrovirga
NZ_AFPK01000037.1	89	23012	23998	1	WP_029489339.1	FS85_RS0107675	GCF_000220525.1	DUF6695 family protein	DUF6695	Ochrovirga pacifica	Bacteria; Bacteroidota; Flavobacteriia; Flavobacteriales; Flavobacteriaceae; Ochrovirga
NZ_AFPK01000037.1	89	23995	24381	0	WP_010135569.1	FS85_RS0107680	GCF_000220525.1	Co2+/Mg2+ efflux protein ApaG	DUF525	Ochrovirga pacifica	Bacteria; Bacteroidota; Flavobacteriia; Flavobacteriales; Flavobacteriaceae; Ochrovirga
NZ_AFPK01000037.1	89	24431	25666	0	WP_010135570.1	FS85_RS15315	GCF_000220525.1	DUF5103 domain-containing protein	T9SS_plug_1st	Ochrovirga pacifica	Bacteria; Bacteroidota; Flavobacteriia; Flavobacteriales; Flavobacteriaceae; Ochrovirga
NZ_AFPK01000037.1	89	25963	27528	0	WP_010135572.1	FS85_RS0107690	GCF_000220525.1	MFS transporter	Sugar_tr	Ochrovirga pacifica	Bacteria; Bacteroidota; Flavobacteriia; Flavobacteriales; Flavobacteriaceae; Ochrovirga
NZ_CADEQT010000097.1	90	1	735	0		HWV78_RS34510	GCF_902829625.1	type VI secretion system tip protein VgrG		Burkholderia anthina	Bacteria; Pseudomonadota; Betaproteobacteria; Burkholderiales; Burkholderiaceae; Burkholderia; Burkholderia cepacia complex
NZ_CADEQT010000097.1	90	762	1247	0	WP_175691781.1	HWV78_RS34515	GCF_902829625.1	sel1 repeat family protein	-	Burkholderia anthina	Bacteria; Pseudomonadota; Betaproteobacteria; Burkholderiales; Burkholderiaceae; Burkholderia; Burkholderia cepacia complex
NZ_CADEQT010000097.1	90	1240	2475	0	WP_279606912.1	HWV78_RS37270	GCF_902829625.1	RHS repeat-associated core domain-containing protein	RHS_repeat+RHS	Burkholderia anthina	Bacteria; Pseudomonadota; Betaproteobacteria; Burkholderiales; Burkholderiaceae; Burkholderia; Burkholderia cepacia complex
NZ_CADEQT010000097.1	90	2513	2839	0	WP_175691782.1	HWV78_RS34525	GCF_902829625.1	Imm58 family immunity protein	Imm58	Burkholderia anthina	Bacteria; Pseudomonadota; Betaproteobacteria; Burkholderiales; Burkholderiaceae; Burkholderia; Burkholderia cepacia complex
NZ_CADEQT010000097.1	90	2836	3540	1	WP_175691783.1	HWV78_RS37275	GCF_902829625.1	RHS repeat-associated core domain-containing protein	-	Burkholderia anthina	Bacteria; Pseudomonadota; Betaproteobacteria; Burkholderiales; Burkholderiaceae; Burkholderia; Burkholderia cepacia complex
NZ_NMOO01000009.1	91	159004	159258	0	WP_237142885.1	NW10_RS17135	GCF_002234315.1	hypothetical protein	-	Salmonella enterica subsp. enterica serovar Weslaco	Bacteria; Pseudomonadota; Gammaproteobacteria; Enterobacterales; Enterobacteriaceae; Salmonella
NZ_NMOO01000009.1	91	159437	159772	0	WP_093955392.1	NW10_RS17140	GCF_002234315.1	hypothetical protein	-	Salmonella enterica subsp. enterica serovar Weslaco	Bacteria; Pseudomonadota; Gammaproteobacteria; Enterobacterales; Enterobacteriaceae; Salmonella
NZ_NMOO01000009.1	91	159759	160163	0	WP_093955393.1	NW10_RS17145	GCF_002234315.1	hypothetical protein	-	Salmonella enterica subsp. enterica serovar Weslaco	Bacteria; Pseudomonadota; Gammaproteobacteria; Enterobacterales; Enterobacteriaceae; Salmonella
NZ_NMOO01000009.1	91	160168	160791	1	WP_093955394.1	NW10_RS17150	GCF_002234315.1	hypothetical protein	DUF6695	Salmonella enterica subsp. enterica serovar Weslaco	Bacteria; Pseudomonadota; Gammaproteobacteria; Enterobacterales; Enterobacteriaceae; Salmonella
NZ_NMOO01000009.1	91	160805	163300	0	WP_093955395.1	NW10_RS17155	GCF_002234315.1	type VI secretion system tip protein VgrG	Phage_GPD+Phage_base_V+T6SS_Vgr+DUF2345	Salmonella enterica subsp. enterica serovar Weslaco	Bacteria; Pseudomonadota; Gammaproteobacteria; Enterobacterales; Enterobacteriaceae; Salmonella
NZ_NMOO01000009.1	91	163312	165963	0	WP_093955396.1	NW10_RS17160	GCF_002234315.1	type VI secretion system ATPase TssH	AAA+AAA_lid_9+AAA_2+ClpB_D2-small	Salmonella enterica subsp. enterica serovar Weslaco	Bacteria; Pseudomonadota; Gammaproteobacteria; Enterobacterales; Enterobacteriaceae; Salmonella
NZ_NMOO01000009.1	91	166158	166649	0	WP_093955397.1	NW10_RS17165	GCF_002234315.1	Hcp family type VI secretion system effector	T6SS_HCP	Salmonella enterica subsp. enterica serovar Weslaco	Bacteria; Pseudomonadota; Gammaproteobacteria; Enterobacterales; Enterobacteriaceae; Salmonella
NZ_JAANBD010000029.1	92	344270	344647	0	WP_166052562.1	G8346_RS14490	GCF_011089885.1	CidA/LrgA family protein	LrgA	Thioalkalivibrio sp. XN279	Bacteria; Pseudomonadota; Gammaproteobacteria; Chromatiales; Ectothiorhodospiraceae; Thioalkalivibrio
NZ_JAANBD010000029.1	92	345126	346340	0	WP_166052564.1	G8346_RS14495	GCF_011089885.1	ATP-binding protein	AAA_14+DUF4143	Thioalkalivibrio sp. XN279	Bacteria; Pseudomonadota; Gammaproteobacteria; Chromatiales; Ectothiorhodospiraceae; Thioalkalivibrio
NZ_JAANBD010000029.1	92	346356	346577	0	WP_166052566.1	G8346_RS14500	GCF_011089885.1	hypothetical protein	-	Thioalkalivibrio sp. XN279	Bacteria; Pseudomonadota; Gammaproteobacteria; Chromatiales; Ectothiorhodospiraceae; Thioalkalivibrio
NZ_JAANBD010000029.1	92	346980	347942	1	WP_206202785.1	G8346_RS14505	GCF_011089885.1	RHS repeat-associated core domain-containing protein	-	Thioalkalivibrio sp. XN279	Bacteria; Pseudomonadota; Gammaproteobacteria; Chromatiales; Ectothiorhodospiraceae; Thioalkalivibrio
NZ_JAANBD010000029.1	92	347963	348127	0	WP_166052570.1	G8346_RS14510	GCF_011089885.1	hypothetical protein	-	Thioalkalivibrio sp. XN279	Bacteria; Pseudomonadota; Gammaproteobacteria; Chromatiales; Ectothiorhodospiraceae; Thioalkalivibrio
NZ_JAANBD010000029.1	92	348241	348594	0	WP_166052572.1	G8346_RS14515	GCF_011089885.1	hypothetical protein	-	Thioalkalivibrio sp. XN279	Bacteria; Pseudomonadota; Gammaproteobacteria; Chromatiales; Ectothiorhodospiraceae; Thioalkalivibrio
NZ_JAANBD010000029.1	92	348591	349493	0	WP_206202786.1	G8346_RS14520	GCF_011089885.1	RHS repeat-associated core domain-containing protein	-	Thioalkalivibrio sp. XN279	Bacteria; Pseudomonadota; Gammaproteobacteria; Chromatiales; Ectothiorhodospiraceae; Thioalkalivibrio
NZ_JAAFZY010000002.1	93	160468	161952	0	WP_166957500.1	GZ212_RS04055	GCF_011764015.1	pyruvate kinase	PK	Mangrovimonas sp. CR14	Bacteria; Bacteroidota; Flavobacteriia; Flavobacteriales; Flavobacteriaceae; Mangrovimonas
NZ_JAAFZY010000002.1	93	162167	163420	0	WP_166957502.1	GZ212_RS04060	GCF_011764015.1	DUF5103 domain-containing protein	T9SS_plug_1st	Mangrovimonas sp. CR14	Bacteria; Bacteroidota; Flavobacteriia; Flavobacteriales; Flavobacteriaceae; Mangrovimonas
NZ_JAAFZY010000002.1	93	163520	163906	0	WP_053971399.1	GZ212_RS04065	GCF_011764015.1	Co2+/Mg2+ efflux protein ApaG	DUF525	Mangrovimonas sp. CR14	Bacteria; Bacteroidota; Flavobacteriia; Flavobacteriales; Flavobacteriaceae; Mangrovimonas
NZ_JAAFZY010000002.1	93	163899	164891	1	WP_166957504.1	GZ212_RS04070	GCF_011764015.1	hypothetical protein	DUF6695	Mangrovimonas sp. CR14	Bacteria; Bacteroidota; Flavobacteriia; Flavobacteriales; Flavobacteriaceae; Mangrovimonas
NZ_JAAFZY010000002.1	93	164884	165609	0	WP_166957506.1	GZ212_RS04075	GCF_011764015.1	NRDE family protein	TANGO2	Mangrovimonas sp. CR14	Bacteria; Bacteroidota; Flavobacteriia; Flavobacteriales; Flavobacteriaceae; Mangrovimonas
NZ_JAAFZY010000002.1	93	165756	167381	0	WP_166957508.1	GZ212_RS04080	GCF_011764015.1	L-glutamate gamma-semialdehyde dehydrogenase	Aldedh	Mangrovimonas sp. CR14	Bacteria; Bacteroidota; Flavobacteriia; Flavobacteriales; Flavobacteriaceae; Mangrovimonas
NZ_JAAFZY010000002.1	93	167514	169154	0	WP_166957509.1	GZ212_RS04085	GCF_011764015.1	T9SS type A sorting domain-containing protein	DUF676+Por_Secre_tail	Mangrovimonas sp. CR14	Bacteria; Bacteroidota; Flavobacteriia; Flavobacteriales; Flavobacteriaceae; Mangrovimonas
NZ_MZNH01000556.1	94	1	709	1	WP_086327740.1	B5S43_RS14600	GCF_002141575.1	hypothetical protein	DUF6695	Gilliamella apicola	Bacteria; Pseudomonadota; Gammaproteobacteria; Orbales; Orbaceae; Gilliamella
NZ_NFVC01000612.1	95	33571	34917	0	WP_086908590.1	CA603_RS37490	GCF_002157305.1	IS4 family transposase	Tnp_DNA_bind+Dimer_Tnp_Tn5	Paraburkholderia hospita	Bacteria; Pseudomonadota; Betaproteobacteria; Burkholderiales; Burkholderiaceae; Paraburkholderia
NZ_NFVC01000612.1	95	35020	35502	0		CA603_RS37495	GCF_002157305.1	LysR substrate-binding domain-containing protein		Paraburkholderia hospita	Bacteria; Pseudomonadota; Betaproteobacteria; Burkholderiales; Burkholderiaceae; Paraburkholderia
NZ_NFVC01000612.1	95	35903	36490	0		CA603_RS57480	GCF_002157305.1	IS5/IS1182 family transposase		Paraburkholderia hospita	Bacteria; Pseudomonadota; Betaproteobacteria; Burkholderiales; Burkholderiaceae; Paraburkholderia
NZ_NFVC01000612.1	95	36910	37461	0	WP_086918003.1	CA603_RS37505	GCF_002157305.1	hypothetical protein	-	Paraburkholderia hospita	Bacteria; Pseudomonadota; Betaproteobacteria; Burkholderiales; Burkholderiaceae; Paraburkholderia
NZ_NFVC01000612.1	95	37741	38133	0	WP_086918004.1	CA603_RS37510	GCF_002157305.1	hypothetical protein	-	Paraburkholderia hospita	Bacteria; Pseudomonadota; Betaproteobacteria; Burkholderiales; Burkholderiaceae; Paraburkholderia
NZ_NFVC01000612.1	95	39492	40139	1	WP_086918006.1	CA603_RS37520	GCF_002157305.1	hypothetical protein	DUF6695	Paraburkholderia hospita	Bacteria; Pseudomonadota; Betaproteobacteria; Burkholderiales; Burkholderiaceae; Paraburkholderia
NZ_NFVC01000612.1	95	41382	44368	0	WP_242684326.1	CA603_RS37530	GCF_002157305.1	TIR domain-containing protein	TIR+nSTAND1+WD40+WD40+WD40+WD40+WD40+WD40	Paraburkholderia hospita	Bacteria; Pseudomonadota; Betaproteobacteria; Burkholderiales; Burkholderiaceae; Paraburkholderia
NZ_OMPE01000006.1	96	248838	249299	0	WP_109299803.1	DK508_RS05820	GCF_900312815.1	GNAT family N-acetyltransferase	Acetylase	Aquimarina sp. AU474	Bacteria; Bacteroidota; Flavobacteriia; Flavobacteriales; Flavobacteriaceae; Aquimarina
NZ_OMPE01000006.1	96	249364	250992	0	WP_109299804.1	DK508_RS05825	GCF_900312815.1	L-glutamate gamma-semialdehyde dehydrogenase	Aldedh	Aquimarina sp. AU474	Bacteria; Bacteroidota; Flavobacteriia; Flavobacteriales; Flavobacteriaceae; Aquimarina
NZ_OMPE01000006.1	96	251164	251880	0	WP_109299805.1	DK508_RS05830	GCF_900312815.1	NRDE family protein	TANGO2	Aquimarina sp. AU474	Bacteria; Bacteroidota; Flavobacteriia; Flavobacteriales; Flavobacteriaceae; Aquimarina
NZ_OMPE01000006.1	96	251877	252884	1	WP_109299806.1	DK508_RS05835	GCF_900312815.1	hypothetical protein	DUF6695	Aquimarina sp. AU474	Bacteria; Bacteroidota; Flavobacteriia; Flavobacteriales; Flavobacteriaceae; Aquimarina
NZ_OMPE01000006.1	96	252911	253297	0	WP_109299807.1	DK508_RS05840	GCF_900312815.1	Co2+/Mg2+ efflux protein ApaG	DUF525	Aquimarina sp. AU474	Bacteria; Bacteroidota; Flavobacteriia; Flavobacteriales; Flavobacteriaceae; Aquimarina
NZ_OMPE01000006.1	96	253299	254450	0	WP_235016296.1	DK508_RS05845	GCF_900312815.1	DUF3667 domain-containing protein	ZnR+DUF3667	Aquimarina sp. AU474	Bacteria; Bacteroidota; Flavobacteriia; Flavobacteriales; Flavobacteriaceae; Aquimarina
NZ_OMPE01000006.1	96	254529	255800	0	WP_109299808.1	DK508_RS05850	GCF_900312815.1	DUF5103 domain-containing protein	T9SS_plug_1st	Aquimarina sp. AU474	Bacteria; Bacteroidota; Flavobacteriia; Flavobacteriales; Flavobacteriaceae; Aquimarina
NZ_JAABOQ010000006.1	97	190696	192051	0	WP_164033311.1	GWK10_RS15540	GCF_010671565.1	Na(+)-translocating NADH-quinone reductase subunit A	NQRA+NQRA_SLBB	Spongiivirga citrea	Bacteria; Bacteroidota; Flavobacteriia; Flavobacteriales; Flavobacteriaceae; Spongiivirga
NZ_JAABOQ010000006.1	97	192232	193470	0	WP_164033312.1	GWK10_RS15545	GCF_010671565.1	DUF5103 domain-containing protein	T9SS_plug_1st	Spongiivirga citrea	Bacteria; Bacteroidota; Flavobacteriia; Flavobacteriales; Flavobacteriaceae; Spongiivirga
NZ_JAABOQ010000006.1	97	193587	193973	0	WP_164033313.1	GWK10_RS15550	GCF_010671565.1	Co2+/Mg2+ efflux protein ApaG	DUF525	Spongiivirga citrea	Bacteria; Bacteroidota; Flavobacteriia; Flavobacteriales; Flavobacteriaceae; Spongiivirga
NZ_JAABOQ010000006.1	97	193942	194979	1	WP_164033314.1	GWK10_RS15555	GCF_010671565.1	DUF6695 family protein	DUF6695	Spongiivirga citrea	Bacteria; Bacteroidota; Flavobacteriia; Flavobacteriales; Flavobacteriaceae; Spongiivirga
NZ_JAABOQ010000006.1	97	194958	195692	0	WP_164033315.1	GWK10_RS15560	GCF_010671565.1	NRDE family protein	TANGO2	Spongiivirga citrea	Bacteria; Bacteroidota; Flavobacteriia; Flavobacteriales; Flavobacteriaceae; Spongiivirga
NZ_JAABOQ010000006.1	97	195816	197441	0	WP_164033316.1	GWK10_RS15565	GCF_010671565.1	L-glutamate gamma-semialdehyde dehydrogenase	Aldedh	Spongiivirga citrea	Bacteria; Bacteroidota; Flavobacteriia; Flavobacteriales; Flavobacteriaceae; Spongiivirga
NZ_JAABOQ010000006.1	97	197514	198344	0	WP_164033317.1	GWK10_RS15570	GCF_010671565.1	helix-turn-helix domain-containing protein	DUF6597+HTH_18	Spongiivirga citrea	Bacteria; Bacteroidota; Flavobacteriia; Flavobacteriales; Flavobacteriaceae; Spongiivirga
NZ_JAAKGO010000003.1	98	299010	299390	0	WP_165319008.1	G5B30_RS05720	GCF_011043525.1	XRE family transcriptional regulator	-	Sphingobacterium sp. SGG-5	Bacteria; Bacteroidota; Sphingobacteriia; Sphingobacteriales; Sphingobacteriaceae; Sphingobacterium
NZ_JAAKGO010000003.1	98	299412	299705	0	WP_165319009.1	G5B30_RS05725	GCF_011043525.1	type II toxin-antitoxin system HigB family toxin	HigB_toxin	Sphingobacterium sp. SGG-5	Bacteria; Bacteroidota; Sphingobacteriia; Sphingobacteriales; Sphingobacteriaceae; Sphingobacterium
NZ_JAAKGO010000003.1	98	299795	300163	0	WP_165319010.1	G5B30_RS05730	GCF_011043525.1	aspartate 1-decarboxylase	Asp_decarbox	Sphingobacterium sp. SGG-5	Bacteria; Bacteroidota; Sphingobacteriia; Sphingobacteriales; Sphingobacteriaceae; Sphingobacterium
NZ_JAAKGO010000003.1	98	300167	301249	1	WP_165319011.1	G5B30_RS05735	GCF_011043525.1	DUF6695 family protein	DUF6695	Sphingobacterium sp. SGG-5	Bacteria; Bacteroidota; Sphingobacteriia; Sphingobacteriales; Sphingobacteriaceae; Sphingobacterium
NZ_JAAKGO010000003.1	98	301236	302210	0	WP_165319012.1	G5B30_RS05740	GCF_011043525.1	cysteine synthase family protein	PALP	Sphingobacterium sp. SGG-5	Bacteria; Bacteroidota; Sphingobacteriia; Sphingobacteriales; Sphingobacteriaceae; Sphingobacterium
NZ_JAAKGO010000003.1	98	302286	304202	0	WP_165319013.1	G5B30_RS05745	GCF_011043525.1	ABC-F family ATP-binding cassette domain-containing protein	ABC_tran+ABC_tran_Xtn+ABC_tran+ABC_tran_CTD	Sphingobacterium sp. SGG-5	Bacteria; Bacteroidota; Sphingobacteriia; Sphingobacteriales; Sphingobacteriaceae; Sphingobacterium
NZ_JAAKGO010000003.1	98	304326	305354	0	WP_165319014.1	G5B30_RS05750	GCF_011043525.1	quinone-dependent dihydroorotate dehydrogenase	DHO_dh	Sphingobacterium sp. SGG-5	Bacteria; Bacteroidota; Sphingobacteriia; Sphingobacteriales; Sphingobacteriaceae; Sphingobacterium

## Sheet: DUF4105a
S4C Table. Genomic context of each DUF4150 homolog.
nucleotide	block_id	start	end	query	pid	locus	assembly	product	pfam	organism	classification
PBWT01000004.1	1	1	1621	0	MBS82533.1	CMD65_00165	GCA_002727375.1	preprotein translocase subunit SecA	SecA_DEAD+SecA_PP_bind	Gammaproteobacteria bacterium	Bacteria; Proteobacteria; Gammaproteobacteria
PBWT01000004.1	1	1717	1938	0	MBS82534.1	CMD65_00170	GCA_002727375.1	hypothetical protein	DUF2795	Gammaproteobacteria bacterium	Bacteria; Proteobacteria; Gammaproteobacteria
PBWT01000004.1	1	2010	2567	0	MBS82535.1	CMD65_00175	GCA_002727375.1	ATP:cob(I)alamin adenosyltransferase	Cob_adeno_trans	Gammaproteobacteria bacterium	Bacteria; Proteobacteria; Gammaproteobacteria
PBWT01000004.1	1	2572	3756	1	MBS82536.1	CMD65_00180	GCA_002727375.1	hypothetical protein	DUF4105	Gammaproteobacteria bacterium	Bacteria; Proteobacteria; Gammaproteobacteria
PBWT01000004.1	1	3762	4829	0	MBS82537.1	CMD65_00185	GCA_002727375.1	hypothetical protein	PorV	Gammaproteobacteria bacterium	Bacteria; Proteobacteria; Gammaproteobacteria
PBWT01000004.1	1	4952	5644	0	MBS82538.1	CMD65_00190	GCA_002727375.1	phosphatidylserine synthase	CDP-OH_P_transf	Gammaproteobacteria bacterium	Bacteria; Proteobacteria; Gammaproteobacteria
PBWT01000004.1	1	5653	6384	0	MBS82539.1	CMD65_00195	GCA_002727375.1	LPS export ABC transporter ATP-binding protein	ABC_tran+BCA_ABC_TP_C	Gammaproteobacteria bacterium	Bacteria; Proteobacteria; Gammaproteobacteria
NVVR01000008.1	2	37020	38021	0	PHS08981.1	COA88_05610	GCA_002733415.1	glycosyl transferase family 2	Glycos_transf_2	Kordia sp.	Bacteria; Bacteroidetes; Flavobacteriia; Flavobacteriales; Flavobacteriaceae; Kordia
NVVR01000008.1	2	38085	39152	0	PHS08982.1	COA88_05615	GCA_002733415.1	hypothetical protein	Por_Secre_tail	Kordia sp.	Bacteria; Bacteroidetes; Flavobacteriia; Flavobacteriales; Flavobacteriaceae; Kordia
NVVR01000008.1	2	39421	40503	0	PHS08983.1	COA88_05620	GCA_002733415.1	hypothetical protein	Toluene_X	Kordia sp.	Bacteria; Bacteroidetes; Flavobacteriia; Flavobacteriales; Flavobacteriaceae; Kordia
NVVR01000008.1	2	40519	41871	1	PHS08984.1	COA88_05625	GCA_002733415.1	hypothetical protein	DUF4105+DUF2157	Kordia sp.	Bacteria; Bacteroidetes; Flavobacteriia; Flavobacteriales; Flavobacteriaceae; Kordia
NVVR01000008.1	2	42050	43429	0	PHS08985.1	COA88_05630	GCA_002733415.1	sugar transferase	Bac_transf	Kordia sp.	Bacteria; Bacteroidetes; Flavobacteriia; Flavobacteriales; Flavobacteriaceae; Kordia
NVVR01000008.1	2	43487	44494	0	PHS08986.1	COA88_05635	GCA_002733415.1	glycosyl transferase family 1	Glycos_transf_1	Kordia sp.	Bacteria; Bacteroidetes; Flavobacteriia; Flavobacteriales; Flavobacteriaceae; Kordia
NVVR01000008.1	2	44491	45840	0	PHS08987.1	COA88_05640	GCA_002733415.1	hypothetical protein	Wzy_C	Kordia sp.	Bacteria; Bacteroidetes; Flavobacteriia; Flavobacteriales; Flavobacteriaceae; Kordia
PAEL01000064.1	3	30605	31738	0	MAV32767.1	CMQ02_04975	GCA_002700775.1	pimeloyl-CoA dehydrogenase small subunit	Acyl-CoA_dh_N+Acyl-CoA_dh_M+Acyl-CoA_dh_1	Gammaproteobacteria bacterium	Bacteria; Proteobacteria; Gammaproteobacteria
PAEL01000064.1	3	31787	32986	0	MAV32768.1	CMQ02_04980	GCA_002700775.1	pimeloyl-CoA dehydrogenase large subunit	Acyl-CoA_dh_N+Acyl-CoA_dh_M+Acyl-CoA_dh_1	Gammaproteobacteria bacterium	Bacteria; Proteobacteria; Gammaproteobacteria
PAEL01000064.1	3	33391	33933	0	MAV32769.1	CMQ02_04985	GCA_002700775.1	peptidoglycan-associated lipoprotein	OmpA	Gammaproteobacteria bacterium	Bacteria; Proteobacteria; Gammaproteobacteria
PAEL01000064.1	3	34069	35415	1	MAV32770.1	CMQ02_04990	GCA_002700775.1	hypothetical protein	DUF4105	Gammaproteobacteria bacterium	Bacteria; Proteobacteria; Gammaproteobacteria
PAEL01000064.1	3	35522	36142	0	MAV32771.1	CMQ02_04995	GCA_002700775.1	hypothetical protein	2OG-FeII_Oxy_5	Gammaproteobacteria bacterium	Bacteria; Proteobacteria; Gammaproteobacteria
PAEL01000064.1	3	36293	37861	0	MAV32772.1	CMQ02_05000	GCA_002700775.1	acetolactate synthase large subunit	TPP_enzyme_N+TPP_enzyme_C	Gammaproteobacteria bacterium	Bacteria; Proteobacteria; Gammaproteobacteria
PAEL01000064.1	3	37892	39433	0	MAV32773.1	CMQ02_05005	GCA_002700775.1	hypothetical protein	SSF	Gammaproteobacteria bacterium	Bacteria; Proteobacteria; Gammaproteobacteria
NZZH01000019.1	4	13632	14894	0	MAS29341.1	CMC44_01810	GCA_002702405.1	sterol desaturase	FA_hydroxylase	Flavobacteriaceae bacterium	Bacteria; Bacteroidetes; Flavobacteriia; Flavobacteriales; Flavobacteriaceae
NZZH01000019.1	4	14968	18330	0	MAS29342.1	CMC44_01815	GCA_002702405.1	preprotein translocase subunit SecA	SecA_DEAD+SecA_PP_bind+P-loop_SecA+SecA_SW	Flavobacteriaceae bacterium	Bacteria; Bacteroidetes; Flavobacteriia; Flavobacteriales; Flavobacteriaceae
NZZH01000019.1	4	18404	18625	0	MAS29343.1	CMC44_01820	GCA_002702405.1	hypothetical protein	DUF2795	Flavobacteriaceae bacterium	Bacteria; Bacteroidetes; Flavobacteriia; Flavobacteriales; Flavobacteriaceae
NZZH01000019.1	4	18889	20076	1	MAS29344.1	CMC44_01825	GCA_002702405.1	hypothetical protein	DUF4105	Flavobacteriaceae bacterium	Bacteria; Bacteroidetes; Flavobacteriia; Flavobacteriales; Flavobacteriaceae
NZZH01000019.1	4	20162	20923	0	MAS29345.1	CMC44_01830	GCA_002702405.1	hypothetical protein	CDP-OH_P_transf	Flavobacteriaceae bacterium	Bacteria; Bacteroidetes; Flavobacteriia; Flavobacteriales; Flavobacteriaceae
NZZH01000019.1	4	20913	21653	0	MAS29346.1	CMC44_01835	GCA_002702405.1	LPS export ABC transporter ATP-binding protein	ABC_tran	Flavobacteriaceae bacterium	Bacteria; Bacteroidetes; Flavobacteriia; Flavobacteriales; Flavobacteriaceae
NZZH01000019.1	4	21650	22432	0	MAS29347.1	CMC44_01840	GCA_002702405.1	twin-arginine translocase subunit TatC	TatC	Flavobacteriaceae bacterium	Bacteria; Bacteroidetes; Flavobacteriia; Flavobacteriales; Flavobacteriaceae
PABM01000010.1	5	26262	26996	0	MAU30559.1	CMC36_01430	GCA_002702745.1	LPS export ABC transporter ATP-binding protein	ABC_tran+BCA_ABC_TP_C	Flavobacteriaceae bacterium	Bacteria; Bacteroidota; Flavobacteriia; Flavobacteriales; Flavobacteriaceae
PABM01000010.1	5	26989	27717	0	MAU30560.1	CMC36_01435	GCA_002702745.1	hypothetical protein	CDP-OH_P_transf	Flavobacteriaceae bacterium	Bacteria; Bacteroidota; Flavobacteriia; Flavobacteriales; Flavobacteriaceae
PABM01000010.1	5	27819	28889	0	MAU30561.1	CMC36_01440	GCA_002702745.1	hypothetical protein	PorV	Flavobacteriaceae bacterium	Bacteria; Bacteroidota; Flavobacteriia; Flavobacteriales; Flavobacteriaceae
PABM01000010.1	5	28886	30049	1	MAU30562.1	CMC36_01445	GCA_002702745.1	hypothetical protein	DUF4105	Flavobacteriaceae bacterium	Bacteria; Bacteroidota; Flavobacteriia; Flavobacteriales; Flavobacteriaceae
PABM01000010.1	5	30053	30589	0	MAU30563.1	CMC36_01450	GCA_002702745.1	ATP:cob(I)alamin adenosyltransferase	Cob_adeno_trans	Flavobacteriaceae bacterium	Bacteria; Bacteroidota; Flavobacteriia; Flavobacteriales; Flavobacteriaceae
PABM01000010.1	5	30671	30892	0	MAU30564.1	CMC36_01455	GCA_002702745.1	hypothetical protein	DUF2795	Flavobacteriaceae bacterium	Bacteria; Bacteroidota; Flavobacteriia; Flavobacteriales; Flavobacteriaceae
PABM01000010.1	5	30997	34344	0	MAU30565.1	CMC36_01460	GCA_002702745.1	preprotein translocase subunit SecA	SecA_DEAD+SecA_PP_bind+P-loop_SecA+SecA_SW	Flavobacteriaceae bacterium	Bacteria; Bacteroidota; Flavobacteriia; Flavobacteriales; Flavobacteriaceae
PAMY01000002.1	6	17	1183	1	MBA08527.1	CMC71_00070	GCA_002707485.1	hypothetical protein	DUF4105	Flavobacteriaceae bacterium	Bacteria; Bacteroidota; Flavobacteriia; Flavobacteriales; Flavobacteriaceae
PAMY01000002.1	6	1180	2133	0	MBA08528.1	CMC71_00075	GCA_002707485.1	hypothetical protein	PorV	Flavobacteriaceae bacterium	Bacteria; Bacteroidota; Flavobacteriia; Flavobacteriales; Flavobacteriaceae
PAMY01000002.1	6	2331	3041	0	MBA08529.1	CMC71_00080	GCA_002707485.1	phosphatidylserine synthase	CDP-OH_P_transf	Flavobacteriaceae bacterium	Bacteria; Bacteroidota; Flavobacteriia; Flavobacteriales; Flavobacteriaceae
PAMY01000002.1	6	3046	3780	0	MBA08530.1	CMC71_00085	GCA_002707485.1	LPS export ABC transporter ATP-binding protein	ABC_tran	Flavobacteriaceae bacterium	Bacteria; Bacteroidota; Flavobacteriia; Flavobacteriales; Flavobacteriaceae
JACSRV010000209.1	7	1349	2296	0	MBE2290542.1	IAE95_13365	GCA_014879545.1	homogentisate 1,2-dioxygenase	HgmA_N	Chitinophagaceae bacterium	Bacteria; Bacteroidetes; Chitinophagia; Chitinophagales; Chitinophagaceae
JACSRV010000209.1	7	2376	2449	0		IAE95_13370	GCA_014879545.1	tRNA-Asn		Chitinophagaceae bacterium	Bacteria; Bacteroidetes; Chitinophagia; Chitinophagales; Chitinophagaceae
JACSRV010000209.1	7	2567	4507	0	MBE2290543.1	IAE95_13375	GCA_014879545.1	gliding motility-associated C-terminal domain-containing protein	PKD+PKD_4+PKD_4+CHU_C	Chitinophagaceae bacterium	Bacteria; Bacteroidetes; Chitinophagia; Chitinophagales; Chitinophagaceae
JACSRV010000209.1	7	4507	5295	0	MBE2290544.1	IAE95_13380	GCA_014879545.1	alpha/beta hydrolase	Abhydrolase_1	Chitinophagaceae bacterium	Bacteria; Bacteroidetes; Chitinophagia; Chitinophagales; Chitinophagaceae
JACSRV010000209.1	7	5303	6463	1	MBE2290545.1	IAE95_13385	GCA_014879545.1	DUF4105 domain-containing protein	DUF4105	Chitinophagaceae bacterium	Bacteria; Bacteroidetes; Chitinophagia; Chitinophagales; Chitinophagaceae
JACSRV010000209.1	7	6611	7069	0	MBE2290546.1	IAE95_13390	GCA_014879545.1	hypothetical protein	-	Chitinophagaceae bacterium	Bacteria; Bacteroidetes; Chitinophagia; Chitinophagales; Chitinophagaceae
JACSRV010000209.1	7	7221	7502	0	MBE2290547.1	IAE95_13395	GCA_014879545.1	hypothetical protein	-	Chitinophagaceae bacterium	Bacteria; Bacteroidetes; Chitinophagia; Chitinophagales; Chitinophagaceae
JACSRV010000209.1	7	7908	8252	0	MBE2290548.1	IAE95_13400	GCA_014879545.1	hypothetical protein	-	Chitinophagaceae bacterium	Bacteria; Bacteroidetes; Chitinophagia; Chitinophagales; Chitinophagaceae
NSHX01000003.1	8	31203	38717	0	PHX74942.1	CK547_00795	GCA_002737565.1	cell surface protein SprA	SprA_N+SprA_N	Chitinophagaceae bacterium	Bacteria; Bacteroidetes; Chitinophagia; Chitinophagales; Chitinophagaceae
NSHX01000003.1	8	38796	39548	0	PHX74943.1	CK547_00800	GCA_002737565.1	NAD(P)-dependent oxidoreductase	adh_short	Chitinophagaceae bacterium	Bacteria; Bacteroidetes; Chitinophagia; Chitinophagales; Chitinophagaceae
NSHX01000003.1	8	39601	42201	0	PHX74944.1	CK547_00805	GCA_002737565.1	hypothetical protein	PKD+PKD_4+CHU_C	Chitinophagaceae bacterium	Bacteria; Bacteroidetes; Chitinophagia; Chitinophagales; Chitinophagaceae
NSHX01000003.1	8	42292	43482	1	PHX74945.1	CK547_00810	GCA_002737565.1	hypothetical protein	DUF4105	Chitinophagaceae bacterium	Bacteria; Bacteroidetes; Chitinophagia; Chitinophagales; Chitinophagaceae
NSHX01000003.1	8	43492	44973	0	PHX74946.1	CK547_00815	GCA_002737565.1	IMP dehydrogenase	IMPDH	Chitinophagaceae bacterium	Bacteria; Bacteroidetes; Chitinophagia; Chitinophagales; Chitinophagaceae
NSHX01000003.1	8	45003	46112	0	PHX74947.1	CK547_00820	GCA_002737565.1	DNA-protecting protein DprA	DNA_processg_A+DprA_WH	Chitinophagaceae bacterium	Bacteria; Bacteroidetes; Chitinophagia; Chitinophagales; Chitinophagaceae
NSHX01000003.1	8	46217	48124	0	PHX74948.1	CK547_00825	GCA_002737565.1	flagellar motor protein MotB	TPR+PD40+PD40+PD40+CarboxypepD_reg+OmpA	Chitinophagaceae bacterium	Bacteria; Bacteroidetes; Chitinophagia; Chitinophagales; Chitinophagaceae
CP025118.1	9	1757187	1757933	0	AUC82051.1	CW733_07905	GCA_002831665.1	phosphatidylserine synthase	CDP-OH_P_transf	Lacinutrix sp. Bg11-31	Bacteria; Bacteroidota; Flavobacteriia; Flavobacteriales; Flavobacteriaceae; Lacinutrix
CP025118.1	9	1758076	1758255	0	AUC82052.1	CW733_07910	GCA_002831665.1	hypothetical protein	-	Lacinutrix sp. Bg11-31	Bacteria; Bacteroidota; Flavobacteriia; Flavobacteriales; Flavobacteriaceae; Lacinutrix
CP025118.1	9	1758249	1759280	0	AUC82053.1	CW733_07915	GCA_002831665.1	hypothetical protein	PorV	Lacinutrix sp. Bg11-31	Bacteria; Bacteroidota; Flavobacteriia; Flavobacteriales; Flavobacteriaceae; Lacinutrix
CP025118.1	9	1759384	1760565	1	AUC82054.1	CW733_07920	GCA_002831665.1	hypothetical protein	DUF4105+DUF2070	Lacinutrix sp. Bg11-31	Bacteria; Bacteroidota; Flavobacteriia; Flavobacteriales; Flavobacteriaceae; Lacinutrix
CP025118.1	9	1760772	1762166	0	AUC82055.1	CW733_07925	GCA_002831665.1	sugar transferase	Bac_transf	Lacinutrix sp. Bg11-31	Bacteria; Bacteroidota; Flavobacteriia; Flavobacteriales; Flavobacteriaceae; Lacinutrix
CP025118.1	9	1762223	1763233	0	AUC82056.1	CW733_07930	GCA_002831665.1	glycosyl transferase family 1	Glyco_transf_4+Glycos_transf_1	Lacinutrix sp. Bg11-31	Bacteria; Bacteroidota; Flavobacteriia; Flavobacteriales; Flavobacteriaceae; Lacinutrix
CP025118.1	9	1763193	1764545	0	AUC82057.1	CW733_07935	GCA_002831665.1	hypothetical protein	Wzy_C	Lacinutrix sp. Bg11-31	Bacteria; Bacteroidota; Flavobacteriia; Flavobacteriales; Flavobacteriaceae; Lacinutrix
RDZP01000117.1	10	1633	2862	0	TAG00289.1	EAZ44_09570	GCA_004294005.1	leucine-rich repeat domain-containing protein	LRR_4+LRR_4+LRR_4+LRR_4+LRR_4	Cytophagia bacterium	Bacteria; Bacteroidetes; Cytophagia
RDZP01000117.1	10	3414	3641	0	TAG00290.1	EAZ44_09575	GCA_004294005.1	hypothetical protein	-	Cytophagia bacterium	Bacteria; Bacteroidetes; Cytophagia
RDZP01000117.1	10	3646	5301	0	TAG00291.1	EAZ44_09580	GCA_004294005.1	DNA repair protein RecN	SMC_N+EzrA+SMC_N	Cytophagia bacterium	Bacteria; Bacteroidetes; Cytophagia
RDZP01000117.1	10	5315	6514	1	TAG00292.1	EAZ44_09585	GCA_004294005.1	DUF4105 domain-containing protein	DUF4105	Cytophagia bacterium	Bacteria; Bacteroidetes; Cytophagia
RDZP01000117.1	10	7507	7851	0	TAG00293.1	EAZ44_09590	GCA_004294005.1	XRE family transcriptional regulator	HTH_26	Cytophagia bacterium	Bacteria; Bacteroidetes; Cytophagia
REAQ01000092.1	11	1	194	0	TAH03442.1	EAZ17_02785	GCA_004294195.1	SDR family NAD(P)-dependent oxidoreductase	adh_short	Sphingobacteriales bacterium	Bacteria; Bacteroidetes; Sphingobacteriia; Sphingobacteriales
REAQ01000092.1	11	196	2748	0	TAH03443.1	EAZ17_02790	GCA_004294195.1	hypothetical protein	PKD_4+PKD_4+CHU_C	Sphingobacteriales bacterium	Bacteria; Bacteroidetes; Sphingobacteriia; Sphingobacteriales
REAQ01000092.1	11	2784	3593	0	TAH03444.1	EAZ17_02795	GCA_004294195.1	alpha/beta hydrolase	Abhydrolase_1	Sphingobacteriales bacterium	Bacteria; Bacteroidetes; Sphingobacteriia; Sphingobacteriales
REAQ01000092.1	11	3568	4734	1	TAH03445.1	EAZ17_02800	GCA_004294195.1	DUF4105 domain-containing protein	DUF4105	Sphingobacteriales bacterium	Bacteria; Bacteroidetes; Sphingobacteriia; Sphingobacteriales
REAQ01000092.1	11	4798	5196	0	TAH03446.1	EAZ17_02805	GCA_004294195.1	IMP dehydrogenase	IMPDH	Sphingobacteriales bacterium	Bacteria; Bacteroidetes; Sphingobacteriia; Sphingobacteriales
SCVJ01000022.1	12	63908	64663	0	TBR19523.1	EPO57_03165	GCA_004322425.1	SDR family NAD(P)-dependent oxidoreductase	adh_short	Chitinophagaceae bacterium	Bacteria; Bacteroidetes; Chitinophagia; Chitinophagales; Chitinophagaceae
SCVJ01000022.1	12	64725	67343	0	TBR19524.1	EPO57_03170	GCA_004322425.1	PKD domain-containing protein	PKD+PKD_4+CHU_C	Chitinophagaceae bacterium	Bacteria; Bacteroidetes; Chitinophagia; Chitinophagales; Chitinophagaceae
SCVJ01000022.1	12	67572	70184	0	TBR19525.1	EPO57_03175	GCA_004322425.1	T9SS type B sorting domain-containing protein	PKD+PKD_4+CHU_C	Chitinophagaceae bacterium	Bacteria; Bacteroidetes; Chitinophagia; Chitinophagales; Chitinophagaceae
SCVJ01000022.1	12	70330	71490	1	TBR19526.1	EPO57_03180	GCA_004322425.1	DUF4105 domain-containing protein	DUF4105	Chitinophagaceae bacterium	Bacteria; Bacteroidetes; Chitinophagia; Chitinophagales; Chitinophagaceae
SCVJ01000022.1	12	71494	72990	0	TBR19527.1	EPO57_03185	GCA_004322425.1	IMP dehydrogenase	IMPDH	Chitinophagaceae bacterium	Bacteria; Bacteroidetes; Chitinophagia; Chitinophagales; Chitinophagaceae
SCVJ01000022.1	12	73056	74159	0	TBR19528.1	EPO57_03190	GCA_004322425.1	DNA-protecting protein DprA	HHH_2+DNA_processg_A+DprA_WH	Chitinophagaceae bacterium	Bacteria; Bacteroidetes; Chitinophagia; Chitinophagales; Chitinophagaceae
SCVJ01000022.1	12	74216	76129	0	TBR19529.1	EPO57_03195	GCA_004322425.1	flagellar motor protein MotB	PD40+PD40+CarboxypepD_reg+OmpA	Chitinophagaceae bacterium	Bacteria; Bacteroidetes; Chitinophagia; Chitinophagales; Chitinophagaceae
NYVA01000031.1	13	36606	37373	0	MAB30863.1	CMP78_04665	GCA_002684355.1	tellurium resistance protein TerC	TerC	Formosa sp.	Bacteria; Bacteroidota; Flavobacteriia; Flavobacteriales; Flavobacteriaceae; Formosa
NYVA01000031.1	13	37366	38070	0	MAB30864.1	CMP78_04670	GCA_002684355.1	phosphatidylserine synthase	-	Formosa sp.	Bacteria; Bacteroidota; Flavobacteriia; Flavobacteriales; Flavobacteriaceae; Formosa
NYVA01000031.1	13	38270	39256	0	MAB30865.1	CMP78_04675	GCA_002684355.1	hypothetical protein	PorV	Formosa sp.	Bacteria; Bacteroidota; Flavobacteriia; Flavobacteriales; Flavobacteriaceae; Formosa
NYVA01000031.1	13	39253	40446	1	MAB30866.1	CMP78_04680	GCA_002684355.1	hypothetical protein	DUF4105	Formosa sp.	Bacteria; Bacteroidota; Flavobacteriia; Flavobacteriales; Flavobacteriaceae; Formosa
NYVA01000031.1	13	40878	41099	0	MAB30867.1	CMP78_04685	GCA_002684355.1	hypothetical protein	DUF2795	Formosa sp.	Bacteria; Bacteroidota; Flavobacteriia; Flavobacteriales; Flavobacteriaceae; Formosa
NYVA01000031.1	13	41218	44571	0	MAB30868.1	CMP78_04690	GCA_002684355.1	preprotein translocase subunit SecA	SecA_DEAD+SecA_PP_bind+P-loop_SecA+SecA_SW	Formosa sp.	Bacteria; Bacteroidota; Flavobacteriia; Flavobacteriales; Flavobacteriaceae; Formosa
NYVA01000031.1	13	44576	45259	0	MAB30869.1	CMP78_04695	GCA_002684355.1	peptidase M23	Peptidase_M23	Formosa sp.	Bacteria; Bacteroidota; Flavobacteriia; Flavobacteriales; Flavobacteriaceae; Formosa
DNBY01000231.1	14	2986	4050	0	HAW73832.1	DCX00_08440	GCA_003491685.1	hypothetical protein	FAD_binding_6+NAD_binding_1+Fer2	Flavobacteriales bacterium	Bacteria; Bacteroidota; Flavobacteriia; Flavobacteriales
DNBY01000231.1	14	4132	4743	0	HAW73833.1	DCX00_08445	GCA_003491685.1	hypothetical protein	-	Flavobacteriales bacterium	Bacteria; Bacteroidota; Flavobacteriia; Flavobacteriales
DNBY01000231.1	14	4754	6829	0	HAW73834.1	DCX00_08450	GCA_003491685.1	tungsten formylmethanofuran dehydrogenase	E1_dh+Transket_pyr+Transketolase_C	Flavobacteriales bacterium	Bacteria; Bacteroidota; Flavobacteriia; Flavobacteriales
DNBY01000231.1	14	6781	8973	1	HAW73835.1	DCX00_08455	GCA_003491685.1	diaminopimelate epimerase	DAP_epimerase+DAP_epimerase+DUF4105	Flavobacteriales bacterium	Bacteria; Bacteroidota; Flavobacteriia; Flavobacteriales
DNBY01000231.1	14	8970	9302	0	HAW73836.1	DCX00_08460	GCA_003491685.1	hypothetical protein	-	Flavobacteriales bacterium	Bacteria; Bacteroidota; Flavobacteriia; Flavobacteriales
DNUT01000503.1	15	1	398	0	HBI41145.1	DDY16_09425	GCA_003507755.1	3-dehydroquinate dehydratase	DHquinase_II	Tenacibaculum sp.	Bacteria; Bacteroidetes; Flavobacteriia; Flavobacteriales; Flavobacteriaceae; Tenacibaculum
DNUT01000503.1	15	368	1570	1	HBI41146.1	DDY16_09430	GCA_003507755.1	hypothetical protein	DUF4105	Tenacibaculum sp.	Bacteria; Bacteroidetes; Flavobacteriia; Flavobacteriales; Flavobacteriaceae; Tenacibaculum
DNUT01000503.1	15	1567	2634	0	HBI41147.1	DDY16_09435	GCA_003507755.1	hypothetical protein	TraF_2	Tenacibaculum sp.	Bacteria; Bacteroidetes; Flavobacteriia; Flavobacteriales; Flavobacteriaceae; Tenacibaculum
JAFSQL010000008.1	16	5447	6139	0	MBQ9591704.1	IJR32_02550	GCA_017446585.1	tetratricopeptide repeat protein	TPR	Paludibacteraceae bacterium	Bacteria; Bacteroidetes; Bacteroidia; Bacteroidales; Paludibacteraceae
JAFSQL010000008.1	16	6179	6727	0	MBQ9591705.1	IJR32_02555	GCA_017446585.1	6,7-dimethyl-8-ribityllumazine synthase	DMRL_synthase	Paludibacteraceae bacterium	Bacteria; Bacteroidetes; Bacteroidia; Bacteroidales; Paludibacteraceae
JAFSQL010000008.1	16	6781	7173	0	MBQ9591706.1	IJR32_02560	GCA_017446585.1	polymer-forming cytoskeletal protein	Bactofilin	Paludibacteraceae bacterium	Bacteria; Bacteroidetes; Bacteroidia; Bacteroidales; Paludibacteraceae
JAFSQL010000008.1	16	7196	8356	1	MBQ9591707.1	IJR32_02565	GCA_017446585.1	DUF4105 domain-containing protein	DUF4105	Paludibacteraceae bacterium	Bacteria; Bacteroidetes; Bacteroidia; Bacteroidales; Paludibacteraceae
JAFSQL010000008.1	16	8406	10004	0	MBQ9591708.1	IJR32_02570	GCA_017446585.1	alkaline phosphatase family protein	Phosphodiest	Paludibacteraceae bacterium	Bacteria; Bacteroidetes; Bacteroidia; Bacteroidales; Paludibacteraceae
JAFSQL010000008.1	16	10025	10687	0	MBQ9591709.1	IJR32_02575	GCA_017446585.1	uracil-DNA glycosylase	UDG	Paludibacteraceae bacterium	Bacteria; Bacteroidetes; Bacteroidia; Bacteroidales; Paludibacteraceae
JAFSQL010000008.1	16	10746	11609	0	MBQ9591710.1	IJR32_02580	GCA_017446585.1	sigma-70 family RNA polymerase sigma factor	Sigma70_r1_2+Sigma70_r2+Sigma70_r3+Sigma70_r4	Paludibacteraceae bacterium	Bacteria; Bacteroidetes; Bacteroidia; Bacteroidales; Paludibacteraceae
JAFTEV010000094.1	17	94	1128	0	MBQ9642239.1	IJV06_11875	GCA_017453465.1	UDP-glucose 4-epimerase GalE	GDP_Man_Dehyd	Bacteroidaceae bacterium	Bacteria; Bacteroidetes; Bacteroidia; Bacteroidales; Bacteroidaceae
JAFTEV010000094.1	17	1305	4646	0	MBQ9642240.1	IJV06_11880	GCA_017453465.1	preprotein translocase subunit SecA	SecA_DEAD+SecA_PP_bind+P-loop_SecA+SecA_SW+SEC-C	Bacteroidaceae bacterium	Bacteria; Bacteroidetes; Bacteroidia; Bacteroidales; Bacteroidaceae
JAFTEV010000094.1	17	4694	6211	0	MBQ9642241.1	IJV06_11885	GCA_017453465.1	alkaline phosphatase family protein	Phosphodiest	Bacteroidaceae bacterium	Bacteria; Bacteroidetes; Bacteroidia; Bacteroidales; Bacteroidaceae
JAFTEV010000094.1	17	6343	7524	1	MBQ9642242.1	IJV06_11890	GCA_017453465.1	DUF4105 domain-containing protein	DUF4105	Bacteroidaceae bacterium	Bacteria; Bacteroidetes; Bacteroidia; Bacteroidales; Bacteroidaceae
JAFPZF010000007.1	18	74349	75215	0	MBQ3634249.1	II951_01340	GCA_017417385.1	DUF3822 family protein	DUF3822	Bacteroidales bacterium	Bacteria; Bacteroidetes; Bacteroidia; Bacteroidales
JAFPZF010000007.1	18	75196	75822	0	MBQ3634250.1	II951_01345	GCA_017417385.1	hypothetical protein	-	Bacteroidales bacterium	Bacteria; Bacteroidetes; Bacteroidia; Bacteroidales
JAFPZF010000007.1	18	76000	77148	0	MBQ3634251.1	II951_01350	GCA_017417385.1	beta-lactamase family protein	Beta-lactamase	Bacteroidales bacterium	Bacteria; Bacteroidetes; Bacteroidia; Bacteroidales
JAFPZF010000007.1	18	77358	78392	1	MBQ3634252.1	II951_01355	GCA_017417385.1	DUF4105 domain-containing protein	DUF4105	Bacteroidales bacterium	Bacteria; Bacteroidetes; Bacteroidia; Bacteroidales
JAFPZF010000007.1	18	78514	79428	0	MBQ3634253.1	II951_01360	GCA_017417385.1	dihydroorotate dehydrogenase	DHO_dh	Bacteroidales bacterium	Bacteria; Bacteroidetes; Bacteroidia; Bacteroidales
JAFPZF010000007.1	18	79422	80198	0	MBQ3634254.1	II951_01365	GCA_017417385.1	dihydroorotate dehydrogenase electron transfer subunit	NAD_binding_1+DHODB_Fe-S_bind	Bacteroidales bacterium	Bacteria; Bacteroidetes; Bacteroidia; Bacteroidales
JAFPZF010000007.1	18	80283	80996	0	MBQ3634255.1	II951_01370	GCA_017417385.1	helix-turn-helix transcriptional regulator	HTH_3	Bacteroidales bacterium	Bacteria; Bacteroidetes; Bacteroidia; Bacteroidales
JAFRMY010000041.1	19	33219	33860	0	MBR0489872.1	IJJ68_06705	GCA_017430505.1	DUF4923 family protein	DUF4923	Prevotella sp.	Bacteria; Bacteroidetes; Bacteroidia; Bacteroidales; Prevotellaceae; Prevotella
JAFRMY010000041.1	19	33953	37282	0	MBR0489873.1	IJJ68_06710	GCA_017430505.1	preprotein translocase subunit SecA	SecA_DEAD+SecA_PP_bind+P-loop_SecA+SecA_SW+SEC-C	Prevotella sp.	Bacteria; Bacteroidetes; Bacteroidia; Bacteroidales; Prevotellaceae; Prevotella
JAFRMY010000041.1	19	37383	37745	0	MBR0489874.1	IJJ68_06715	GCA_017430505.1	hypothetical protein	-	Prevotella sp.	Bacteria; Bacteroidetes; Bacteroidia; Bacteroidales; Prevotellaceae; Prevotella
JAFRMY010000041.1	19	37742	38845	1	MBR0489875.1	IJJ68_06720	GCA_017430505.1	DUF4105 domain-containing protein	DUF4105	Prevotella sp.	Bacteria; Bacteroidetes; Bacteroidia; Bacteroidales; Prevotellaceae; Prevotella
JAFRMY010000041.1	19	39061	40350	0	MBR0489876.1	IJJ68_06725	GCA_017430505.1	hypothetical protein	Toluene_X	Prevotella sp.	Bacteria; Bacteroidetes; Bacteroidia; Bacteroidales; Prevotellaceae; Prevotella
JAFRMY010000041.1	19	40316	41011	0	MBR0489877.1	IJJ68_06730	GCA_017430505.1	LPS export ABC transporter periplasmic protein LptC	LptC	Prevotella sp.	Bacteria; Bacteroidetes; Bacteroidia; Bacteroidales; Prevotellaceae; Prevotella
JAFRMY010000041.1	19	41008	42303	0	MBR0489878.1	IJJ68_06735	GCA_017430505.1	HlyC/CorC family transporter	CNNM+CorC_HlyC	Prevotella sp.	Bacteria; Bacteroidetes; Bacteroidia; Bacteroidales; Prevotellaceae; Prevotella
JACOMZ010000094.1	20	3725	4171	0	MBC6410690.1	GDA42_09590	GCA_014323985.1	hypothetical protein	-	Ekhidna sp.	Bacteria; Bacteroidetes; Cytophagia; Cytophagales; Reichenbachiellaceae; Ekhidna
JACOMZ010000094.1	20	4252	4437	0	MBC6410691.1	GDA42_09595	GCA_014323985.1	hypothetical protein	-	Ekhidna sp.	Bacteria; Bacteroidetes; Cytophagia; Cytophagales; Reichenbachiellaceae; Ekhidna
JACOMZ010000094.1	20	4441	5079	0	MBC6410692.1	GDA42_09600	GCA_014323985.1	hypothetical protein	-	Ekhidna sp.	Bacteria; Bacteroidetes; Cytophagia; Cytophagales; Reichenbachiellaceae; Ekhidna
JACOMZ010000094.1	20	5544	6746	1	MBC6410693.1	GDA42_09605	GCA_014323985.1	DUF4105 domain-containing protein	DUF4105	Ekhidna sp.	Bacteria; Bacteroidetes; Cytophagia; Cytophagales; Reichenbachiellaceae; Ekhidna
JACOMZ010000094.1	20	7175	8338	0	MBC6410694.1	GDA42_09610	GCA_014323985.1	hypothetical protein	OMP_b-brl_2	Ekhidna sp.	Bacteria; Bacteroidetes; Cytophagia; Cytophagales; Reichenbachiellaceae; Ekhidna
JACOMZ010000094.1	20	8381	9070	0	MBC6410695.1	GDA42_09615	GCA_014323985.1	hypothetical protein	-	Ekhidna sp.	Bacteria; Bacteroidetes; Cytophagia; Cytophagales; Reichenbachiellaceae; Ekhidna
JACOMZ010000094.1	20	9051	9638	0	MBC6410696.1	GDA42_09620	GCA_014323985.1	sigma-70 family RNA polymerase sigma factor	Sigma70_r2+Sigma70_r4_2	Ekhidna sp.	Bacteria; Bacteroidetes; Cytophagia; Cytophagales; Reichenbachiellaceae; Ekhidna
JACMRH010000537.1	21	1678	3591	0	MBC7391580.1	H7329_20455	GCA_014376535.1	phosphoglycerate dehydrogenase	HAD+2-Hacid_dh+2-Hacid_dh_C+ACT	Cytophagales bacterium	Bacteria; Bacteroidota; Cytophagia; Cytophagales
JACMRH010000537.1	21	3686	4228	0	MBC7391581.1	H7329_20460	GCA_014376535.1	hypothetical protein	-	Cytophagales bacterium	Bacteria; Bacteroidota; Cytophagia; Cytophagales
JACMRH010000537.1	21	4245	5033	0	MBC7391582.1	H7329_20465	GCA_014376535.1	inositol monophosphatase	Inositol_P	Cytophagales bacterium	Bacteria; Bacteroidota; Cytophagia; Cytophagales
JACMRH010000537.1	21	5030	6211	1	MBC7391583.1	H7329_20470	GCA_014376535.1	DUF4105 domain-containing protein	DUF4105	Cytophagales bacterium	Bacteria; Bacteroidota; Cytophagia; Cytophagales
JACMRH010000537.1	21	6234	7103	0	MBC7391584.1	H7329_20475	GCA_014376535.1	glucose-1-phosphate thymidylyltransferase RfbA	NTP_transferase	Cytophagales bacterium	Bacteria; Bacteroidota; Cytophagia; Cytophagales
JACMRH010000537.1	21	7283	8133	0	MBC7391585.1	H7329_20480	GCA_014376535.1	anthranilate phosphoribosyltransferase	Glycos_trans_3N+Glycos_transf_3	Cytophagales bacterium	Bacteria; Bacteroidota; Cytophagia; Cytophagales
JACMPR010000253.1	22	11131	14469	0	MBC7536057.1	H7258_10220	GCA_014377385.1	gliding motility-associated C-terminal domain-containing protein	PKD_4+PKD_4+PKD+CHU_C	Ferruginibacter sp.	Bacteria; Bacteroidetes; Chitinophagia; Chitinophagales; Chitinophagaceae; Ferruginibacter
JACMPR010000253.1	22	14694	17321	0	MBC7536058.1	H7258_10225	GCA_014377385.1	gliding motility-associated C-terminal domain-containing protein	CoV_RPol_N+PKD_4+PKD_4+CHU_C	Ferruginibacter sp.	Bacteria; Bacteroidetes; Chitinophagia; Chitinophagales; Chitinophagaceae; Ferruginibacter
JACMPR010000253.1	22	17383	18180	0	MBC7536059.1	H7258_10230	GCA_014377385.1	alpha/beta hydrolase	Abhydrolase_1	Ferruginibacter sp.	Bacteria; Bacteroidetes; Chitinophagia; Chitinophagales; Chitinophagaceae; Ferruginibacter
JACMPR010000253.1	22	18288	19472	1	MBC7536060.1	H7258_10235	GCA_014377385.1	DUF4105 domain-containing protein	DUF4105	Ferruginibacter sp.	Bacteria; Bacteroidetes; Chitinophagia; Chitinophagales; Chitinophagaceae; Ferruginibacter
JACMPR010000253.1	22	19560	21020	0	MBC7536061.1	H7258_10240	GCA_014377385.1	IMP dehydrogenase	IMPDH	Ferruginibacter sp.	Bacteria; Bacteroidetes; Chitinophagia; Chitinophagales; Chitinophagaceae; Ferruginibacter
JACMPR010000253.1	22	21202	22173	0	MBC7536062.1	H7258_10245	GCA_014377385.1	DNA-protecting protein DprA	DNA_processg_A	Ferruginibacter sp.	Bacteria; Bacteroidetes; Chitinophagia; Chitinophagales; Chitinophagaceae; Ferruginibacter
JACMPD010000197.1	23	13232	13996	0	MBC7554292.1	H7257_09960	GCA_014377675.1	exodeoxyribonuclease III	Synaptojanin	Taibaiella sp.	Bacteria; Bacteroidetes; Chitinophagia; Chitinophagales; Chitinophagaceae; Taibaiella
JACMPD010000197.1	23	14104	16035	0	MBC7554293.1	H7257_09965	GCA_014377675.1	gliding motility-associated C-terminal domain-containing protein	PKD_4+PKD_4+CHU_C	Taibaiella sp.	Bacteria; Bacteroidetes; Chitinophagia; Chitinophagales; Chitinophagaceae; Taibaiella
JACMPD010000197.1	23	16036	16836	0	MBC7554294.1	H7257_09970	GCA_014377675.1	alpha/beta hydrolase	Abhydrolase_1	Taibaiella sp.	Bacteria; Bacteroidetes; Chitinophagia; Chitinophagales; Chitinophagaceae; Taibaiella
JACMPD010000197.1	23	16842	18053	1	MBC7554295.1	H7257_09975	GCA_014377675.1	DUF4105 domain-containing protein	DUF4105	Taibaiella sp.	Bacteria; Bacteroidetes; Chitinophagia; Chitinophagales; Chitinophagaceae; Taibaiella
JACMPD010000197.1	23	18197	19996	0	MBC7554296.1	H7257_09980	GCA_014377675.1	ABC transporter ATP-binding protein	ABC_membrane+ABC_tran	Taibaiella sp.	Bacteria; Bacteroidetes; Chitinophagia; Chitinophagales; Chitinophagaceae; Taibaiella
JACMPD010000197.1	23	20079	20996	0	MBC7554297.1	H7257_09985	GCA_014377675.1	glycosyltransferase family 2 protein	Glycos_transf_2	Taibaiella sp.	Bacteria; Bacteroidetes; Chitinophagia; Chitinophagales; Chitinophagaceae; Taibaiella
JACMPD010000197.1	23	21075	21986	0	MBC7554298.1	H7257_09990	GCA_014377675.1	PD-(D/E)XK nuclease family transposase	PDDEXK_2	Taibaiella sp.	Bacteria; Bacteroidetes; Chitinophagia; Chitinophagales; Chitinophagaceae; Taibaiella
JACMLJ010000052.1	24	148704	149465	0	MBC7888837.1	H7Z13_13245	GCA_014379625.1	SDR family NAD(P)-dependent oxidoreductase	adh_short	Ferruginibacter sp.	Bacteria; Bacteroidetes; Chitinophagia; Chitinophagales; Chitinophagaceae; Ferruginibacter
JACMLJ010000052.1	24	149552	152890	0	MBC7888838.1	H7Z13_13250	GCA_014379625.1	gliding motility-associated C-terminal domain-containing protein	PKD_4+PKD_4+CHU_C	Ferruginibacter sp.	Bacteria; Bacteroidetes; Chitinophagia; Chitinophagales; Chitinophagaceae; Ferruginibacter
JACMLJ010000052.1	24	153042	153833	0	MBC7888839.1	H7Z13_13255	GCA_014379625.1	alpha/beta hydrolase	Abhydrolase_1	Ferruginibacter sp.	Bacteria; Bacteroidetes; Chitinophagia; Chitinophagales; Chitinophagaceae; Ferruginibacter
JACMLJ010000052.1	24	153921	155165	1	MBC7888840.1	H7Z13_13260	GCA_014379625.1	DUF4105 domain-containing protein	DUF4105	Ferruginibacter sp.	Bacteria; Bacteroidetes; Chitinophagia; Chitinophagales; Chitinophagaceae; Ferruginibacter
JACMLJ010000052.1	24	155356	156849	0	MBC7888841.1	H7Z13_13265	GCA_014379625.1	IMP dehydrogenase	IMPDH	Ferruginibacter sp.	Bacteria; Bacteroidetes; Chitinophagia; Chitinophagales; Chitinophagaceae; Ferruginibacter
JACMLJ010000052.1	24	156923	158026	0	MBC7888842.1	H7Z13_13270	GCA_014379625.1	DNA-protecting protein DprA	HHH_2+DNA_processg_A+DprA_WH	Ferruginibacter sp.	Bacteria; Bacteroidetes; Chitinophagia; Chitinophagales; Chitinophagaceae; Ferruginibacter
JACMLJ010000052.1	24	158320	160230	0	MBC7888843.1	H7Z13_13275	GCA_014379625.1	PD40 domain-containing protein	TPR+PD40+CarboxypepD_reg+OmpA	Ferruginibacter sp.	Bacteria; Bacteroidetes; Chitinophagia; Chitinophagales; Chitinophagaceae; Ferruginibacter
JADIZF010000005.1	25	284795	285910	0	MBK6380365.1	IPF72_11885	GCA_016704945.1	DNA-protecting protein DprA	HHH_2+DNA_processg_A+DprA_WH	Chitinophagaceae bacterium	Bacteria; Bacteroidetes; Chitinophagia; Chitinophagales; Chitinophagaceae
JADIZF010000005.1	25	285915	287036	0	MBK6380366.1	IPF72_11890	GCA_016704945.1	hypothetical protein	-	Chitinophagaceae bacterium	Bacteria; Bacteroidetes; Chitinophagia; Chitinophagales; Chitinophagaceae
JADIZF010000005.1	25	287128	288621	0	MBK6380367.1	IPF72_11895	GCA_016704945.1	IMP dehydrogenase	IMPDH	Chitinophagaceae bacterium	Bacteria; Bacteroidetes; Chitinophagia; Chitinophagales; Chitinophagaceae
JADIZF010000005.1	25	288676	289848	1	MBK6380368.1	IPF72_11900	GCA_016704945.1	DUF4105 domain-containing protein	DUF4105	Chitinophagaceae bacterium	Bacteria; Bacteroidetes; Chitinophagia; Chitinophagales; Chitinophagaceae
JADIZF010000005.1	25	289901	290686	0	MBK6380369.1	IPF72_11905	GCA_016704945.1	alpha/beta hydrolase	Abhydrolase_1	Chitinophagaceae bacterium	Bacteria; Bacteroidetes; Chitinophagia; Chitinophagales; Chitinophagaceae
JADIZF010000005.1	25	290764	293376	0	MBK6380370.1	IPF72_11910	GCA_016704945.1	gliding motility-associated C-terminal domain-containing protein	PKD_4+PKD+CHU_C	Chitinophagaceae bacterium	Bacteria; Bacteroidetes; Chitinophagia; Chitinophagales; Chitinophagaceae
JADIZF010000005.1	25	293602	294363	0	MBK6380371.1	IPF72_11915	GCA_016704945.1	SDR family NAD(P)-dependent oxidoreductase	adh_short	Chitinophagaceae bacterium	Bacteria; Bacteroidetes; Chitinophagia; Chitinophagales; Chitinophagaceae
JADIYV010000006.1	26	2491	3264	0	MBK6330277.1	IPF62_07065	GCA_016705135.1	SDR family NAD(P)-dependent oxidoreductase	adh_short	Bacteroidetes bacterium	Bacteria; Bacteroidetes
JADIYV010000006.1	26	3267	5180	0	MBK6330278.1	IPF62_07070	GCA_016705135.1	gliding motility-associated C-terminal domain-containing protein	PKD_4+PKD_4+CHU_C	Bacteroidetes bacterium	Bacteria; Bacteroidetes
JADIYV010000006.1	26	5196	6014	0	MBK6330279.1	IPF62_07075	GCA_016705135.1	alpha/beta hydrolase	Hydrolase_4	Bacteroidetes bacterium	Bacteria; Bacteroidetes
JADIYV010000006.1	26	6007	7176	1	MBK6330280.1	IPF62_07080	GCA_016705135.1	DUF4105 domain-containing protein	DUF4105	Bacteroidetes bacterium	Bacteria; Bacteroidetes
JADIYV010000006.1	26	7186	8652	0	MBK6330281.1	IPF62_07085	GCA_016705135.1	IMP dehydrogenase	IMPDH	Bacteroidetes bacterium	Bacteria; Bacteroidetes
JADIYV010000006.1	26	8743	10647	0	MBK6330282.1	IPF62_07090	GCA_016705135.1	T9SS type A sorting domain-containing protein	Por_Secre_tail	Bacteroidetes bacterium	Bacteria; Bacteroidetes
JADIYV010000006.1	26	10993	12252	0		IPF62_07095	GCA_016705135.1	pyridoxal phosphate-dependent aminotransferase		Bacteroidetes bacterium	Bacteria; Bacteroidetes
JADIYV010000006.1	26	12274	13245	0	MBK6330283.1	IPF62_07100	GCA_016705135.1	6-phosphofructokinase	PFK	Bacteroidetes bacterium	Bacteria; Bacteroidetes
JADJIX010000001.1	27	544194	544475	0	MBK7734180.1	IPI36_02540	GCA_016706785.1	helix-turn-helix transcriptional regulator	HTH_3	Chitinophagaceae bacterium	Bacteria; Bacteroidetes; Chitinophagia; Chitinophagales; Chitinophagaceae
JADJIX010000001.1	27	544549	545649	0	MBK7734181.1	IPI36_02545	GCA_016706785.1	DNA-protecting protein DprA	HHH_2+DNA_processg_A+DprA_WH	Chitinophagaceae bacterium	Bacteria; Bacteroidetes; Chitinophagia; Chitinophagales; Chitinophagaceae
JADJIX010000001.1	27	545716	547173	0	MBK7734182.1	IPI36_02550	GCA_016706785.1	IMP dehydrogenase	IMPDH	Chitinophagaceae bacterium	Bacteria; Bacteroidetes; Chitinophagia; Chitinophagales; Chitinophagaceae
JADJIX010000001.1	27	547262	548413	1	MBK7734183.1	IPI36_02555	GCA_016706785.1	DUF4105 domain-containing protein	DUF4105	Chitinophagaceae bacterium	Bacteria; Bacteroidetes; Chitinophagia; Chitinophagales; Chitinophagaceae
JADJIX010000001.1	27	548413	549207	0	MBK7734184.1	IPI36_02560	GCA_016706785.1	alpha/beta hydrolase	Abhydrolase_1	Chitinophagaceae bacterium	Bacteria; Bacteroidetes; Chitinophagia; Chitinophagales; Chitinophagaceae
JADJIX010000001.1	27	549264	551867	0	MBK7734185.1	IPI36_02565	GCA_016706785.1	gliding motility-associated C-terminal domain-containing protein	PKD_4+PKD_4+CHU_C	Chitinophagaceae bacterium	Bacteria; Bacteroidetes; Chitinophagia; Chitinophagales; Chitinophagaceae
JADJIX010000001.1	27	551993	552469	0	MBK7734186.1	IPI36_02570	GCA_016706785.1	hypothetical protein	-	Chitinophagaceae bacterium	Bacteria; Bacteroidetes; Chitinophagia; Chitinophagales; Chitinophagaceae
JADJGK010000001.1	28	249934	251880	0	MBK7121513.1	IPH68_01200	GCA_016708085.1	hypothetical protein	TPR_MalT+HisKA_3+His-Kinase	Chitinophagaceae bacterium	Bacteria; Bacteroidetes; Chitinophagia; Chitinophagales; Chitinophagaceae
JADJGK010000001.1	28	251883	252501	0		IPH68_01205	GCA_016708085.1	response regulator transcription factor		Chitinophagaceae bacterium	Bacteria; Bacteroidetes; Chitinophagia; Chitinophagales; Chitinophagaceae
JADJGK010000001.1	28	252572	253672	0	MBK7121514.1	IPH68_01210	GCA_016708085.1	DNA-protecting protein DprA	HHH_2+DNA_processg_A+DprA_WH	Chitinophagaceae bacterium	Bacteria; Bacteroidetes; Chitinophagia; Chitinophagales; Chitinophagaceae
JADJGK010000001.1	28	254054	255547	0	MBK7121515.1	IPH68_01215	GCA_016708085.1	IMP dehydrogenase	IMPDH	Chitinophagaceae bacterium	Bacteria; Bacteroidetes; Chitinophagia; Chitinophagales; Chitinophagaceae
JADJGK010000001.1	28	255627	256862	1	MBK7121516.1	IPH68_01220	GCA_016708085.1	DUF4105 domain-containing protein	DUF4105	Chitinophagaceae bacterium	Bacteria; Bacteroidetes; Chitinophagia; Chitinophagales; Chitinophagaceae
JADJGK010000001.1	28	256895	257689	0	MBK7121517.1	IPH68_01225	GCA_016708085.1	alpha/beta hydrolase	Abhydrolase_1	Chitinophagaceae bacterium	Bacteria; Bacteroidetes; Chitinophagia; Chitinophagales; Chitinophagaceae
JADJGK010000001.1	28	257769	259607	0	MBK7121518.1	IPH68_01230	GCA_016708085.1	PKD domain-containing protein	PKD_4+PKD_4	Chitinophagaceae bacterium	Bacteria; Bacteroidetes; Chitinophagia; Chitinophagales; Chitinophagaceae
JADJGK010000001.1	28	259549	260376	0	MBK7121519.1	IPH68_01235	GCA_016708085.1	gliding motility-associated C-terminal domain-containing protein	CHU_C	Chitinophagaceae bacterium	Bacteria; Bacteroidetes; Chitinophagia; Chitinophagales; Chitinophagaceae
JADJNW010000001.1	29	285544	286233	0	MBK7869417.1	IPJ74_01435	GCA_016714085.1	ABC transporter permease	ABC2_membrane_3	Saprospiraceae bacterium	Bacteria; Bacteroidetes; Saprospiria; Saprospirales; Saprospiraceae
JADJNW010000001.1	29	286230	286940	0	MBK7869418.1	IPJ74_01440	GCA_016714085.1	hypothetical protein	-	Saprospiraceae bacterium	Bacteria; Bacteroidetes; Saprospiria; Saprospirales; Saprospiraceae
JADJNW010000001.1	29	287008	287541	0	MBK7869419.1	IPJ74_01445	GCA_016714085.1	AAA family ATPase	AAA_33	Saprospiraceae bacterium	Bacteria; Bacteroidetes; Saprospiria; Saprospirales; Saprospiraceae
JADJNW010000001.1	29	287653	288858	1	MBK7869420.1	IPJ74_01450	GCA_016714085.1	DUF4105 domain-containing protein	DUF4105	Saprospiraceae bacterium	Bacteria; Bacteroidetes; Saprospiria; Saprospirales; Saprospiraceae
JADJNW010000001.1	29	288903	289307	0	MBK7869421.1	IPJ74_01455	GCA_016714085.1	methylmalonyl-CoA epimerase	Glyoxalase_4	Saprospiraceae bacterium	Bacteria; Bacteroidetes; Saprospiria; Saprospirales; Saprospiraceae
JADJNW010000001.1	29	289395	290153	0	MBK7869422.1	IPJ74_01460	GCA_016714085.1	sulfite exporter TauE/SafE family protein	TauE	Saprospiraceae bacterium	Bacteria; Bacteroidetes; Saprospiria; Saprospirales; Saprospiraceae
JADJNW010000001.1	29	290367	291145	0		IPJ74_01465	GCA_016714085.1	sulfite exporter TauE/SafE family protein		Saprospiraceae bacterium	Bacteria; Bacteroidetes; Saprospiria; Saprospirales; Saprospiraceae
JADJNW010000001.1	29	291157	291696	0	MBK7869423.1	IPJ74_01470	GCA_016714085.1	carboxypeptidase-like regulatory domain-containing protein	CarbopepD_reg_2+TonB_C	Saprospiraceae bacterium	Bacteria; Bacteroidetes; Saprospiria; Saprospirales; Saprospiraceae
SEAJ01000068.1	30	1	579	0	RYY89189.1	EOO15_06850	GCA_004173495.1	IMP dehydrogenase	IMPDH	Chitinophagaceae bacterium	Bacteria; Bacteroidetes; Chitinophagia; Chitinophagales; Chitinophagaceae
SEAJ01000068.1	30	672	1019	0	RYY89190.1	EOO15_06855	GCA_004173495.1	TfoX family protein	TfoX_N	Chitinophagaceae bacterium	Bacteria; Bacteroidetes; Chitinophagia; Chitinophagales; Chitinophagaceae
SEAJ01000068.1	30	1043	1399	0	RYY89191.1	EOO15_06860	GCA_004173495.1	hypothetical protein	DUF6370	Chitinophagaceae bacterium	Bacteria; Bacteroidetes; Chitinophagia; Chitinophagales; Chitinophagaceae
SEAJ01000068.1	30	1448	2641	1	RYY89192.1	EOO15_06865	GCA_004173495.1	DUF4105 domain-containing protein	DUF4105	Chitinophagaceae bacterium	Bacteria; Bacteroidetes; Chitinophagia; Chitinophagales; Chitinophagaceae
SEAJ01000068.1	30	2610	3422	0	RYY89193.1	EOO15_06870	GCA_004173495.1	alpha/beta hydrolase	Abhydrolase_1	Chitinophagaceae bacterium	Bacteria; Bacteroidetes; Chitinophagia; Chitinophagales; Chitinophagaceae
SEAJ01000068.1	30	3419	6034	0	RYY89194.1	EOO15_06875	GCA_004173495.1	T9SS type B sorting domain-containing protein	PKD_4+PKD_4+CHU_C	Chitinophagaceae bacterium	Bacteria; Bacteroidetes; Chitinophagia; Chitinophagales; Chitinophagaceae
SEAJ01000068.1	30	6126	6899	0	RYY89195.1	EOO15_06880	GCA_004173495.1	SDR family NAD(P)-dependent oxidoreductase	adh_short	Chitinophagaceae bacterium	Bacteria; Bacteroidetes; Chitinophagia; Chitinophagales; Chitinophagaceae
SEAK01000041.1	31	21126	21785	0	RYZ22573.1	EOO16_08615	GCA_004173845.1	hypothetical protein	-	Chitinophagaceae bacterium	Bacteria; Bacteroidetes; Chitinophagia; Chitinophagales; Chitinophagaceae
SEAK01000041.1	31	21804	23117	0	RYZ22574.1	EOO16_08620	GCA_004173845.1	GAF domain-containing sensor histidine kinase	GAF+HisKA+His-Kinase	Chitinophagaceae bacterium	Bacteria; Bacteroidetes; Chitinophagia; Chitinophagales; Chitinophagaceae
SEAK01000041.1	31	23246	24133	0	RYZ22575.1	EOO16_08625	GCA_004173845.1	hypothetical protein	-	Chitinophagaceae bacterium	Bacteria; Bacteroidetes; Chitinophagia; Chitinophagales; Chitinophagaceae
SEAK01000041.1	31	24453	25853	1	RYZ22576.1	EOO16_08630	GCA_004173845.1	DUF4105 domain-containing protein	DUF4105	Chitinophagaceae bacterium	Bacteria; Bacteroidetes; Chitinophagia; Chitinophagales; Chitinophagaceae
SEAK01000041.1	31	25807	26610	0	RYZ22577.1	EOO16_08635	GCA_004173845.1	alpha/beta fold hydrolase	Abhydrolase_1	Chitinophagaceae bacterium	Bacteria; Bacteroidetes; Chitinophagia; Chitinophagales; Chitinophagaceae
SEAK01000041.1	31	26472	28573	0	RYZ22578.1	EOO16_08640	GCA_004173845.1	PKD domain-containing protein	PKD_4+PKD_4	Chitinophagaceae bacterium	Bacteria; Bacteroidetes; Chitinophagia; Chitinophagales; Chitinophagaceae
SGZJ01000001.1	32	11762	11983	0	RZP00920.1	EVA45_00065	GCA_004213995.1	DUF2795 domain-containing protein	DUF2795	Flavobacteriales bacterium	Bacteria; Bacteroidetes; Flavobacteriia; Flavobacteriales
SGZJ01000001.1	32	12058	12606	0	RZP00921.1	EVA45_00070	GCA_004213995.1	cob(I)yrinic acid a,c-diamide adenosyltransferase	Cob_adeno_trans	Flavobacteriales bacterium	Bacteria; Bacteroidetes; Flavobacteriia; Flavobacteriales
SGZJ01000001.1	32	12642	13052	0	RZP00922.1	EVA45_00075	GCA_004213995.1	hypothetical protein	-	Flavobacteriales bacterium	Bacteria; Bacteroidetes; Flavobacteriia; Flavobacteriales
SGZJ01000001.1	32	13033	14223	1	RZP00923.1	EVA45_00080	GCA_004213995.1	DUF4105 domain-containing protein	DUF4105	Flavobacteriales bacterium	Bacteria; Bacteroidetes; Flavobacteriia; Flavobacteriales
SGZJ01000001.1	32	14226	15212	0	RZP01030.1	EVA45_00085	GCA_004213995.1	PorV/PorQ family protein	Toluene_X	Flavobacteriales bacterium	Bacteria; Bacteroidetes; Flavobacteriia; Flavobacteriales
SGZJ01000001.1	32	15382	16095	0	RZP00924.1	EVA45_00090	GCA_004213995.1	phosphatidylserine synthase	CDP-OH_P_transf	Flavobacteriales bacterium	Bacteria; Bacteroidetes; Flavobacteriia; Flavobacteriales
SGZJ01000001.1	32	16097	16837	0	RZP00925.1	EVA45_00095	GCA_004213995.1	LPS export ABC transporter ATP-binding protein	ABC_tran+BCA_ABC_TP_C	Flavobacteriales bacterium	Bacteria; Bacteroidetes; Flavobacteriia; Flavobacteriales
RDXQ01000009.1	33	733	2244	0	TAE42004.1	EAY79_00175	GCA_004292915.1	FAD-dependent oxidoreductase	FAD_binding_2	Runella slithyformis	Bacteria; Bacteroidota; Cytophagia; Cytophagales; Spirosomataceae; Runella
RDXQ01000009.1	33	2359	2874	0	TAE42005.1	EAY79_00180	GCA_004292915.1	3'-5' exonuclease	RNase_T	Runella slithyformis	Bacteria; Bacteroidota; Cytophagia; Cytophagales; Spirosomataceae; Runella
RDXQ01000009.1	33	2893	4170	1	TAE42006.1	EAY79_00185	GCA_004292915.1	DUF4105 domain-containing protein	DUF4105	Runella slithyformis	Bacteria; Bacteroidota; Cytophagia; Cytophagales; Spirosomataceae; Runella
RDXQ01000009.1	33	4247	4459	0	TAE42007.1	EAY79_00190	GCA_004292915.1	hypothetical protein	-	Runella slithyformis	Bacteria; Bacteroidota; Cytophagia; Cytophagales; Spirosomataceae; Runella
RDXQ01000009.1	33	4514	5347	0	TAE42008.1	EAY79_00195	GCA_004292915.1	inositol monophosphatase	Inositol_P	Runella slithyformis	Bacteria; Bacteroidota; Cytophagia; Cytophagales; Spirosomataceae; Runella
RDXQ01000009.1	33	5357	6313	0	TAE42009.1	EAY79_00200	GCA_004292915.1	threonine/serine dehydratase	PALP	Runella slithyformis	Bacteria; Bacteroidota; Cytophagia; Cytophagales; Spirosomataceae; Runella
RDZM01000321.1	34	15	393	0		EAZ47_10045	GCA_004293575.1	transfer-messenger RNA		Bacteroidetes bacterium	Bacteria; Bacteroidetes
RDZM01000321.1	34	503	1642	1	TAF91392.1	EAZ47_10050	GCA_004293575.1	DUF4105 domain-containing protein	DUF4105	Bacteroidetes bacterium	Bacteria; Bacteroidetes
RDZM01000321.1	34	1645	2442	0	TAF91393.1	EAZ47_10055	GCA_004293575.1	alpha/beta hydrolase	Abhydrolase_1	Bacteroidetes bacterium	Bacteria; Bacteroidetes
RDZM01000321.1	34	2444	5053	0	TAF91394.1	EAZ47_10060	GCA_004293575.1	PKD domain-containing protein	PKD+PKD_4+CHU_C	Bacteroidetes bacterium	Bacteria; Bacteroidetes
RDZM01000321.1	34	5100	7751	0	TAF91395.1	EAZ47_10065	GCA_004293575.1	hypothetical protein	PKD+PKD_4+CHU_C	Bacteroidetes bacterium	Bacteria; Bacteroidetes
JAAYES010000118.1	35	46653	47126	0	NLX72904.1	GXY94_06325	GCA_012728615.1	helix-turn-helix transcriptional regulator	HTH_3	Bacteroidales bacterium	Bacteria; Bacteroidetes; Bacteroidia; Bacteroidales
JAAYES010000118.1	35	47269	48039	0	NLX72905.1	GXY94_06330	GCA_012728615.1	dihydroorotate dehydrogenase electron transfer subunit	NAD_binding_1+DHODB_Fe-S_bind	Bacteroidales bacterium	Bacteria; Bacteroidetes; Bacteroidia; Bacteroidales
JAAYES010000118.1	35	48033	48950	0	NLX72906.1	GXY94_06335	GCA_012728615.1	dihydroorotate dehydrogenase	DHO_dh	Bacteroidales bacterium	Bacteria; Bacteroidetes; Bacteroidia; Bacteroidales
JAAYES010000118.1	35	49281	50384	1	NLX72907.1	GXY94_06340	GCA_012728615.1	DUF4105 domain-containing protein	DUF4105	Bacteroidales bacterium	Bacteria; Bacteroidetes; Bacteroidia; Bacteroidales
JAAYES010000118.1	35	50439	50915	0	NLX72908.1	GXY94_06345	GCA_012728615.1	TlpA family protein disulfide reductase	AhpC-TSA	Bacteroidales bacterium	Bacteria; Bacteroidetes; Bacteroidia; Bacteroidales
JAAYES010000118.1	35	50931	51530	0	NLX72909.1	GXY94_06350	GCA_012728615.1	thioredoxin family protein	AhpC-TSA	Bacteroidales bacterium	Bacteria; Bacteroidetes; Bacteroidia; Bacteroidales
JAAYES010000118.1	35	51654	52937	0	NLX72910.1	GXY94_06355	GCA_012728615.1	beta-lactamase family protein	Beta-lactamase	Bacteroidales bacterium	Bacteria; Bacteroidetes; Bacteroidia; Bacteroidales
JAFLBK010000001.1	36	1714878	1715375	0	MBN8699457.1	J0L54_07575	GCA_017303335.1	transposase	-	Chitinophagales bacterium	Bacteria; Bacteroidetes; Chitinophagia; Chitinophagales
JAFLBK010000001.1	36	1715477	1718125	0	MBN8699458.1	J0L54_07580	GCA_017303335.1	gliding motility-associated C-terminal domain-containing protein	PKD_4+PKD+CHU_C	Chitinophagales bacterium	Bacteria; Bacteroidetes; Chitinophagia; Chitinophagales
JAFLBK010000001.1	36	1718193	1718990	0	MBN8699459.1	J0L54_07585	GCA_017303335.1	alpha/beta hydrolase	Abhydrolase_1	Chitinophagales bacterium	Bacteria; Bacteroidetes; Chitinophagia; Chitinophagales
JAFLBK010000001.1	36	1719239	1720417	1	MBN8699460.1	J0L54_07590	GCA_017303335.1	DUF4105 domain-containing protein	DUF4105	Chitinophagales bacterium	Bacteria; Bacteroidetes; Chitinophagia; Chitinophagales
JAFLBK010000001.1	36	1720572	1722065	0	MBN8699461.1	J0L54_07595	GCA_017303335.1	IMP dehydrogenase	IMPDH	Chitinophagales bacterium	Bacteria; Bacteroidetes; Chitinophagia; Chitinophagales
JAFLBK010000001.1	36	1722187	1723302	0	MBN8699462.1	J0L54_07600	GCA_017303335.1	hypothetical protein	-	Chitinophagales bacterium	Bacteria; Bacteroidetes; Chitinophagia; Chitinophagales
JAFLBK010000001.1	36	1723437	1724537	0	MBN8699463.1	J0L54_07605	GCA_017303335.1	DNA-processing protein DprA	HHH_2+DNA_processg_A	Chitinophagales bacterium	Bacteria; Bacteroidetes; Chitinophagia; Chitinophagales
JAFLBN010000002.1	37	1	445	0	MBN8669463.1	J0L80_02175	GCA_017303395.1	fumarate reductase/succinate dehydrogenase flavoprotein subunit	Succ_DH_flav_C	Chitinophagales bacterium	Bacteria; Bacteroidetes; Chitinophagia; Chitinophagales
JAFLBN010000002.1	37	493	1254	0	MBN8669464.1	J0L80_02180	GCA_017303395.1	succinate dehydrogenase/fumarate reductase iron-sulfur subunit	Fer2_3+Fer4_8	Chitinophagales bacterium	Bacteria; Bacteroidetes; Chitinophagia; Chitinophagales
JAFLBN010000002.1	37	1316	2479	1	MBN8669465.1	J0L80_02185	GCA_017303395.1	DUF4105 domain-containing protein	DUF4105	Chitinophagales bacterium	Bacteria; Bacteroidetes; Chitinophagia; Chitinophagales
JAFLBN010000002.1	37	2479	3291	0	MBN8669466.1	J0L80_02190	GCA_017303395.1	alpha/beta hydrolase	Abhydrolase_1	Chitinophagales bacterium	Bacteria; Bacteroidetes; Chitinophagia; Chitinophagales
JAFLBN010000002.1	37	3278	5230	0	MBN8669467.1	J0L80_02195	GCA_017303395.1	gliding motility-associated C-terminal domain-containing protein	PKD_4+PKD_4+CHU_C	Chitinophagales bacterium	Bacteria; Bacteroidetes; Chitinophagia; Chitinophagales
JAFLBN010000002.1	37	5328	6101	0	MBN8669468.1	J0L80_02200	GCA_017303395.1	SDR family NAD(P)-dependent oxidoreductase	adh_short	Chitinophagales bacterium	Bacteria; Bacteroidetes; Chitinophagia; Chitinophagales
JAFLBI010000002.1	38	191896	192651	0	MBN8665603.1	J0L83_13555	GCA_017303835.1	SDR family NAD(P)-dependent oxidoreductase	adh_short	Chitinophagales bacterium	Bacteria; Bacteroidetes; Chitinophagia; Chitinophagales
JAFLBI010000002.1	38	192700	195288	0	MBN8665604.1	J0L83_13560	GCA_017303835.1	gliding motility-associated C-terminal domain-containing protein	PKD_4+PKD_4+CHU_C	Chitinophagales bacterium	Bacteria; Bacteroidetes; Chitinophagia; Chitinophagales
JAFLBI010000002.1	38	195318	196121	0	MBN8665605.1	J0L83_13565	GCA_017303835.1	alpha/beta hydrolase	Abhydrolase_1	Chitinophagales bacterium	Bacteria; Bacteroidetes; Chitinophagia; Chitinophagales
JAFLBI010000002.1	38	196105	197256	1	MBN8665606.1	J0L83_13570	GCA_017303835.1	DUF4105 domain-containing protein	DUF4105	Chitinophagales bacterium	Bacteria; Bacteroidetes; Chitinophagia; Chitinophagales
JAFLBI010000002.1	38	197328	198827	0	MBN8665607.1	J0L83_13575	GCA_017303835.1	IMP dehydrogenase	IMPDH	Chitinophagales bacterium	Bacteria; Bacteroidetes; Chitinophagia; Chitinophagales
JAFLBI010000002.1	38	198873	199970	0	MBN8665608.1	J0L83_13580	GCA_017303835.1	DNA-processing protein DprA	HHH_2+DNA_processg_A+DprA_WH	Chitinophagales bacterium	Bacteria; Bacteroidetes; Chitinophagia; Chitinophagales
JAFLBI010000002.1	38	200030	201946	0	MBN8665609.1	J0L83_13585	GCA_017303835.1	PD40 domain-containing protein	TPR+PD40+PD40+PD40+PD40+CarboxypepD_reg+OmpA	Chitinophagales bacterium	Bacteria; Bacteroidetes; Chitinophagia; Chitinophagales
DMRT01000183.1	39	1	1723	0	HAO46563.1	DCQ97_06530	GCA_003455235.1	hypothetical protein	PKD_4+PKD_4	Chitinophagaceae bacterium	Bacteria; Bacteroidetes; Chitinophagia; Chitinophagales; Chitinophagaceae
DMRT01000183.1	39	1866	2654	0	HAO46564.1	DCQ97_06535	GCA_003455235.1	alpha/beta hydrolase	Abhydrolase_1	Chitinophagaceae bacterium	Bacteria; Bacteroidetes; Chitinophagia; Chitinophagales; Chitinophagaceae
DMRT01000183.1	39	2651	3874	1	HAO46565.1	DCQ97_06540	GCA_003455235.1	hypothetical protein	DUF4105	Chitinophagaceae bacterium	Bacteria; Bacteroidetes; Chitinophagia; Chitinophagales; Chitinophagaceae
DMRT01000183.1	39	3992	5485	0	HAO46566.1	DCQ97_06545	GCA_003455235.1	IMP dehydrogenase	IMPDH	Chitinophagaceae bacterium	Bacteria; Bacteroidetes; Chitinophagia; Chitinophagales; Chitinophagaceae
DMRT01000183.1	39	5539	6639	0	HAO46567.1	DCQ97_06550	GCA_003455235.1	DNA-protecting protein DprA	HHH_2+DNA_processg_A+DprA_WH	Chitinophagaceae bacterium	Bacteria; Bacteroidetes; Chitinophagia; Chitinophagales; Chitinophagaceae
DMRT01000183.1	39	6676	8607	0	HAO46568.1	DCQ97_06555	GCA_003455235.1	flagellar motor protein MotB	TPR+PD40+PD40+CarboxypepD_reg+OmpA	Chitinophagaceae bacterium	Bacteria; Bacteroidetes; Chitinophagia; Chitinophagales; Chitinophagaceae
DMPB01000083.1	40	10106	12739	0	HAN38377.1	DCQ29_05700	GCA_003456175.1	hypothetical protein	PKD+PKD_4+CHU_C	Chitinophagaceae bacterium	Bacteria; Bacteroidetes; Chitinophagia; Chitinophagales; Chitinophagaceae
DMPB01000083.1	40	12881	15499	0	HAN38378.1	DCQ29_05705	GCA_003456175.1	hypothetical protein	PKD+PKD_4+CHU_C	Chitinophagaceae bacterium	Bacteria; Bacteroidetes; Chitinophagia; Chitinophagales; Chitinophagaceae
DMPB01000083.1	40	15503	16303	0	HAN38379.1	DCQ29_05710	GCA_003456175.1	alpha/beta hydrolase	Abhydrolase_1	Chitinophagaceae bacterium	Bacteria; Bacteroidetes; Chitinophagia; Chitinophagales; Chitinophagaceae
DMPB01000083.1	40	16311	17471	1	HAN38380.1	DCQ29_05715	GCA_003456175.1	hypothetical protein	DUF4105	Chitinophagaceae bacterium	Bacteria; Bacteroidetes; Chitinophagia; Chitinophagales; Chitinophagaceae
DMPB01000083.1	40	17478	18704	0	HAN38381.1	DCQ29_05720	GCA_003456175.1	cystathionine gamma-synthase	Cys_Met_Meta_PP	Chitinophagaceae bacterium	Bacteria; Bacteroidetes; Chitinophagia; Chitinophagales; Chitinophagaceae
DMPB01000083.1	40	18816	19181	0	HAN38382.1	DCQ29_05725	GCA_003456175.1	response regulator	Receiver	Chitinophagaceae bacterium	Bacteria; Bacteroidetes; Chitinophagia; Chitinophagales; Chitinophagaceae
DMPB01000083.1	40	19285	19832	0	HAN38383.1	DCQ29_05730	GCA_003456175.1	3-oxoacyl-ACP synthase	ACP_syn_III+ACP_syn_III_C	Chitinophagaceae bacterium	Bacteria; Bacteroidetes; Chitinophagia; Chitinophagales; Chitinophagaceae
DMQH01000578.1	41	558	1742	1	HAQ39271.1	DCQ58_12255	GCA_003457245.1	hypothetical protein	DUF4105	Saprospirales bacterium	Bacteria; Bacteroidetes; Saprospiria; Saprospirales
DMQH01000578.1	41	1806	4271	0	HAQ39272.1	DCQ58_12260	GCA_003457245.1	bifunctional UDP-N-acetylmuramoyl-tripeptide:D-alanyl-D-alanine ligase/alanine racemase	Mur_ligase_M+Ala_racemase_N+Ala_racemase_C	Saprospirales bacterium	Bacteria; Bacteroidetes; Saprospiria; Saprospirales
DMQH01000578.1	41	4736	6688	0	HAQ39273.1	DCQ58_12265	GCA_003457245.1	hypothetical protein	Rotamase_3+Rotamase	Saprospirales bacterium	Bacteria; Bacteroidetes; Saprospiria; Saprospirales
DMQH01000578.1	41	6690	7547	0	HAQ39274.1	DCQ58_12270	GCA_003457245.1	hypothetical protein	-	Saprospirales bacterium	Bacteria; Bacteroidetes; Saprospiria; Saprospirales
PASJ01000045.1	42	1427	2740	0	MBC61767.1	CMP11_04855	GCA_002711925.1	MFS transporter	MFS_2	Pseudobdellovibrionaceae bacterium	Bacteria; Bdellovibrionota; Bdellovibrionia; Bdellovibrionales; Pseudobdellovibrionaceae
PASJ01000045.1	42	2773	3444	0	MBC61768.1	CMP11_04860	GCA_002711925.1	heme-binding protein	SOUL	Pseudobdellovibrionaceae bacterium	Bacteria; Bdellovibrionota; Bdellovibrionia; Bdellovibrionales; Pseudobdellovibrionaceae
PASJ01000045.1	42	3452	4858	0	MBC61769.1	CMP11_04865	GCA_002711925.1	hypothetical protein	Epimerase	Pseudobdellovibrionaceae bacterium	Bacteria; Bdellovibrionota; Bdellovibrionia; Bdellovibrionales; Pseudobdellovibrionaceae
PASJ01000045.1	42	4960	6309	1	MBC61770.1	CMP11_04870	GCA_002711925.1	hypothetical protein	DUF4105	Pseudobdellovibrionaceae bacterium	Bacteria; Bdellovibrionota; Bdellovibrionia; Bdellovibrionales; Pseudobdellovibrionaceae
PASJ01000045.1	42	6429	7298	0	MBC61771.1	CMP11_04875	GCA_002711925.1	hypothetical protein	Lip_A_acyltrans	Pseudobdellovibrionaceae bacterium	Bacteria; Bdellovibrionota; Bdellovibrionia; Bdellovibrionales; Pseudobdellovibrionaceae
PASJ01000045.1	42	7339	8178	0	MBC61772.1	CMP11_04880	GCA_002711925.1	hypothetical protein	Carb_anhydrase	Pseudobdellovibrionaceae bacterium	Bacteria; Bdellovibrionota; Bdellovibrionia; Bdellovibrionales; Pseudobdellovibrionaceae
PASJ01000045.1	42	8514	9731	0	MBC61773.1	CMP11_04885	GCA_002711925.1	hypothetical protein	STY-kinase	Pseudobdellovibrionaceae bacterium	Bacteria; Bdellovibrionota; Bdellovibrionia; Bdellovibrionales; Pseudobdellovibrionaceae
PBJR01000008.1	43	6309	7049	0	MBK42605.1	CMC83_01860	GCA_002721175.1	LPS export ABC transporter ATP-binding protein	ABC_tran	Flavobacteriaceae bacterium	Bacteria; Bacteroidota; Flavobacteriia; Flavobacteriales; Flavobacteriaceae
PBJR01000008.1	43	7053	7760	0	MBK42606.1	CMC83_01865	GCA_002721175.1	phosphatidylserine synthase	-	Flavobacteriaceae bacterium	Bacteria; Bacteroidota; Flavobacteriia; Flavobacteriales; Flavobacteriaceae
PBJR01000008.1	43	7959	8945	0	MBK42607.1	CMC83_01870	GCA_002721175.1	hypothetical protein	-	Flavobacteriaceae bacterium	Bacteria; Bacteroidota; Flavobacteriia; Flavobacteriales; Flavobacteriaceae
PBJR01000008.1	43	8942	10129	1	MBK42608.1	CMC83_01875	GCA_002721175.1	hypothetical protein	DUF4105	Flavobacteriaceae bacterium	Bacteria; Bacteroidota; Flavobacteriia; Flavobacteriales; Flavobacteriaceae
PBJR01000008.1	43	10229	10450	0	MBK42609.1	CMC83_01880	GCA_002721175.1	hypothetical protein	DUF2795	Flavobacteriaceae bacterium	Bacteria; Bacteroidota; Flavobacteriia; Flavobacteriales; Flavobacteriaceae
PBJR01000008.1	43	10566	13919	0	MBK42610.1	CMC83_01885	GCA_002721175.1	preprotein translocase subunit SecA	SecA_DEAD+SecA_PP_bind+P-loop_SecA+SecA_SW	Flavobacteriaceae bacterium	Bacteria; Bacteroidota; Flavobacteriia; Flavobacteriales; Flavobacteriaceae
PBJR01000008.1	43	13909	14517	0	MBK42611.1	CMC83_01890	GCA_002721175.1	peptidase M23	Peptidase_M23	Flavobacteriaceae bacterium	Bacteria; Bacteroidota; Flavobacteriia; Flavobacteriales; Flavobacteriaceae
BMGE01000003.1	44	927799	928233	0	GGC00081.1	GCM10011325_29130	GCA_014640015.1	hypothetical protein	-	Dyadobacter sediminis	Bacteria; Bacteroidota; Cytophagia; Cytophagales; Spirosomataceae; Dyadobacter
BMGE01000003.1	44	928251	928493	0	GGC00085.1	GCM10011325_29140	GCA_014640015.1	hypothetical protein	Pterin_4a	Dyadobacter sediminis	Bacteria; Bacteroidota; Cytophagia; Cytophagales; Spirosomataceae; Dyadobacter
BMGE01000003.1	44	928540	929241	0	GGC00094.1	GCM10011325_29150	GCA_014640015.1	ribosomal RNA small subunit methyltransferase I	TP_methylase	Dyadobacter sediminis	Bacteria; Bacteroidota; Cytophagia; Cytophagales; Spirosomataceae; Dyadobacter
BMGE01000003.1	44	929251	930537	1	GGC00099.1	GCM10011325_29160	GCA_014640015.1	hypothetical protein	DUF4105	Dyadobacter sediminis	Bacteria; Bacteroidota; Cytophagia; Cytophagales; Spirosomataceae; Dyadobacter
BMGE01000003.1	44	930488	931300	0	GGC00116.1	GCM10011325_29170	GCA_014640015.1	inositol monophosphatase	Inositol_P	Dyadobacter sediminis	Bacteria; Bacteroidota; Cytophagia; Cytophagales; Spirosomataceae; Dyadobacter
BMGE01000003.1	44	931336	931872	0	GGC00121.1	GCM10011325_29180	GCA_014640015.1	putative metal-dependent hydrolase	DinB_2	Dyadobacter sediminis	Bacteria; Bacteroidota; Cytophagia; Cytophagales; Spirosomataceae; Dyadobacter
BMGE01000003.1	44	932177	934066	0	GGC00125.1	GCM10011325_29190	GCA_014640015.1	acetyl-coenzyme A synthetase	ACAS_N+AMP-binding+AMP-binding_C	Dyadobacter sediminis	Bacteria; Bacteroidota; Cytophagia; Cytophagales; Spirosomataceae; Dyadobacter
JAAVGI010000011.1	45	204489	205019	0	MBD5190965.1	HDS93_03790	GCA_014800305.1	DUF4339 domain-containing protein	GYF_2+CD225	Bacteroidales bacterium	Bacteria; Bacteroidota; Bacteroidia; Bacteroidales
JAAVGI010000011.1	45	205158	208613	0	MBD5190966.1	HDS93_03795	GCA_014800305.1	preprotein translocase subunit SecA	SecA_DEAD+SecA_PP_bind+P-loop_SecA+SecA_SW+SEC-C	Bacteroidales bacterium	Bacteria; Bacteroidota; Bacteroidia; Bacteroidales
JAAVGI010000011.1	45	208654	210183	0	MBD5190967.1	HDS93_03800	GCA_014800305.1	hypothetical protein	Phosphodiest	Bacteroidales bacterium	Bacteria; Bacteroidota; Bacteroidia; Bacteroidales
JAAVGI010000011.1	45	210198	211517	1	MBD5190968.1	HDS93_03805	GCA_014800305.1	DUF4105 domain-containing protein	DUF4105	Bacteroidales bacterium	Bacteria; Bacteroidota; Bacteroidia; Bacteroidales
JAAVGI010000011.1	45	211583	212980	0	MBD5190969.1	HDS93_03810	GCA_014800305.1	asparagine--tRNA ligase	N-OB+tRNA-synt_2	Bacteroidales bacterium	Bacteria; Bacteroidota; Bacteroidia; Bacteroidales
JAAVGI010000011.1	45	212987	214615	0	MBD5190970.1	HDS93_03815	GCA_014800305.1	pseudouridine synthase	GRP+S4+PseudoU_synth_2	Bacteroidales bacterium	Bacteria; Bacteroidota; Bacteroidia; Bacteroidales
JAAVGI010000011.1	45	214790	215875	0	MBD5190971.1	HDS93_03820	GCA_014800305.1	tryptophan--tRNA ligase	tRNA-synt_1b	Bacteroidales bacterium	Bacteria; Bacteroidota; Bacteroidia; Bacteroidales
RKDM01000038.1	46	236	4120	0	MBD8977765.1	EGQ88_04155	GCA_014847385.1	DUF4981 domain-containing protein	Glyco_hydro_2_N+Glyco_hydro_2+Glyco_hydro_2_C+LacZ_4+Bgal_small_N	Prevotellamassilia timonensis	Bacteria; Bacteroidetes; Bacteroidia; Bacteroidales; Prevotellaceae; Prevotellamassilia
RKDM01000038.1	46	4423	7845	0	MBD8977766.1	EGQ88_04160	GCA_014847385.1	transcription-repair coupling factor	UvrB_inter+CarD_TRCF_RID+DEAD+Helicase_C+TRCF	Prevotellamassilia timonensis	Bacteria; Bacteroidetes; Bacteroidia; Bacteroidales; Prevotellaceae; Prevotellamassilia
RKDM01000038.1	46	8157	9359	1	MBD8977767.1	EGQ88_04165	GCA_014847385.1	DUF4105 domain-containing protein	DUF4105	Prevotellamassilia timonensis	Bacteria; Bacteroidetes; Bacteroidia; Bacteroidales; Prevotellaceae; Prevotellamassilia
RKDM01000038.1	46	9529	11100	0	MBD8977768.1	EGQ88_04170	GCA_014847385.1	alkaline phosphatase family protein	Phosphodiest	Prevotellamassilia timonensis	Bacteria; Bacteroidetes; Bacteroidia; Bacteroidales; Prevotellaceae; Prevotellamassilia
RKDM01000038.1	46	11257	14622	0	MBD8977769.1	EGQ88_04175	GCA_014847385.1	preprotein translocase subunit SecA	SecA_DEAD+SecA_PP_bind+P-loop_SecA+SecA_SW+SEC-C	Prevotellamassilia timonensis	Bacteria; Bacteroidetes; Bacteroidia; Bacteroidales; Prevotellaceae; Prevotellamassilia
RKDM01000038.1	46	14706	15065	0	MBD8977770.1	EGQ88_04180	GCA_014847385.1	hypothetical protein	-	Prevotellamassilia timonensis	Bacteria; Bacteroidetes; Bacteroidia; Bacteroidales; Prevotellaceae; Prevotellamassilia
JAFKLQ010000006.1	47	551380	553311	0	MBN8834058.1	J0H76_06735	GCA_017304715.1	OmpA family protein	TPR+PD40+PD40+CarboxypepD_reg+OmpA	Sphingobacteriales bacterium	Bacteria; Bacteroidetes; Sphingobacteriia; Sphingobacteriales
JAFKLQ010000006.1	47	553341	554438	0	MBN8834059.1	J0H76_06740	GCA_017304715.1	DNA-processing protein DprA	HHH_2+DNA_processg_A+DprA_WH	Sphingobacteriales bacterium	Bacteria; Bacteroidetes; Sphingobacteriia; Sphingobacteriales
JAFKLQ010000006.1	47	554502	555992	0	MBN8834060.1	J0H76_06745	GCA_017304715.1	IMP dehydrogenase	IMPDH	Sphingobacteriales bacterium	Bacteria; Bacteroidetes; Sphingobacteriia; Sphingobacteriales
JAFKLQ010000006.1	47	556037	557164	1	MBN8834061.1	J0H76_06750	GCA_017304715.1	DUF4105 domain-containing protein	DUF4105	Sphingobacteriales bacterium	Bacteria; Bacteroidetes; Sphingobacteriia; Sphingobacteriales
JAFKLQ010000006.1	47	557169	557996	0	MBN8834062.1	J0H76_06755	GCA_017304715.1	alpha/beta hydrolase	Abhydrolase_1	Sphingobacteriales bacterium	Bacteria; Bacteroidetes; Sphingobacteriia; Sphingobacteriales
JAFKLQ010000006.1	47	558065	560662	0	MBN8834063.1	J0H76_06760	GCA_017304715.1	gliding motility-associated C-terminal domain-containing protein	PKD_4+PKD_4+CHU_C	Sphingobacteriales bacterium	Bacteria; Bacteroidetes; Sphingobacteriia; Sphingobacteriales
JAFKLQ010000006.1	47	560869	561345	0	MBN8834064.1	J0H76_06765	GCA_017304715.1	hypothetical protein	-	Sphingobacteriales bacterium	Bacteria; Bacteroidetes; Sphingobacteriia; Sphingobacteriales
JAFKGR010000008.1	48	147883	149157	0	MBN9350787.1	J0H55_08875	GCA_017307735.1	alkaline phosphatase family protein	Phosphodiest	Chitinophagaceae bacterium	Bacteria; Bacteroidetes; Chitinophagia; Chitinophagales; Chitinophagaceae
JAFKGR010000008.1	48	149250	150350	0	MBN9350788.1	J0H55_08880	GCA_017307735.1	DNA-processing protein DprA	DNA_processg_A+DprA_WH	Chitinophagaceae bacterium	Bacteria; Bacteroidetes; Chitinophagia; Chitinophagales; Chitinophagaceae
JAFKGR010000008.1	48	150391	151881	0	MBN9350789.1	J0H55_08885	GCA_017307735.1	IMP dehydrogenase	IMPDH	Chitinophagaceae bacterium	Bacteria; Bacteroidetes; Chitinophagia; Chitinophagales; Chitinophagaceae
JAFKGR010000008.1	48	151881	153074	1	MBN9350790.1	J0H55_08890	GCA_017307735.1	DUF4105 domain-containing protein	DUF4105	Chitinophagaceae bacterium	Bacteria; Bacteroidetes; Chitinophagia; Chitinophagales; Chitinophagaceae
JAFKGR010000008.1	48	153067	153873	0	MBN9350791.1	J0H55_08895	GCA_017307735.1	alpha/beta hydrolase	Abhydrolase_1	Chitinophagaceae bacterium	Bacteria; Bacteroidetes; Chitinophagia; Chitinophagales; Chitinophagaceae
JAFKGR010000008.1	48	153954	156560	0	MBN9350792.1	J0H55_08900	GCA_017307735.1	gliding motility-associated C-terminal domain-containing protein	PKD_4+PKD_4+CHU_C	Chitinophagaceae bacterium	Bacteria; Bacteroidetes; Chitinophagia; Chitinophagales; Chitinophagaceae
JAFKGR010000008.1	48	156630	157571	0	MBN9350793.1	J0H55_08905	GCA_017307735.1	helix-hairpin-helix domain-containing protein	HHH_3+HHH_3+HHH_3	Chitinophagaceae bacterium	Bacteria; Bacteroidetes; Chitinophagia; Chitinophagales; Chitinophagaceae
JAFKFR010000005.1	49	80787	81566	0	MBN9484072.1	J0H46_12005	GCA_017308155.1	SDR family NAD(P)-dependent oxidoreductase	adh_short	Bacteroidetes bacterium	Bacteria; Bacteroidetes
JAFKFR010000005.1	49	81674	83620	0	MBN9484073.1	J0H46_12010	GCA_017308155.1	gliding motility-associated C-terminal domain-containing protein	PKD+PKD_4+CHU_C	Bacteroidetes bacterium	Bacteria; Bacteroidetes
JAFKFR010000005.1	49	83626	84435	0	MBN9484074.1	J0H46_12015	GCA_017308155.1	alpha/beta hydrolase	Abhydrolase_1	Bacteroidetes bacterium	Bacteria; Bacteroidetes
JAFKFR010000005.1	49	84425	85588	1	MBN9484075.1	J0H46_12020	GCA_017308155.1	DUF4105 domain-containing protein	DUF4105	Bacteroidetes bacterium	Bacteria; Bacteroidetes
JAFKFR010000005.1	49	85651	86427	0	MBN9484076.1	J0H46_12025	GCA_017308155.1	succinate dehydrogenase/fumarate reductase iron-sulfur subunit	Fer2_3+Fer4_8	Bacteroidetes bacterium	Bacteria; Bacteroidetes
JAFKFR010000005.1	49	86457	88433	0	MBN9484077.1	J0H46_12030	GCA_017308155.1	fumarate reductase/succinate dehydrogenase flavoprotein subunit	FAD_binding_2+Succ_DH_flav_C	Bacteroidetes bacterium	Bacteria; Bacteroidetes
JAFKFR010000005.1	49	88477	89139	0	MBN9484078.1	J0H46_12035	GCA_017308155.1	succinate dehydrogenase cytochrome b subunit	-	Bacteroidetes bacterium	Bacteria; Bacteroidetes
JAFNXI010000014.1	50	1503	3188	0	MBQ5696806.1	IIV50_00310	GCA_017379115.1	nucleoside kinase	PRK	Muribaculaceae bacterium	Bacteria; Bacteroidetes; Bacteroidia; Bacteroidales; Muribaculaceae
JAFNXI010000014.1	50	3309	6800	0	MBQ5696807.1	IIV50_00315	GCA_017379115.1	preprotein translocase subunit SecA	SecA_DEAD+SecA_PP_bind+P-loop_SecA+SecA_SW+SEC-C	Muribaculaceae bacterium	Bacteria; Bacteroidetes; Bacteroidia; Bacteroidales; Muribaculaceae
JAFNXI010000014.1	50	6907	8487	0	MBQ5696808.1	IIV50_00320	GCA_017379115.1	alkaline phosphatase family protein	Phosphodiest	Muribaculaceae bacterium	Bacteria; Bacteroidetes; Bacteroidia; Bacteroidales; Muribaculaceae
JAFNXI010000014.1	50	8491	9726	1	MBQ5696809.1	IIV50_00325	GCA_017379115.1	DUF4105 domain-containing protein	DUF4105+DUF6057	Muribaculaceae bacterium	Bacteria; Bacteroidetes; Bacteroidia; Bacteroidales; Muribaculaceae
JAFNXI010000014.1	50	10411	12821	0	MBQ5696810.1	IIV50_00330	GCA_017379115.1	TonB-dependent receptor	CarbopepD_reg_2+Plug+TonB_dep_Rec	Muribaculaceae bacterium	Bacteria; Bacteroidetes; Bacteroidia; Bacteroidales; Muribaculaceae
VGRX01000003.1	51	36147	38192	0	MBM4352341.1	FJ109_00875	GCA_016875215.1	hypothetical protein	Peptidase_M74	Deltaproteobacteria bacterium	Bacteria; Myxococcota; Myxococcia
VGRX01000003.1	51	38223	39038	0	MBM4352342.1	FJ109_00880	GCA_016875215.1	hypothetical protein	-	Deltaproteobacteria bacterium	Bacteria; Myxococcota; Myxococcia
VGRX01000003.1	51	39420	40901	0	MBM4352343.1	FJ109_00885	GCA_016875215.1	hypothetical protein	TLC	Deltaproteobacteria bacterium	Bacteria; Myxococcota; Myxococcia
VGRX01000003.1	51	40304	42346	1	MBM4352344.1	FJ109_00890	GCA_016875215.1	DUF4105 domain-containing protein	DUF4105	Deltaproteobacteria bacterium	Bacteria; Myxococcota; Myxococcia
VGRX01000003.1	51	42343	43302	0	MBM4352345.1	FJ109_00895	GCA_016875215.1	HEAT repeat domain-containing protein	HEAT_2	Deltaproteobacteria bacterium	Bacteria; Myxococcota; Myxococcia
VGRX01000003.1	51	43262	44470	0	MBM4352346.1	FJ109_00900	GCA_016875215.1	hypothetical protein	-	Deltaproteobacteria bacterium	Bacteria; Myxococcota; Myxococcia
VGRX01000003.1	51	45590	46813	0	MBM4352347.1	FJ109_00905	GCA_016875215.1	hypothetical protein	Lipase_2	Deltaproteobacteria bacterium	Bacteria; Myxococcota; Myxococcia
JAFGPQ010000164.1	52	16725	17342	0	MBN2626759.1	JXA95_08840	GCA_016936115.1	hypothetical protein	-	Spirochaetales bacterium	Bacteria; Spirochaetes; Spirochaetales
JAFGPQ010000164.1	52	17431	17997	0	MBN2626760.1	JXA95_08845	GCA_016936115.1	tetratricopeptide repeat protein	TPR	Spirochaetales bacterium	Bacteria; Spirochaetes; Spirochaetales
JAFGPQ010000164.1	52	18044	18229	0	MBN2626761.1	JXA95_08850	GCA_016936115.1	NFYB/HAP3 family transcription factor subunit	-	Spirochaetales bacterium	Bacteria; Spirochaetes; Spirochaetales
JAFGPQ010000164.1	52	18425	19633	1	MBN2626762.1	JXA95_08855	GCA_016936115.1	DUF4105 domain-containing protein	DUF4105	Spirochaetales bacterium	Bacteria; Spirochaetes; Spirochaetales
JAFGPQ010000164.1	52	19615	20028	0	MBN2626763.1	JXA95_08860	GCA_016936115.1	hypothetical protein	-	Spirochaetales bacterium	Bacteria; Spirochaetes; Spirochaetales
JAFGPQ010000164.1	52	20006	22141	0	MBN2626764.1	JXA95_08865	GCA_016936115.1	bifunctional 23S rRNA (guanine(2069)-N(7))-methyltransferase RlmK/23S rRNA (guanine(2445)-N(2))-methyltransferase RlmL	THUMP+UPF0020+Methyltrans_SAM	Spirochaetales bacterium	Bacteria; Spirochaetes; Spirochaetales
JAFGPQ010000164.1	52	22134	23579	0	MBN2626765.1	JXA95_08870	GCA_016936115.1	hypothetical protein	-	Spirochaetales bacterium	Bacteria; Spirochaetes; Spirochaetales
JAFUZD010000080.1	53	5873	7162	0	MBR1688179.1	IJ710_06550	GCA_017476785.1	HlyC/CorC family transporter	CNNM+CorC_HlyC	Prevotella sp.	Bacteria; Bacteroidetes; Bacteroidia; Bacteroidales; Prevotellaceae; Prevotella
JAFUZD010000080.1	53	7159	7818	0	MBR1688180.1	IJ710_06555	GCA_017476785.1	LPS export ABC transporter periplasmic protein LptC	LptC	Prevotella sp.	Bacteria; Bacteroidetes; Bacteroidia; Bacteroidales; Prevotellaceae; Prevotella
JAFUZD010000080.1	53	7880	9166	0	MBR1688181.1	IJ710_06560	GCA_017476785.1	hypothetical protein	-	Prevotella sp.	Bacteria; Bacteroidetes; Bacteroidia; Bacteroidales; Prevotellaceae; Prevotella
JAFUZD010000080.1	53	9267	10451	1	MBR1688182.1	IJ710_06565	GCA_017476785.1	DUF4105 domain-containing protein	DUF4105+YfhO	Prevotella sp.	Bacteria; Bacteroidetes; Bacteroidia; Bacteroidales; Prevotellaceae; Prevotella
JAFUZD010000080.1	53	10441	11811	0	MBR1688183.1	IJ710_06570	GCA_017476785.1	alkaline phosphatase family protein	Phosphodiest	Prevotella sp.	Bacteria; Bacteroidetes; Bacteroidia; Bacteroidales; Prevotellaceae; Prevotella
JAFUZD010000080.1	53	12055	12675	0	MBR1688184.1	IJ710_06575	GCA_017476785.1	preprotein translocase subunit SecA	SecA_DEAD	Prevotella sp.	Bacteria; Bacteroidetes; Bacteroidia; Bacteroidales; Prevotellaceae; Prevotella
JADKDL010000006.1	54	66450	67058	0	MBK8806472.1	IPO21_07465	GCA_016714605.1	DedA family protein	SNARE_assoc	Bacteroidales bacterium	Bacteria; Bacteroidetes; Bacteroidia; Bacteroidales
JADKDL010000006.1	54	67165	68139	0	MBK8806473.1	IPO21_07470	GCA_016714605.1	GSCFA domain-containing protein	GSCFA	Bacteroidales bacterium	Bacteria; Bacteroidetes; Bacteroidia; Bacteroidales
JADKDL010000006.1	54	68241	69764	0	MBK8806474.1	IPO21_07475	GCA_016714605.1	glutamate--tRNA ligase	tRNA-synt_1c+Anticodon_2	Bacteroidales bacterium	Bacteria; Bacteroidetes; Bacteroidia; Bacteroidales
JADKDL010000006.1	54	69869	71128	1	MBK8806475.1	IPO21_07480	GCA_016714605.1	DUF4105 domain-containing protein	DUF4105	Bacteroidales bacterium	Bacteria; Bacteroidetes; Bacteroidia; Bacteroidales
JADKDL010000006.1	54	71468	72805	0	MBK8806476.1	IPO21_07485	GCA_016714605.1	argininosuccinate lyase	Lyase_1	Bacteroidales bacterium	Bacteria; Bacteroidetes; Bacteroidia; Bacteroidales
JADKDL010000006.1	54	73495	74364	0	MBK8806477.1	IPO21_07490	GCA_016714605.1	Rpn family recombination-promoting nuclease/putative transposase	PDDEXK_2	Bacteroidales bacterium	Bacteria; Bacteroidetes; Bacteroidia; Bacteroidales
JADKDL010000006.1	54	74584	74979	0	MBK8806478.1	IPO21_07495	GCA_016714605.1	HEPN domain-containing protein	HEPN	Bacteroidales bacterium	Bacteria; Bacteroidetes; Bacteroidia; Bacteroidales
JADKJG010000004.1	55	149757	151175	0	MBL0309241.1	IPP77_06065	GCA_016722375.1	sugar transferase	CoA_binding_3+Bac_transf	Bacteroidetes bacterium	Bacteria; Bacteroidetes
JADKJG010000004.1	55	151199	152476	0	MBL0309242.1	IPP77_06070	GCA_016722375.1	T9SS type A sorting domain-containing protein	Calx-beta+Calx-beta+Por_Secre_tail	Bacteroidetes bacterium	Bacteria; Bacteroidetes
JADKJG010000004.1	55	152650	153246	0	MBL0309243.1	IPP77_06075	GCA_016722375.1	YqgE/AlgH family protein	DUF179	Bacteroidetes bacterium	Bacteria; Bacteroidetes
JADKJG010000004.1	55	153254	153877	1	MBL0309244.1	IPP77_06080	GCA_016722375.1	DUF4105 domain-containing protein	DUF4105	Bacteroidetes bacterium	Bacteria; Bacteroidetes
JADKJG010000004.1	55	153819	154451	0	MBL0309245.1	IPP77_06085	GCA_016722375.1	hypothetical protein	-	Bacteroidetes bacterium	Bacteria; Bacteroidetes
JADKJG010000004.1	55	154571	158845	0	MBL0309246.1	IPP77_06090	GCA_016722375.1	gliding motility-associated C-terminal domain-containing protein	PKD_4+SprB+SprB+SprB+SprB+SprB+SprB+CHU_C	Bacteroidetes bacterium	Bacteria; Bacteroidetes
JADKJG010000004.1	55	158838	159149	0	MBL0309247.1	IPP77_06095	GCA_016722375.1	hypothetical protein	-	Bacteroidetes bacterium	Bacteria; Bacteroidetes
JADKJC010000002.1	56	611134	612231	0	MBL0357240.1	IPP72_10315	GCA_016722465.1	DNA-protecting protein DprA	HHH_2+DNA_processg_A	Chitinophagaceae bacterium	Bacteria; Bacteroidetes; Chitinophagia; Chitinophagales; Chitinophagaceae
JADKJC010000002.1	56	612286	615639	0	MBL0357241.1	IPP72_10320	GCA_016722465.1	gliding motility-associated C-terminal domain-containing protein	PKD_4+PKD_4+CHU_C	Chitinophagaceae bacterium	Bacteria; Bacteroidetes; Chitinophagia; Chitinophagales; Chitinophagaceae
JADKJC010000002.1	56	615755	616558	0	MBL0357242.1	IPP72_10325	GCA_016722465.1	alpha/beta hydrolase	Abhydrolase_1	Chitinophagaceae bacterium	Bacteria; Bacteroidetes; Chitinophagia; Chitinophagales; Chitinophagaceae
JADKJC010000002.1	56	616570	617721	1	MBL0357243.1	IPP72_10330	GCA_016722465.1	DUF4105 domain-containing protein	DUF4105	Chitinophagaceae bacterium	Bacteria; Bacteroidetes; Chitinophagia; Chitinophagales; Chitinophagaceae
JADKJC010000002.1	56	618043	619536	0	MBL0357244.1	IPP72_10335	GCA_016722465.1	IMP dehydrogenase	IMPDH	Chitinophagaceae bacterium	Bacteria; Bacteroidetes; Chitinophagia; Chitinophagales; Chitinophagaceae
JADKJC010000002.1	56	619657	621657	0	MBL0357245.1	IPP72_10340	GCA_016722465.1	DUF1800 domain-containing protein	DUF1800	Chitinophagaceae bacterium	Bacteria; Bacteroidetes; Chitinophagia; Chitinophagales; Chitinophagaceae
JADKJC010000002.1	56	621698	622957	0	MBL0357246.1	IPP72_10345	GCA_016722465.1	DUF1501 domain-containing protein	DUF1501	Chitinophagaceae bacterium	Bacteria; Bacteroidetes; Chitinophagia; Chitinophagales; Chitinophagaceae
RFVQ01000036.1	57	1	2011	0	NBT15470.1	EBS95_03845	GCA_009922495.1	hypothetical protein	PKD_4+PKD_4	Chitinophagia bacterium	Bacteria; Bacteroidetes; Chitinophagia
RFVQ01000036.1	57	2137	3303	1	NBT15471.1	EBS95_03850	GCA_009922495.1	DUF4105 domain-containing protein	DUF4105	Chitinophagia bacterium	Bacteria; Bacteroidetes; Chitinophagia
RFVQ01000036.1	57	3318	4796	0	NBT15472.1	EBS95_03855	GCA_009922495.1	IMP dehydrogenase	IMPDH	Chitinophagia bacterium	Bacteria; Bacteroidetes; Chitinophagia
RFVQ01000036.1	57	4816	5940	0	NBT15473.1	EBS95_03860	GCA_009922495.1	DNA-protecting protein DprA	DNA_processg_A	Chitinophagia bacterium	Bacteria; Bacteroidetes; Chitinophagia
RFVQ01000036.1	57	6037	7944	0	NBT15474.1	EBS95_03865	GCA_009922495.1	flagellar motor protein MotB	TPR+PD40+PD40+PD40+PD40+CarboxypepD_reg+OmpA	Chitinophagia bacterium	Bacteria; Bacteroidetes; Chitinophagia
RZYO01000005.1	58	51091	52338	0	NCD04771.1	EOL97_01505	GCA_009930325.1	phosphoglycerate kinase	PGK	Spirochaetia bacterium	Bacteria; Spirochaetes
RZYO01000005.1	58	52442	53680	0	NCD04772.1	EOL97_01510	GCA_009930325.1	nickel-dependent lactate racemase	Lar_N+LarA_C	Spirochaetia bacterium	Bacteria; Spirochaetes
RZYO01000005.1	58	53681	54457	0	NCD04773.1	EOL97_01515	GCA_009930325.1	sulfite exporter TauE/SafE family protein	TauE	Spirochaetia bacterium	Bacteria; Spirochaetes
RZYO01000005.1	58	54462	55760	1	NCD04774.1	EOL97_01520	GCA_009930325.1	DUF4105 domain-containing protein	DUF4105	Spirochaetia bacterium	Bacteria; Spirochaetes
RZYO01000005.1	58	55877	56608	0	NCD04775.1	EOL97_01525	GCA_009930325.1	DNA repair protein RecO	RecO_C	Spirochaetia bacterium	Bacteria; Spirochaetes
RZYO01000005.1	58	56622	58751	0	NCD04776.1	EOL97_01530	GCA_009930325.1	single-stranded-DNA-specific exonuclease RecJ	DHH+DHHA1+RecJ_OB	Spirochaetia bacterium	Bacteria; Spirochaetes
JADFVZ010000112.1	59	11033	12013	0	MBE9549973.1	IMF09_11255	GCA_015222805.1	PhoH family protein	PhoH	Proteobacteria bacterium	Bacteria; Proteobacteria
JADFVZ010000112.1	59	12022	12498	0	MBE9549974.1	IMF09_11260	GCA_015222805.1	rRNA maturation RNase YbeY	YbeY	Proteobacteria bacterium	Bacteria; Proteobacteria
JADFVZ010000112.1	59	12577	13449	0	MBE9549975.1	IMF09_11265	GCA_015222805.1	CBS domain-containing protein	CBS+CBS+CorC_HlyC	Proteobacteria bacterium	Bacteria; Proteobacteria
JADFVZ010000112.1	59	13470	14654	1	MBE9549976.1	IMF09_11270	GCA_015222805.1	DUF4105 domain-containing protein	DUF4105	Proteobacteria bacterium	Bacteria; Proteobacteria
MNXO01000065.1	60	6693	7499	0	OIP03930.1	AUJ97_03580	GCA_001872995.1	rRNA methyltransferase	SpoU_sub_bind+SpoU_methylase	Bacteroidetes bacterium CG2_30_32_10	Bacteria; Bacteroidetes
MNXO01000065.1	60	7726	9075	0	OIP03931.1	AUJ97_03585	GCA_001872995.1	glucose/galactose MFS transporter	MFS_1	Bacteroidetes bacterium CG2_30_32_10	Bacteria; Bacteroidetes
MNXO01000065.1	60	9132	10211	0	OIP03932.1	AUJ97_03590	GCA_001872995.1	hypothetical protein	Peptidase_C26	Bacteroidetes bacterium CG2_30_32_10	Bacteria; Bacteroidetes
MNXO01000065.1	60	10217	11422	1	OIP03933.1	AUJ97_03595	GCA_001872995.1	hypothetical protein	DUF4105	Bacteroidetes bacterium CG2_30_32_10	Bacteria; Bacteroidetes
MNXO01000065.1	60	11640	13037	0	OIP03934.1	AUJ97_03600	GCA_001872995.1	oxalate:formate antiporter	MFS_1	Bacteroidetes bacterium CG2_30_32_10	Bacteria; Bacteroidetes
JAEUVZ010000016.1	61	7245	8015	0	MBL7717831.1	JNL72_03270	GCA_016786665.1	SDR family NAD(P)-dependent oxidoreductase	adh_short	Flavipsychrobacter sp.	Bacteria; Bacteroidetes; Chitinophagia; Chitinophagales; Chitinophagaceae; Flavipsychrobacter
JAEUVZ010000016.1	61	8119	10023	0	MBL7717832.1	JNL72_03275	GCA_016786665.1	gliding motility-associated C-terminal domain-containing protein	PKD+PKD_4+CHU_C	Flavipsychrobacter sp.	Bacteria; Bacteroidetes; Chitinophagia; Chitinophagales; Chitinophagaceae; Flavipsychrobacter
JAEUVZ010000016.1	61	10033	10836	0	MBL7717833.1	JNL72_03280	GCA_016786665.1	alpha/beta hydrolase	Abhydrolase_1	Flavipsychrobacter sp.	Bacteria; Bacteroidetes; Chitinophagia; Chitinophagales; Chitinophagaceae; Flavipsychrobacter
JAEUVZ010000016.1	61	10833	12017	1	MBL7717834.1	JNL72_03285	GCA_016786665.1	DUF4105 domain-containing protein	DUF4105+HCV_core	Flavipsychrobacter sp.	Bacteria; Bacteroidetes; Chitinophagia; Chitinophagales; Chitinophagaceae; Flavipsychrobacter
JAEUVZ010000016.1	61	12081	12836	0	MBL7717835.1	JNL72_03290	GCA_016786665.1	succinate dehydrogenase/fumarate reductase iron-sulfur subunit	Fer2_3+Fer4_17	Flavipsychrobacter sp.	Bacteria; Bacteroidetes; Chitinophagia; Chitinophagales; Chitinophagaceae; Flavipsychrobacter
JAEUVZ010000016.1	61	12883	14859	0	MBL7717836.1	JNL72_03295	GCA_016786665.1	fumarate reductase/succinate dehydrogenase flavoprotein subunit	FAD_binding_2+Succ_DH_flav_C	Flavipsychrobacter sp.	Bacteria; Bacteroidetes; Chitinophagia; Chitinophagales; Chitinophagaceae; Flavipsychrobacter
JAEUVZ010000016.1	61	14892	15560	0	MBL7717837.1	JNL72_03300	GCA_016786665.1	succinate dehydrogenase cytochrome b subunit	-	Flavipsychrobacter sp.	Bacteria; Bacteroidetes; Chitinophagia; Chitinophagales; Chitinophagaceae; Flavipsychrobacter
JAEUVP010000041.1	62	703	1482	0	MBL7707630.1	JNJ86_01090	GCA_016786805.1	SDR family NAD(P)-dependent oxidoreductase	adh_short	Chitinophagaceae bacterium	Bacteria; Bacteroidetes; Chitinophagia; Chitinophagales; Chitinophagaceae
JAEUVP010000041.1	62	1574	4195	0	MBL7707631.1	JNJ86_01095	GCA_016786805.1	gliding motility-associated C-terminal domain-containing protein	PKD_4+PKD_4+CHU_C	Chitinophagaceae bacterium	Bacteria; Bacteroidetes; Chitinophagia; Chitinophagales; Chitinophagaceae
JAEUVP010000041.1	62	4221	5012	0	MBL7707632.1	JNJ86_01100	GCA_016786805.1	alpha/beta hydrolase	Abhydrolase_1	Chitinophagaceae bacterium	Bacteria; Bacteroidetes; Chitinophagia; Chitinophagales; Chitinophagaceae
JAEUVP010000041.1	62	5014	6180	1	MBL7707633.1	JNJ86_01105	GCA_016786805.1	DUF4105 domain-containing protein	DUF4105	Chitinophagaceae bacterium	Bacteria; Bacteroidetes; Chitinophagia; Chitinophagales; Chitinophagaceae
JAEUVP010000041.1	62	6301	7116	0	MBL7707634.1	JNJ86_01110	GCA_016786805.1	energy transducer TonB	TonB_C	Chitinophagaceae bacterium	Bacteria; Bacteroidetes; Chitinophagia; Chitinophagales; Chitinophagaceae
JAEUVP010000041.1	62	7211	8707	0	MBL7707635.1	JNJ86_01115	GCA_016786805.1	IMP dehydrogenase	IMPDH	Chitinophagaceae bacterium	Bacteria; Bacteroidetes; Chitinophagia; Chitinophagales; Chitinophagaceae
JAEUVP010000041.1	62	8749	10800	0	MBL7707636.1	JNJ86_01120	GCA_016786805.1	gliding motility-associated C-terminal domain-containing protein	CHU_C	Chitinophagaceae bacterium	Bacteria; Bacteroidetes; Chitinophagia; Chitinophagales; Chitinophagaceae
ANLA01000040.1	63	533	1402	0	EMQ93763.1	D778_02354	GCA_000348685.1	Membrane protein, putative	DUF808	Xanthomarina gelatinilytica	Bacteria; Bacteroidetes; Flavobacteriia; Flavobacteriales; Flavobacteriaceae; Xanthomarina
ANLA01000040.1	63	1640	2392	0	EMQ93764.1	D778_02355	GCA_000348685.1	CDP-diacylglycerol--serine O-phosphatidyltransferase	CDP-OH_P_transf	Xanthomarina gelatinilytica	Bacteria; Bacteroidetes; Flavobacteriia; Flavobacteriales; Flavobacteriaceae; Xanthomarina
ANLA01000040.1	63	2595	3758	0	EMQ93765.1	D778_02356	GCA_000348685.1	hypothetical protein	PorV	Xanthomarina gelatinilytica	Bacteria; Bacteroidetes; Flavobacteriia; Flavobacteriales; Flavobacteriaceae; Xanthomarina
ANLA01000040.1	63	4161	5345	1	EMQ93766.1	D778_02357	GCA_000348685.1	hypothetical protein	DUF4105	Xanthomarina gelatinilytica	Bacteria; Bacteroidetes; Flavobacteriia; Flavobacteriales; Flavobacteriaceae; Xanthomarina
ANLA01000040.1	63	5497	6888	0	EMQ93767.1	D778_02358	GCA_000348685.1	Bacterial sugar transferase	CoA_binding_3+Bac_transf	Xanthomarina gelatinilytica	Bacteria; Bacteroidetes; Flavobacteriia; Flavobacteriales; Flavobacteriaceae; Xanthomarina
JABSRP010000089.1	64	7418	8260	0	NRA69053.1	HRU19_31570	GCA_013215145.1	prepilin peptidase	A24_N_bact+Peptidase_A24	Pseudobacteriovorax sp.	Bacteria; Proteobacteria; Oligoflexia; Oligoflexales; Pseudobacteriovoracaceae; Pseudobacteriovorax
JABSRP010000089.1	64	8273	9325	0	NRA69054.1	HRU19_31575	GCA_013215145.1	GGDEF domain-containing protein	GGDEF	Pseudobacteriovorax sp.	Bacteria; Proteobacteria; Oligoflexia; Oligoflexales; Pseudobacteriovoracaceae; Pseudobacteriovorax
JABSRP010000089.1	64	9367	9816	0	NRA69055.1	HRU19_31580	GCA_013215145.1	acyl-CoA thioesterase	4HBT	Pseudobacteriovorax sp.	Bacteria; Proteobacteria; Oligoflexia; Oligoflexales; Pseudobacteriovoracaceae; Pseudobacteriovorax
JABSRP010000089.1	64	9851	11167	1	NRA69056.1	HRU19_31585	GCA_013215145.1	DUF4105 domain-containing protein	DUF4105	Pseudobacteriovorax sp.	Bacteria; Proteobacteria; Oligoflexia; Oligoflexales; Pseudobacteriovoracaceae; Pseudobacteriovorax
JABSRP010000089.1	64	11100	11768	0	NRA69057.1	HRU19_31590	GCA_013215145.1	sigma-70 family RNA polymerase sigma factor	-	Pseudobacteriovorax sp.	Bacteria; Proteobacteria; Oligoflexia; Oligoflexales; Pseudobacteriovoracaceae; Pseudobacteriovorax
JAAZFG010000069.1	65	1	1219	0	NLB57084.1	GX805_01195	GCA_012511875.1	carbon starvation protein A	CstA	Gammaproteobacteria bacterium	Bacteria; Proteobacteria; Gammaproteobacteria
JAAZFG010000069.1	65	1297	2415	1	NLB57085.1	GX805_01200	GCA_012511875.1	DUF4105 domain-containing protein	DUF4105	Gammaproteobacteria bacterium	Bacteria; Proteobacteria; Gammaproteobacteria
JAAZFG010000069.1	65	2490	3362	0	NLB57086.1	GX805_01205	GCA_012511875.1	CBS domain-containing protein	CBS+CorC_HlyC	Gammaproteobacteria bacterium	Bacteria; Proteobacteria; Gammaproteobacteria
JAAZFG010000069.1	65	3448	3930	0	NLB57087.1	GX805_01210	GCA_012511875.1	rRNA maturation RNase YbeY	YbeY	Gammaproteobacteria bacterium	Bacteria; Proteobacteria; Gammaproteobacteria
JAAZFG010000069.1	65	3927	4619	0	NLB57088.1	GX805_01215	GCA_012511875.1	PhoH family protein	PhoH	Gammaproteobacteria bacterium	Bacteria; Proteobacteria; Gammaproteobacteria
JAAZAM010000380.1	66	2000	2482	0	NLE32956.1	GX619_08040	GCA_012514325.1	DUF438 domain-containing protein	PAS_10	Bacteroidales bacterium	Bacteria; Bacteroidetes; Bacteroidia; Bacteroidales
JAAZAM010000380.1	66	2576	2764	0	NLE32957.1	GX619_08045	GCA_012514325.1	PspC domain-containing protein	PspC	Bacteroidales bacterium	Bacteria; Bacteroidetes; Bacteroidia; Bacteroidales
JAAZAM010000380.1	66	2896	3126	0	NLE32958.1	GX619_08050	GCA_012514325.1	type II toxin-antitoxin system Phd/YefM family antitoxin	PhdYeFM_antitox	Bacteroidales bacterium	Bacteria; Bacteroidetes; Bacteroidia; Bacteroidales
JAAZAM010000380.1	66	3123	3452	0		GX619_08055	GCA_012514325.1	hypothetical protein		Bacteroidales bacterium	Bacteria; Bacteroidetes; Bacteroidia; Bacteroidales
JAAZAM010000380.1	66	3578	4894	1	NLE32959.1	GX619_08060	GCA_012514325.1	DUF4105 domain-containing protein	DUF4105	Bacteroidales bacterium	Bacteria; Bacteroidetes; Bacteroidia; Bacteroidales
JAAZAM010000380.1	66	4887	6467	0	NLE32960.1	GX619_08065	GCA_012514325.1	alkaline phosphatase family protein	Phosphodiest	Bacteroidales bacterium	Bacteria; Bacteroidetes; Bacteroidia; Bacteroidales
JAAZAM010000380.1	66	6530	9128	0	NLE32961.1	GX619_08070	GCA_012514325.1	preprotein translocase subunit SecA	SecA_DEAD+SecA_PP_bind+P-loop_SecA+SecA_SW	Bacteroidales bacterium	Bacteria; Bacteroidetes; Bacteroidia; Bacteroidales
JAAZAA010000011.1	67	1073	1636	0	NLE84902.1	GX607_00745	GCA_012514535.1	NAD(P)H-dependent oxidoreductase	FMN_red	Myxococcales bacterium	Bacteria; Proteobacteria; Deltaproteobacteria; Myxococcales
JAAZAA010000011.1	67	1650	3440	0	NLE84903.1	GX607_00750	GCA_012514535.1	glycoside hydrolase family 15 protein	TREH_N+Glyco_hydro_15	Myxococcales bacterium	Bacteria; Proteobacteria; Deltaproteobacteria; Myxococcales
JAAZAA010000011.1	67	3461	4435	0	NLE84904.1	GX607_00755	GCA_012514535.1	diguanylate cyclase	cNMP_binding+GGDEF	Myxococcales bacterium	Bacteria; Proteobacteria; Deltaproteobacteria; Myxococcales
JAAZAA010000011.1	67	4588	6003	1	NLE84905.1	GX607_00760	GCA_012514535.1	DUF4105 domain-containing protein	DUF4105	Myxococcales bacterium	Bacteria; Proteobacteria; Deltaproteobacteria; Myxococcales
JAAZAA010000011.1	67	6083	7471	0	NLE84906.1	GX607_00765	GCA_012514535.1	MATE family efflux transporter	MatE+MatE	Myxococcales bacterium	Bacteria; Proteobacteria; Deltaproteobacteria; Myxococcales
JAAZAA010000011.1	67	7993	8316	0	NLE84907.1	GX607_00770	GCA_012514535.1	hypothetical protein	DUF5666	Myxococcales bacterium	Bacteria; Proteobacteria; Deltaproteobacteria; Myxococcales
JAAZAA010000011.1	67	8315	8497	0	NLE84908.1	GX607_00775	GCA_012514535.1	hypothetical protein	-	Myxococcales bacterium	Bacteria; Proteobacteria; Deltaproteobacteria; Myxococcales
JAAYUD010000057.1	68	18767	20908	0	NLI36091.1	GX416_06205	GCA_012517855.1	RNA-binding transcriptional accessory protein	Tex_N+Tex_YqgF+HHH_3+HHH_9+S1	Bacteroidales bacterium	Bacteria; Bacteroidetes; Bacteroidia; Bacteroidales
JAAYUD010000057.1	68	21105	24410	0	NLI36092.1	GX416_06210	GCA_012517855.1	preprotein translocase subunit SecA	SecA_DEAD+SecA_PP_bind+P-loop_SecA+SecA_SW+SEC-C	Bacteroidales bacterium	Bacteria; Bacteroidetes; Bacteroidia; Bacteroidales
JAAYUD010000057.1	68	24529	26097	0	NLI36093.1	GX416_06215	GCA_012517855.1	alkaline phosphatase family protein	Phosphodiest	Bacteroidales bacterium	Bacteria; Bacteroidetes; Bacteroidia; Bacteroidales
JAAYUD010000057.1	68	26094	27281	1	NLI36094.1	GX416_06220	GCA_012517855.1	DUF4105 domain-containing protein	DUF4105	Bacteroidales bacterium	Bacteria; Bacteroidetes; Bacteroidia; Bacteroidales
JAAYUD010000057.1	68	27278	27604	0	NLI36095.1	GX416_06225	GCA_012517855.1	outer membrane protein assembly factor BamE	SmpA_OmlA	Bacteroidales bacterium	Bacteria; Bacteroidetes; Bacteroidia; Bacteroidales
JAAYUD010000057.1	68	27717	28106	0	NLI36096.1	GX416_06230	GCA_012517855.1	ribonuclease E/G	RNase_E_G_Thio	Bacteroidales bacterium	Bacteria; Bacteroidetes; Bacteroidia; Bacteroidales
REDT01000048.1	69	362	886	0	TVR36326.1	EA390_00745	GCA_007693295.1	thioredoxin family protein	Thioredoxin_2	Balneolaceae bacterium	Bacteria; Balneolota; Balneolia; Balneolales; Balneolaceae
REDT01000048.1	69	909	2024	0	TVR36327.1	EA390_00750	GCA_007693295.1	DUF3179 domain-containing protein	DUF3179	Balneolaceae bacterium	Bacteria; Balneolota; Balneolia; Balneolales; Balneolaceae
REDT01000048.1	69	2008	3009	0	TVR36328.1	EA390_00755	GCA_007693295.1	hypothetical protein	Phenol_MetA_deg	Balneolaceae bacterium	Bacteria; Balneolota; Balneolia; Balneolales; Balneolaceae
REDT01000048.1	69	3223	4416	1	TVR36329.1	EA390_00760	GCA_007693295.1	DUF4105 domain-containing protein	DUF4105	Balneolaceae bacterium	Bacteria; Balneolota; Balneolia; Balneolales; Balneolaceae
REDV01000083.1	70	73916	74704	0	TVR39201.1	EA392_07495	GCA_007695365.1	5'/3'-nucleotidase SurE	SurE	Cryomorphaceae bacterium	Bacteria; Bacteroidetes; Flavobacteriia; Flavobacteriales; Cryomorphaceae
REDV01000083.1	70	74820	76514	0	TVR39175.1	EA392_07500	GCA_007695365.1	glutamate formimidoyltransferase	FTCD_N+FTCD+FTCD_C	Cryomorphaceae bacterium	Bacteria; Bacteroidetes; Flavobacteriia; Flavobacteriales; Cryomorphaceae
REDV01000083.1	70	76575	78866	0	TVR39176.1	EA392_07505	GCA_007695365.1	hypothetical protein	Patatin	Cryomorphaceae bacterium	Bacteria; Bacteroidetes; Flavobacteriia; Flavobacteriales; Cryomorphaceae
REDV01000083.1	70	78906	80078	1	TVR39177.1	EA392_07510	GCA_007695365.1	DUF4105 domain-containing protein	DUF4105	Cryomorphaceae bacterium	Bacteria; Bacteroidetes; Flavobacteriia; Flavobacteriales; Cryomorphaceae
REDV01000083.1	70	80080	80418	0	TVR39178.1	EA392_07515	GCA_007695365.1	translation initiation factor	SUI1	Cryomorphaceae bacterium	Bacteria; Bacteroidetes; Flavobacteriia; Flavobacteriales; Cryomorphaceae
REDV01000083.1	70	80420	81586	0	TVR39179.1	EA392_07520	GCA_007695365.1	RNA methyltransferase	THUMP+UPF0020	Cryomorphaceae bacterium	Bacteria; Bacteroidetes; Flavobacteriia; Flavobacteriales; Cryomorphaceae
REDV01000083.1	70	81572	82096	0	TVR39180.1	EA392_07525	GCA_007695365.1	NAD(P)H-dependent oxidoreductase	FMN_red	Cryomorphaceae bacterium	Bacteria; Bacteroidetes; Flavobacteriia; Flavobacteriales; Cryomorphaceae
JABDKT010000254.1	71	4995	5735	0	NND64014.1	HKN48_12560	GCA_013002065.1	LPS export ABC transporter ATP-binding protein	ABC_tran	Flavobacteriaceae bacterium	Bacteria; Bacteroidetes; Flavobacteriia; Flavobacteriales; Flavobacteriaceae
JABDKT010000254.1	71	5732	6493	0	NND64015.1	HKN48_12565	GCA_013002065.1	phosphatidylserine synthase	CDP-OH_P_transf	Flavobacteriaceae bacterium	Bacteria; Bacteroidetes; Flavobacteriia; Flavobacteriales; Flavobacteriaceae
JABDKT010000254.1	71	6703	7689	0	NND64016.1	HKN48_12570	GCA_013002065.1	PorV/PorQ family protein	PorV	Flavobacteriaceae bacterium	Bacteria; Bacteroidetes; Flavobacteriia; Flavobacteriales; Flavobacteriaceae
JABDKT010000254.1	71	7731	8302	1	NND64017.1	HKN48_12575	GCA_013002065.1	DUF4105 domain-containing protein	DUF4105	Flavobacteriaceae bacterium	Bacteria; Bacteroidetes; Flavobacteriia; Flavobacteriales; Flavobacteriaceae
JABDKO010000240.1	72	1425	2381	0	NND72606.1	HKN43_13600	GCA_013002165.1	universal stress protein	Usp+Usp	Rhodothermales bacterium	Bacteria; Rhodothermaeota; Rhodothermia; Rhodothermales
JABDKO010000240.1	72	2540	4204	0	NND72607.1	HKN43_13605	GCA_013002165.1	AAA family ATPase	AAA_31	Rhodothermales bacterium	Bacteria; Rhodothermaeota; Rhodothermia; Rhodothermales
JABDKO010000240.1	72	4417	6585	0	NND72608.1	HKN43_13610	GCA_013002165.1	TonB family protein	PEGA+PEGA+PEGA+TonB_C	Rhodothermales bacterium	Bacteria; Rhodothermaeota; Rhodothermia; Rhodothermales
JABDKO010000240.1	72	6607	7689	1	NND72609.1	HKN43_13615	GCA_013002165.1	DUF4105 domain-containing protein	DUF4105+DUF6541	Rhodothermales bacterium	Bacteria; Rhodothermaeota; Rhodothermia; Rhodothermales
JABDKO010000240.1	72	7928	8767	0	NND72610.1	HKN43_13620	GCA_013002165.1	endonuclease III	HhH-GPD+EndIII_4Fe-2S	Rhodothermales bacterium	Bacteria; Rhodothermaeota; Rhodothermia; Rhodothermales
JABDKO010000240.1	72	8781	10316	0	NND72611.1	HKN43_13625	GCA_013002165.1	2,3-bisphosphoglycerate-independent phosphoglycerate mutase	Metalloenzyme+iPGM_N+Metalloenzyme	Rhodothermales bacterium	Bacteria; Rhodothermaeota; Rhodothermia; Rhodothermales
JABDKO010000240.1	72	10318	12123	0	NND72612.1	HKN43_13630	GCA_013002165.1	signal peptide peptidase SppA	Peptidase_S49+Peptidase_S49	Rhodothermales bacterium	Bacteria; Rhodothermaeota; Rhodothermia; Rhodothermales
JABDLO010000131.1	73	3962	4996	0	NNF33641.1	HKN68_06010	GCA_013002995.1	DUF4249 family protein	DUF4249	Saprospiraceae bacterium	Bacteria; Bacteroidetes; Saprospiria; Saprospirales; Saprospiraceae
JABDLO010000131.1	73	5156	5827	0	NNF33642.1	HKN68_06015	GCA_013002995.1	hypothetical protein	Spermine_synth	Saprospiraceae bacterium	Bacteria; Bacteroidetes; Saprospiria; Saprospirales; Saprospiraceae
JABDLO010000131.1	73	5869	6477	0	NNF33643.1	HKN68_06020	GCA_013002995.1	hypothetical protein	-	Saprospiraceae bacterium	Bacteria; Bacteroidetes; Saprospiria; Saprospirales; Saprospiraceae
JABDLO010000131.1	73	6575	7747	1	NNF33644.1	HKN68_06025	GCA_013002995.1	DUF4105 domain-containing protein	DUF4105	Saprospiraceae bacterium	Bacteria; Bacteroidetes; Saprospiria; Saprospirales; Saprospiraceae
JABDLO010000131.1	73	7872	8450	0	NNF33645.1	HKN68_06030	GCA_013002995.1	TIGR00730 family Rossman fold protein	Lysine_decarbox	Saprospiraceae bacterium	Bacteria; Bacteroidetes; Saprospiria; Saprospirales; Saprospiraceae
JABDLO010000131.1	73	8460	9239	0	NNF33646.1	HKN68_06035	GCA_013002995.1	hypothetical protein	DUF6503	Saprospiraceae bacterium	Bacteria; Bacteroidetes; Saprospiria; Saprospirales; Saprospiraceae
JABDLO010000131.1	73	9240	10502	0	NNF33647.1	HKN68_06040	GCA_013002995.1	sigma-70 family RNA polymerase sigma factor	Sigma70_r2+Sigma70_r4_2+DUF6596	Saprospiraceae bacterium	Bacteria; Bacteroidetes; Saprospiria; Saprospirales; Saprospiraceae
JABSSV010000224.1	74	2203	3495	0	NRB71626.1	HRU51_06905	GCA_013213875.1	glutamyl-tRNA reductase	GlutR_N+Shikimate_DH+GlutR_dimer	Xanthomonadales bacterium	Bacteria; Proteobacteria; Gammaproteobacteria; Xanthomonadales
JABSSV010000224.1	74	3492	4586	0	NRB71627.1	HRU51_06910	GCA_013213875.1	peptide chain release factor 1	PCRF+RF-1	Xanthomonadales bacterium	Bacteria; Proteobacteria; Gammaproteobacteria; Xanthomonadales
JABSSV010000224.1	74	4583	5092	0	NRB71628.1	HRU51_06915	GCA_013213875.1	histidine phosphatase family protein	His_Phos_1	Xanthomonadales bacterium	Bacteria; Proteobacteria; Gammaproteobacteria; Xanthomonadales
JABSSV010000224.1	74	5067	6302	1	NRB71629.1	HRU51_06920	GCA_013213875.1	DUF4105 domain-containing protein	DUF4105	Xanthomonadales bacterium	Bacteria; Proteobacteria; Gammaproteobacteria; Xanthomonadales
JABSSV010000224.1	74	6274	7131	0	NRB71630.1	HRU51_06925	GCA_013213875.1	CBS domain-containing protein	CBS+CBS+CorC_HlyC	Xanthomonadales bacterium	Bacteria; Proteobacteria; Gammaproteobacteria; Xanthomonadales
JABSSV010000224.1	74	7238	7726	0	NRB71631.1	HRU51_06930	GCA_013213875.1	rRNA maturation RNase YbeY	YbeY	Xanthomonadales bacterium	Bacteria; Proteobacteria; Gammaproteobacteria; Xanthomonadales
JABSSV010000224.1	74	7689	8672	0	NRB71632.1	HRU51_06935	GCA_013213875.1	PhoH family protein	PhoH	Xanthomonadales bacterium	Bacteria; Proteobacteria; Gammaproteobacteria; Xanthomonadales
QXCW01000002.1	75	2340791	2341531	0	RIA10243.1	OE09_2098	GCA_003550275.1	lipopolysaccharide export system ATP-binding protein	ABC_tran	Flavobacteriaceae bacterium MAR_2010_72	Bacteria; Bacteroidetes; Flavobacteriia; Flavobacteriales; Flavobacteriaceae
QXCW01000002.1	75	2341598	2342356	0	RIA10244.1	OE09_2099	GCA_003550275.1	CDP-diacylglycerol--serine O-phosphatidyltransferase	-	Flavobacteriaceae bacterium MAR_2010_72	Bacteria; Bacteroidetes; Flavobacteriia; Flavobacteriales; Flavobacteriaceae
QXCW01000002.1	75	2342480	2343547	0	RIA10245.1	OE09_2100	GCA_003550275.1	hypothetical protein	PorV	Flavobacteriaceae bacterium MAR_2010_72	Bacteria; Bacteroidetes; Flavobacteriia; Flavobacteriales; Flavobacteriaceae
QXCW01000002.1	75	2343557	2344717	1	RIA10246.1	OE09_2101	GCA_003550275.1	uncharacterized protein DUF4105	DUF4105	Flavobacteriaceae bacterium MAR_2010_72	Bacteria; Bacteroidetes; Flavobacteriia; Flavobacteriales; Flavobacteriaceae
QXCW01000002.1	75	2344772	2346166	0	RIA10247.1	OE09_2102	GCA_003550275.1	exopolysaccharide biosynthesis polyprenyl glycosylphosphotransferase	CoA_binding_3+Bac_transf	Flavobacteriaceae bacterium MAR_2010_72	Bacteria; Bacteroidetes; Flavobacteriia; Flavobacteriales; Flavobacteriaceae
QXCW01000002.1	75	2346224	2347234	0	RIA10248.1	OE09_2103	GCA_003550275.1	glycosyltransferase involved in cell wall biosynthesis	Glycos_transf_1	Flavobacteriaceae bacterium MAR_2010_72	Bacteria; Bacteroidetes; Flavobacteriia; Flavobacteriales; Flavobacteriaceae
QXCW01000002.1	75	2347194	2348558	0	RIA10249.1	OE09_2104	GCA_003550275.1	O-antigen ligase-like membrane protein	Wzy_C	Flavobacteriaceae bacterium MAR_2010_72	Bacteria; Bacteroidetes; Flavobacteriia; Flavobacteriales; Flavobacteriaceae
RPFJ01000012.1	76	1865	3061	0	RPD96173.1	EGM88_10415	GCA_003813905.1	glycosyltransferase WbuB	Glyco_transf_4+Glycos_transf_1	Aureibaculum marinum	Bacteria; Bacteroidetes; Flavobacteriia; Flavobacteriales; Flavobacteriaceae; Aureibaculum
RPFJ01000012.1	76	3039	4028	0	RPD96174.1	EGM88_10420	GCA_003813905.1	glycosyltransferase family 4 protein	Glycos_transf_4	Aureibaculum marinum	Bacteria; Bacteroidetes; Flavobacteriia; Flavobacteriales; Flavobacteriaceae; Aureibaculum
RPFJ01000012.1	76	4147	6036	0	RPD96175.1	EGM88_10425	GCA_003813905.1	polysaccharide biosynthesis protein	MARVEL+Polysacc_synt_2	Aureibaculum marinum	Bacteria; Bacteroidetes; Flavobacteriia; Flavobacteriales; Flavobacteriaceae; Aureibaculum
RPFJ01000012.1	76	6045	7223	1	RPD96176.1	EGM88_10430	GCA_003813905.1	DUF4105 domain-containing protein	DUF4105	Aureibaculum marinum	Bacteria; Bacteroidetes; Flavobacteriia; Flavobacteriales; Flavobacteriaceae; Aureibaculum
RPFJ01000012.1	76	7272	8432	0	RPD96208.1	EGM88_10435	GCA_003813905.1	hypothetical protein	PorV	Aureibaculum marinum	Bacteria; Bacteroidetes; Flavobacteriia; Flavobacteriales; Flavobacteriaceae; Aureibaculum
RPFJ01000012.1	76	8511	9200	0	RPD96177.1	EGM88_10440	GCA_003813905.1	ABC transporter ATP-binding protein	ABC_tran	Aureibaculum marinum	Bacteria; Bacteroidetes; Flavobacteriia; Flavobacteriales; Flavobacteriaceae; Aureibaculum
RPFJ01000012.1	76	9591	10787	0	RPD96178.1	EGM88_10445	GCA_003813905.1	ADP-forming succinate--CoA ligase subunit beta	ATP-grasp_2+Ligase_CoA	Aureibaculum marinum	Bacteria; Bacteroidetes; Flavobacteriia; Flavobacteriales; Flavobacteriaceae; Aureibaculum
CP007627.1	77	2379633	2380448	0	AIJ38644.1	FPSM_02149	GCA_000739395.1	Lysozyme M1 precursor	Glyco_hydro_25	Flavobacterium psychrophilum	Bacteria; Bacteroidota; Flavobacteriia; Flavobacteriales; Flavobacteriaceae; Flavobacterium
CP007627.1	77	2380456	2381169	0	AIJ38645.1	FPSM_02150	GCA_000739395.1	CDP-diacylglycerol--serine O-phosphatidyltransferase	CDP-OH_P_transf	Flavobacterium psychrophilum	Bacteria; Bacteroidota; Flavobacteriia; Flavobacteriales; Flavobacteriaceae; Flavobacterium
CP007627.1	77	2381169	2382353	0	AIJ38646.1	FPSM_02151	GCA_000739395.1	hypothetical protein	PorV	Flavobacterium psychrophilum	Bacteria; Bacteroidota; Flavobacteriia; Flavobacteriales; Flavobacteriaceae; Flavobacterium
CP007627.1	77	2382364	2383464	1	AIJ38647.1	FPSM_02152	GCA_000739395.1	Putative membrane spanning protein	DUF4105	Flavobacterium psychrophilum	Bacteria; Bacteroidota; Flavobacteriia; Flavobacteriales; Flavobacteriaceae; Flavobacterium
CP007627.1	77	2383587	2384309	0	AIJ38648.1	FPSM_02153	GCA_000739395.1	Putative membrane spanning protein	DUF4184	Flavobacterium psychrophilum	Bacteria; Bacteroidota; Flavobacteriia; Flavobacteriales; Flavobacteriaceae; Flavobacterium
CP007627.1	77	2384492	2385397	0	AIJ38649.1	FPSM_02154	GCA_000739395.1	Hydrolase	Peptidase_S9	Flavobacterium psychrophilum	Bacteria; Bacteroidota; Flavobacteriia; Flavobacteriales; Flavobacteriaceae; Flavobacterium
CP007627.1	77	2385457	2386854	0	AIJ38650.1	FPSM_02155	GCA_000739395.1	Undecaprenyl-phosphate galactosephosphotransferase	Bac_transf	Flavobacterium psychrophilum	Bacteria; Bacteroidota; Flavobacteriia; Flavobacteriales; Flavobacteriaceae; Flavobacterium
LICC01000016.1	78	28667	29407	0	KRO67254.1	ABR84_08900	GCA_001438125.1	ABC transporter ATP-binding protein	ABC_tran	Cryomorphaceae bacterium BACL21 MAG-121220-bin10	Bacteria; Bacteroidetes; Flavobacteriia; Flavobacteriales; Cryomorphaceae
LICC01000016.1	78	29421	30182	0	KRO67255.1	ABR84_08905	GCA_001438125.1	phosphatidylserine synthase	CDP-OH_P_transf	Cryomorphaceae bacterium BACL21 MAG-121220-bin10	Bacteria; Bacteroidetes; Flavobacteriia; Flavobacteriales; Cryomorphaceae
LICC01000016.1	78	30297	31367	0	KRO67256.1	ABR84_08910	GCA_001438125.1	hypothetical protein	PorV	Cryomorphaceae bacterium BACL21 MAG-121220-bin10	Bacteria; Bacteroidetes; Flavobacteriia; Flavobacteriales; Cryomorphaceae
LICC01000016.1	78	31383	32600	1	KRO67257.1	ABR84_08915	GCA_001438125.1	hypothetical protein	DUF4105	Cryomorphaceae bacterium BACL21 MAG-121220-bin10	Bacteria; Bacteroidetes; Flavobacteriia; Flavobacteriales; Cryomorphaceae
LICC01000016.1	78	32897	33202	0		ABR84_08920	GCA_001438125.1	COORDINATES: ab initio prediction:GeneMarkS+		Cryomorphaceae bacterium BACL21 MAG-121220-bin10	Bacteria; Bacteroidetes; Flavobacteriia; Flavobacteriales; Cryomorphaceae
LNFQ01000037.1	79	1	154	0	KXK42736.1	UZ11_BCD004001116	GCA_001567165.1	hypothetical protein	-	Bacteroidetes bacterium OLB11	Bacteria; Bacteroidetes
LNFQ01000037.1	79	151	828	0	KXK42737.1	UZ11_BCD004001117	GCA_001567165.1	membrane protein	EamA	Bacteroidetes bacterium OLB11	Bacteria; Bacteroidetes
LNFQ01000037.1	79	945	2411	0	KXK42738.1	UZ11_BCD004001118	GCA_001567165.1	inosine 5'-monophosphate dehydrogenase	IMPDH	Bacteroidetes bacterium OLB11	Bacteria; Bacteroidetes
LNFQ01000037.1	79	2466	3602	1	KXK42739.1	UZ11_BCD004001119	GCA_001567165.1	membrane protein	DUF4105	Bacteroidetes bacterium OLB11	Bacteria; Bacteroidetes
LNFQ01000037.1	79	3599	4480	0	KXK42740.1	UZ11_BCD004001120	GCA_001567165.1	alpha/beta hydrolase fold protein	Abhydrolase_1	Bacteroidetes bacterium OLB11	Bacteria; Bacteroidetes
LNFQ01000037.1	79	4477	6342	0	KXK42741.1	UZ11_BCD004001121	GCA_001567165.1	PKD domain-containing protein	PKD+PKD_4+CHU_C	Bacteroidetes bacterium OLB11	Bacteria; Bacteroidetes
LNFQ01000037.1	79	6354	7124	0	KXK42742.1	UZ11_BCD004001122	GCA_001567165.1	short-chain alcohol dehydrogenase	adh_short	Bacteroidetes bacterium OLB11	Bacteria; Bacteroidetes
SSEV01000004.1	80	6433	7440	0	TXH77884.1	E6Q88_00250	GCA_008015095.1	PhoH family protein	PhoH	Xanthomonadaceae bacterium	Bacteria; Proteobacteria; Gammaproteobacteria; Xanthomonadales; Xanthomonadaceae
SSEV01000004.1	80	7590	8081	0	TXH77885.1	E6Q88_00255	GCA_008015095.1	rRNA maturation RNase YbeY	YbeY	Xanthomonadaceae bacterium	Bacteria; Proteobacteria; Gammaproteobacteria; Xanthomonadales; Xanthomonadaceae
SSEV01000004.1	80	8240	9175	0	TXH77890.1	E6Q88_00260	GCA_008015095.1	CBS domain-containing protein	CBS+CBS+CorC_HlyC	Xanthomonadaceae bacterium	Bacteria; Proteobacteria; Gammaproteobacteria; Xanthomonadales; Xanthomonadaceae
SSEV01000004.1	80	9185	10411	1	TXH77886.1	E6Q88_00265	GCA_008015095.1	DUF4105 domain-containing protein	DUF4105	Xanthomonadaceae bacterium	Bacteria; Proteobacteria; Gammaproteobacteria; Xanthomonadales; Xanthomonadaceae
SSEV01000004.1	80	10529	10854	0	TXH77887.1	E6Q88_00270	GCA_008015095.1	magnesium and cobalt transport protein CorA	CorA	Xanthomonadaceae bacterium	Bacteria; Proteobacteria; Gammaproteobacteria; Xanthomonadales; Xanthomonadaceae
PGZA01000096.1	81	275	1183	0	PKM02881.1	CVV16_10710	GCA_002839965.1	ABC transporter permease	ABC2_membrane	Gammaproteobacteria bacterium HGW-Gammaproteobacteria-6	Bacteria; Proteobacteria; Gammaproteobacteria
PGZA01000096.1	81	1174	1485	0	PKM02882.1	CVV16_10715	GCA_002839965.1	hypothetical protein	Inhibitor_I78	Gammaproteobacteria bacterium HGW-Gammaproteobacteria-6	Bacteria; Proteobacteria; Gammaproteobacteria
PGZA01000096.1	81	1632	2483	0	PKM02883.1	CVV16_10720	GCA_002839965.1	magnesium/cobalt efflux protein	CBS+CBS+CorC_HlyC	Gammaproteobacteria bacterium HGW-Gammaproteobacteria-6	Bacteria; Proteobacteria; Gammaproteobacteria
PGZA01000096.1	81	2428	3663	1	PKM02884.1	CVV16_10725	GCA_002839965.1	hypothetical protein	DUF4105	Gammaproteobacteria bacterium HGW-Gammaproteobacteria-6	Bacteria; Proteobacteria; Gammaproteobacteria
PGZA01000096.1	81	3787	4536	0	PKM02885.1	CVV16_10730	GCA_002839965.1	hypothetical protein	AhpC-TSA	Gammaproteobacteria bacterium HGW-Gammaproteobacteria-6	Bacteria; Proteobacteria; Gammaproteobacteria
PGZA01000096.1	81	4445	5533	0	PKM02886.1	CVV16_10735	GCA_002839965.1	hypothetical protein	AstE_AspA	Gammaproteobacteria bacterium HGW-Gammaproteobacteria-6	Bacteria; Proteobacteria; Gammaproteobacteria
PHAZ01000019.1	82	5273	7528	0	PKN27229.1	CVU65_03140	GCA_002841825.1	NAD-dependent DNA ligase LigA	DNA_ligase_aden+DNA_ligase_OB+HHH_2+BRCT	Deltaproteobacteria bacterium HGW-Deltaproteobacteria-22	Bacteria; Proteobacteria; Deltaproteobacteria
PHAZ01000019.1	82	7525	8214	0	PKN27230.1	CVU65_03145	GCA_002841825.1	hypothetical protein	ZnR	Deltaproteobacteria bacterium HGW-Deltaproteobacteria-22	Bacteria; Proteobacteria; Deltaproteobacteria
PHAZ01000019.1	82	8222	11167	0	PKN27231.1	CVU65_03150	GCA_002841825.1	hypothetical protein	PDZ_2+Peptidase_S41	Deltaproteobacteria bacterium HGW-Deltaproteobacteria-22	Bacteria; Proteobacteria; Deltaproteobacteria
PHAZ01000019.1	82	11164	12450	1	PKN27232.1	CVU65_03155	GCA_002841825.1	hypothetical protein	DUF4105	Deltaproteobacteria bacterium HGW-Deltaproteobacteria-22	Bacteria; Proteobacteria; Deltaproteobacteria
PHAZ01000019.1	82	12596	15052	0	PKN27233.1	CVU65_03160	GCA_002841825.1	DNA topoisomerase (ATP-hydrolyzing) subunit B	His-Kinase+DNA_gyraseB+Toprim+GyrB_insert+DNA_gyraseB_C	Deltaproteobacteria bacterium HGW-Deltaproteobacteria-22	Bacteria; Proteobacteria; Deltaproteobacteria
PHAZ01000019.1	82	15045	15827	0	PKN27234.1	CVU65_03165	GCA_002841825.1	hypothetical protein	-	Deltaproteobacteria bacterium HGW-Deltaproteobacteria-22	Bacteria; Proteobacteria; Deltaproteobacteria
PHAZ01000019.1	82	15834	18011	0	PKN27235.1	CVU65_03170	GCA_002841825.1	hypothetical protein	STY-kinase	Deltaproteobacteria bacterium HGW-Deltaproteobacteria-22	Bacteria; Proteobacteria; Deltaproteobacteria
SEFT01000011.1	83	114771	116672	0	RYD56490.1	EOP56_12410	GCA_004144175.1	T9SS type B sorting domain-containing protein	PKD_4+PKD_4+CHU_C	Sphingobacteriales bacterium	Bacteria; Bacteroidetes; Sphingobacteriia; Sphingobacteriales
SEFT01000011.1	83	116763	118661	0	RYD56491.1	EOP56_12415	GCA_004144175.1	PKD domain-containing protein	PKD_4+PKD_4+PKD_4+CHU_C	Sphingobacteriales bacterium	Bacteria; Bacteroidetes; Sphingobacteriia; Sphingobacteriales
SEFT01000011.1	83	118675	119475	0	RYD56492.1	EOP56_12420	GCA_004144175.1	alpha/beta hydrolase	Abhydrolase_1	Sphingobacteriales bacterium	Bacteria; Bacteroidetes; Sphingobacteriia; Sphingobacteriales
SEFT01000011.1	83	119475	120641	1	RYD56493.1	EOP56_12425	GCA_004144175.1	DUF4105 domain-containing protein	DUF4105	Sphingobacteriales bacterium	Bacteria; Bacteroidetes; Sphingobacteriia; Sphingobacteriales
SEFT01000011.1	83	120721	121497	0	RYD56494.1	EOP56_12430	GCA_004144175.1	succinate dehydrogenase/fumarate reductase iron-sulfur subunit	Fer2_3+Fer4_8	Sphingobacteriales bacterium	Bacteria; Bacteroidetes; Sphingobacteriia; Sphingobacteriales
SEFT01000011.1	83	121597	123573	0	RYD56495.1	EOP56_12435	GCA_004144175.1	fumarate reductase/succinate dehydrogenase flavoprotein subunit	FAD_binding_2+Succ_DH_flav_C	Sphingobacteriales bacterium	Bacteria; Bacteroidetes; Sphingobacteriia; Sphingobacteriales
SEFT01000011.1	83	123607	124275	0	RYD56496.1	EOP56_12440	GCA_004144175.1	succinate dehydrogenase cytochrome b subunit	-	Sphingobacteriales bacterium	Bacteria; Bacteroidetes; Sphingobacteriia; Sphingobacteriales
SEFP01000002.1	84	479735	480571	0	RYD52075.1	EOP52_07815	GCA_004144185.1	SDR family NAD(P)-dependent oxidoreductase	adh_short	Sphingobacteriales bacterium	Bacteria; Bacteroidetes; Sphingobacteriia; Sphingobacteriales
SEFP01000002.1	84	480525	482465	0	RYD52076.1	EOP52_07820	GCA_004144185.1	PKD domain-containing protein	PKD_4+PKD_4+CHU_C	Sphingobacteriales bacterium	Bacteria; Bacteroidetes; Sphingobacteriia; Sphingobacteriales
SEFP01000002.1	84	482477	483289	0	RYD52077.1	EOP52_07825	GCA_004144185.1	alpha/beta hydrolase	Abhydrolase_1	Sphingobacteriales bacterium	Bacteria; Bacteroidetes; Sphingobacteriia; Sphingobacteriales
SEFP01000002.1	84	483309	484433	1	RYD52078.1	EOP52_07830	GCA_004144185.1	DUF4105 domain-containing protein	DUF4105	Sphingobacteriales bacterium	Bacteria; Bacteroidetes; Sphingobacteriia; Sphingobacteriales
SEFP01000002.1	84	484553	485326	0	RYD52079.1	EOP52_07835	GCA_004144185.1	succinate dehydrogenase/fumarate reductase iron-sulfur subunit	Fer2_3	Sphingobacteriales bacterium	Bacteria; Bacteroidetes; Sphingobacteriia; Sphingobacteriales
SEFP01000002.1	84	485345	487327	0	RYD52080.1	EOP52_07840	GCA_004144185.1	fumarate reductase/succinate dehydrogenase flavoprotein subunit	FAD_binding_2+Succ_DH_flav_C	Sphingobacteriales bacterium	Bacteria; Bacteroidetes; Sphingobacteriia; Sphingobacteriales
SEFP01000002.1	84	487379	488119	0	RYD52081.1	EOP52_07845	GCA_004144185.1	succinate dehydrogenase cytochrome b subunit	-	Sphingobacteriales bacterium	Bacteria; Bacteroidetes; Sphingobacteriia; Sphingobacteriales
SEFO01000180.1	85	1	348	0	RYE22913.1	EOP51_12035	GCA_004144275.1	IMP dehydrogenase	IMPDH	Sphingobacteriales bacterium	Bacteria; Bacteroidetes; Sphingobacteriia; Sphingobacteriales
SEFO01000180.1	85	445	1596	1	RYE22914.1	EOP51_12040	GCA_004144275.1	DUF4105 domain-containing protein	DUF4105	Sphingobacteriales bacterium	Bacteria; Bacteroidetes; Sphingobacteriia; Sphingobacteriales
SEFO01000180.1	85	1618	2418	0	RYE22915.1	EOP51_12045	GCA_004144275.1	alpha/beta hydrolase	Abhydrolase_1	Sphingobacteriales bacterium	Bacteria; Bacteroidetes; Sphingobacteriia; Sphingobacteriales
SEFO01000180.1	85	2461	5064	0	RYE22916.1	EOP51_12050	GCA_004144275.1	PKD domain-containing protein	PKD_4+PKD_4+CHU_C	Sphingobacteriales bacterium	Bacteria; Bacteroidetes; Sphingobacteriia; Sphingobacteriales
SEFO01000180.1	85	5103	7668	0	RYE22917.1	EOP51_12055	GCA_004144275.1	PKD domain-containing protein	PKD_4+PKD	Sphingobacteriales bacterium	Bacteria; Bacteroidetes; Sphingobacteriia; Sphingobacteriales
JAFWVM010000002.1	86	1	3297	0	MBR3283702.1	IKI60_00050	GCA_017523985.1	preprotein translocase subunit SecA	SecA_DEAD+SecA_PP_bind+P-loop_SecA+SecA_SW	Alloprevotella sp.	Bacteria; Bacteroidetes; Bacteroidia; Bacteroidales; Prevotellaceae; Alloprevotella
JAFWVM010000002.1	86	3355	4638	1	MBR3283703.1	IKI60_00055	GCA_017523985.1	DUF4105 domain-containing protein	DUF4105	Alloprevotella sp.	Bacteria; Bacteroidetes; Bacteroidia; Bacteroidales; Prevotellaceae; Alloprevotella
JAFWVM010000002.1	86	4762	5133	0	MBR3283704.1	IKI60_00060	GCA_017523985.1	DMT family protein	DMT_6	Alloprevotella sp.	Bacteria; Bacteroidetes; Bacteroidia; Bacteroidales; Prevotellaceae; Alloprevotella
JAFWVM010000002.1	86	5130	6392	0	MBR3283705.1	IKI60_00065	GCA_017523985.1	ABC transporter permease	ABC2_membrane_3	Alloprevotella sp.	Bacteria; Bacteroidetes; Bacteroidia; Bacteroidales; Prevotellaceae; Alloprevotella
JAFWVM010000002.1	86	6712	7245	0	MBR3283706.1	IKI60_00070	GCA_017523985.1	UpxY family transcription antiterminator	-	Alloprevotella sp.	Bacteria; Bacteroidetes; Bacteroidia; Bacteroidales; Prevotellaceae; Alloprevotella
VGVM01000015.1	87	39445	39945	0	MBM4193723.1	FJ202_04995	GCA_016874035.1	YajQ family cyclic di-GMP-binding protein	DUF520	Gemmatimonadetes bacterium	Bacteria; Gemmatimonadetes
VGVM01000015.1	87	39822	41321	0	MBM4193724.1	FJ202_05000	GCA_016874035.1	30S ribosomal protein S12 methylthiotransferase RimO	UPF0004+Radical_SAM+TRAM_2	Gemmatimonadetes bacterium	Bacteria; Gemmatimonadetes
VGVM01000015.1	87	41285	42712	0	MBM4193725.1	FJ202_05005	GCA_016874035.1	SpoIID/LytB domain-containing protein	SpoIID	Gemmatimonadetes bacterium	Bacteria; Gemmatimonadetes
VGVM01000015.1	87	42717	44012	1	MBM4193726.1	FJ202_05010	GCA_016874035.1	DUF4105 domain-containing protein	DUF4105	Gemmatimonadetes bacterium	Bacteria; Gemmatimonadetes
VGVM01000015.1	87	44020	45945	0	MBM4193727.1	FJ202_05015	GCA_016874035.1	hydantoinase/oxoprolinase family protein	Hydant_A_N+Hydantoinase_A	Gemmatimonadetes bacterium	Bacteria; Gemmatimonadetes
VGVM01000015.1	87	45942	46568	0	MBM4193728.1	FJ202_05020	GCA_016874035.1	hydantoinase B/oxoprolinase family protein	Hydantoinase_B	Gemmatimonadetes bacterium	Bacteria; Gemmatimonadetes
JAFUKZ010000138.1	88	45752	47215	0	MBQ7852705.1	IJ342_07545	GCA_017483335.1	hypothetical protein	-	Muribaculaceae bacterium	Bacteria; Bacteroidetes; Bacteroidia; Bacteroidales; Muribaculaceae
JAFUKZ010000138.1	88	47212	47949	0	MBQ7852706.1	IJ342_07550	GCA_017483335.1	glycosyltransferase	Glycos_transf_2	Muribaculaceae bacterium	Bacteria; Bacteroidetes; Bacteroidia; Bacteroidales; Muribaculaceae
JAFUKZ010000138.1	88	47958	48854	0	MBQ7852707.1	IJ342_07555	GCA_017483335.1	NAD-dependent epimerase/dehydratase family protein	Epimerase	Muribaculaceae bacterium	Bacteria; Bacteroidetes; Bacteroidia; Bacteroidales; Muribaculaceae
[truncated: 1,148 more rows]

## Sheet: DUF4105b
S4D Table. Genomic context of each DUF4150 (Firmicutes) homolog.
[truncated: 811 more rows]

## Sheet: YiiX
S4E Table. Genomic context of each YiiX homolog.
[truncated: 631 more rows]

[truncated: 2 more sheets: LRAT, unclassified]
