# Supplementary material for: Systematic identification of Salmonella T6SS effectors uncovers diverse new families and lipid-targeting activities
Source: PLoS Biol. 2026 Mar 17;24(3):e3003680. doi: 10.1371/journal.pbio.3003680 (PMC12994826; doi:10.1371/journal.pbio.3003680)
Supplement: S5 Table — (A) MRM transition for LC-MS/MS method of phospholipids and lysophospholipids. (B) Internal standard used for lipidomics analysis in negative mode. (C) Statistically altered lipids between E. coli expressing Tox-Act1WT and Tox-Act1C151A. (D) Full dataset of identified lipids in E. coli expressing Tox-Act1WT or Tox-Act1C151A. (XLSX) [file pbio.3003680.s013.xlsx]

## Sheet: S5A Table
S5A Table. MRM transition for LC-MS/MS method of phospholipids and lysophospholipids.
Compound	MRM (m/z)	CE (eV)	Dwell Time (ms)
PG 16:0-18:1	747.52>281.30	41	20
LPG 16:0	483.30>255.20	26	20
LPG 18:1	509.30>281.20	26	20
PE 16:0-18:1	716.52>281.20	35	20
LPE 16:0	452.28>255.20	26	20
LPE 18:1	478.30>281.20	29	20

## Sheet: S5B Table
S5B Table. Internal standard used for lipidomics analysis in negative mode.
Lipid	Concentration (ug/mL)
Ceramide (d18:1/17:0)	10
Cardiolipin (14:0x4)	20
Free fatty acid (FFA) (13:0)	20
Hexosyl ceramide (d18:1/17:0)	5
2-Hexosyl ceramide (d18:1/17:0)	5
Lysophosphatidylcholine (17:1)	10
Lysophosphatidylcholine (19:0)	25
Lysophosphatidylethanolamine (17:1)	5
Phosphatidic acid (14:0x2)	20
Phosphatidylcholine (17:0)	25
Phosphatidylcholine (21:0)	20
Phosphatidylethanolamine (14:0x2)	20
Phosphatidylethanolamine (17:0x2)	25
Phosphatidylglycerol (14:0x2)	20
Phosphatidylglycerol (17:0x2)	25
Phosphatidylserine (14:0x2)	25
Phosphatidylserine (17:0x2)	25
Sphingomyelin (d18:1/17:0)	5
Sulfatide (d18:1/17:0)	1

## Sheet: S5C Table
S5C Table. Statistically altered lipids between E. coli expressing Tox-Act1WT and Tox-Act1C151A.
Lipid	t.stat	p.value	LOG10(p)	FDR
LPE (18:1)_B	-9.9938	5.8125e-05	4.2356	0.0042434
LPE (16:0)	-9.0401	0.00010266	3.9886	0.0042434
LPE (18:0)	-8.8211	0.00011787	3.9286	0.0042434
LPG (18:1)_B	-7.7331	0.0002455	3.61	0.0066284
FFA (18:1)	-7.0567	0.00040532	3.3922	0.0074158
LPE (16:1)_B	-6.9522	0.0004395	3.357	0.0074158
PG (14:0/17:1)	6.8382	0.00048065	3.3182	0.0074158
FFA (16:1)_A	-6.4453	0.00066034	3.1802	0.0089146
FFA (16:1)_B	-6.029	0.0009404	3.0267	0.0096202
LPE (14:0)_B	-5.996	0.00096791	3.0142	0.0096202
PG (14:0/16:1)_B	5.9271	0.0010283	2.9879	0.0096202
PG (16:0/17:1)	5.8548	0.0010964	2.96	0.0096202
PG (17:1/18:1)	5.7937	0.001158	2.9363	0.0096202
PG (16:1/17:1)	5.4271	0.0016219	2.79	0.012512
PG (16:0/19:1)	5.175	0.0020643	2.6852	0.014215
LPG (18:1)_A	-5.1546	0.0021059	2.6766	0.014215
FFA (17:1)_B	-4.9354	0.002616	2.5824	0.01662
FFA (16:0)	-4.564	0.0038346	2.4163	0.023007
PG (16:0/16:0)	4.3258	0.0049513	2.3053	0.028144
FFA (19:1)	-4.0405	0.0067989	2.1676	0.036714
PG (14:0/16:1)_A	3.9705	0.0073627	2.133	0.037342
PG (16:1/19:1)	3.942	0.0076068	2.1188	0.037342
PG (16:0/18:1)	3.7266	0.0097757	2.0099	0.045903
T-test p<0.05 FDR adjusted was used. Letters differentiate between the isomers.

## Sheet: S5D Table
S5D Table. Full dataset of identified lipids in E. coli expressing Tox-Act1WT or Tox-Act1C151A.
	CL (14:0/14:0/16:0/18:1)	CL (14:0/14:0/16:1/18:1)	CL (14:0/16:0/16:1/18:1)	CL (14:0/16:0/16:1x2)	CL (14:0/16:0/17:1/18:1)	CL (14:0/16:0x2/16:1)	CL (14:0/16:1/16:1/18:1)	CL (14:1/16:0/18:1x2)	CL (16:0/16:1/16:1/17:1)	CL (16:0/16:1/17:1/18:1)	CL (16:0/16:1/18:1x2)	CL (16:0/16:1x2/18:1)	CL (16:0/16:1x3)	CL (16:0/17:1/18:1x2)	CL (16:0x2/16:1/17:1)	CL (16:0x2/16:1/18:1)	CL (16:0x2/16:1/19:1)	CL (16:0x2/16:1x2)	CL (16:0x2/17:1/18:1)	CL (16:0x2/18:1x2)	CL (16:1/18:1x3)	CL (16:1x2/18:1x2)	CL (18:2x2/16:1x2)	FFA (14:0)	FFA (14:1)	FFA (15:0)	FFA (16:0)	FFA (16:1)_A	FFA (16:1)_B	FFA (17:0)	FFA (17:1)_A	FFA (17:1)_B	FFA (18:0)	FFA (18:1)	FFA (19:0)	FFA (19:1)	FFA (20:1)	LPE (14:0)_A	LPE (14:0)_B	LPE (16:0)	LPE (16:1)_A	LPE (16:1)_B	LPE (18:0)	LPE (18:1)_A	LPE (18:1)_B	LPE (19:1)	LPG (18:1)_A	LPG (18:1)_B	Me-PA (16:0/16:0)
Tox-Act1WT	1.24589	0.698466	1.6114	1.75364	1.76412	0.871608	0.365061	3.39462	0.728847	1.94776	8.81353	8.04184	2.12446	0.875863	3.70065	21.6658	1.4275	27.4991	1.17189	4.50599	0.767396	2.5831	4.06209	2.8784	0.116508	0.108819	36.5757	19.2916	0.710954	0.192791	0.112714	3.47198	2.46751	11.0102	0.143433	0.188245	0.0166512	0.304684	0.258062	8.50371	8.68807	1.11783	0.123595	2.25856	1.62041	0.0600735	0.029445	0.00693697	0.0794492
Tox-Act1WT	1.27353	0.657504	2.69181	1.99758	1.7003	1.48913	0.76759	3.10118	0.801517	2.26746	11.8278	10.6428	2.12107	1.20886	4.60662	29.3058	1.69882	31.3127	1.79605	6.36637	1.01698	3.42064	4.698	4.80503	0.241307	0.187897	63.5834	34.9244	1.48796	0.24541	0.163365	6.69371	4.45488	22.1114	0.213545	0.427887	0.0382446	0.393544	0.411048	14.6769	14.0513	1.7423	0.252675	4.00229	3.04909	0.130522	0.118437	0.0288147	0.18065
Tox-Act1WT	0.382829	0.242712	1.04832	0.8006	0.80241	0.356638	0.191848	1.29774	0.331015	1.06945	4.51546	3.89841	0.949771	0.586839	2.02864	11.5906	0.831256	11.2372	0.950181	2.74567	0.359754	1.37984	1.94029	2.04594	0.10805	0.140398	26.0398	14.1695	1.09592	0.117158	0.0746493	3.65783	1.97543	8.30804	0.0701523	0.268002	0.0403555	0.06603	0.134307	6.12087	3.42202	0.531131	0.0951775	1.02518	1.37489	0.0375971	0.0318003	0.00872983	0.0281752
Tox-Act1WT	2.4644	1.68339	6.57515	5.56492	2.28676	2.83623	1.21499	5.92223	1.31061	3.13791	19.1059	19.4854	5.5468	1.41189	6.38758	45.5708	1.66521	67.8351	2.25586	7.9797	1.69991	4.93781	8.86418	2.95704	0.161762	0.194583	35.717	18.1357	1.55357	0.26619	0.107204	2.59891	4.23998	10.4162	0.17808	0.196596	0.0199063	0.173023	0.315305	10.7279	5.4907	1.04177	0.14342	1.26211	1.81284	0.0313541	0.0249977	0.00897968	0.0808458
Tox-Act1C151A	1.51281	0.771303	3.12135	1.70081	2.44055	1.06138	0.437217	2.82217	0.761374	2.06855	5.93156	5.28448	1.24373	0.97112	5.49781	20.4525	1.88266	23.9502	1.92236	3.95893	0.354663	2.37475	2.71927	1.94807	0.214265	0.17105	19.1072	5.89718	0.227363	0.33694	0.230094	1.23223	2.94844	2.9351	0.236295	0.0720404	0.0138481	0.227033	0.074391	1.88601	4.50912	0.216111	0.0218275	1.29606	0.296077	0.0569961	0.00706209	0.00103787	0.274748
Tox-Act1C151A	1.16583	0.650749	3.55273	1.63794	3.78537	0.666441	0.455172	2.68876	0.921459	2.91962	6.74657	4.65974	1.26308	1.56678	6.02588	19.7798	3.4321	18.7424	2.08894	4.30941	0.462463	2.35132	2.8821	0.978725	0.0992204	0.0879994	11.6229	3.32938	0.228561	0.154906	0.107837	1.07378	1.60963	2.01855	0.0967424	0.0763004	0.0103607	0.118519	0.0478196	1.46754	2.39489	0.147665	0.0176981	0.998234	0.23356	0.0617207	0.00595844	0.000788947	0.11959
Tox-Act1C151A	1.8436	0.908752	3.50117	2.55053	6.08191	1.37257	0.564399	3.90524	1.43774	5.10003	8.87334	6.30707	1.30647	2.49594	12.7718	29.5212	4.1707	31.8616	5.42766	5.51246	0.448084	3.36538	3.5354	1.45766	0.1347	0.215173	14.944	2.27699	0.196482	0.326855	0.173155	0.947027	3.86293	2.34755	0.224968	0.116186	0.017854	0.135918	0.0475019	1.38947	2.51239	0.139217	0.0149324	1.05094	0.235892	0.0898014	0.00584389	0.000513982	0.165227
Tox-Act1C151A	1.60149	1.09018	2.27861	2.21257	1.26231	1.56016	0.619006	2.90864	0.788749	1.9324	6.42616	7.44846	1.99626	0.802465	4.18141	17.6947	0.973855	29.7644	1.27998	2.98644	0.513418	2.0293	3.81222	1.21446	0.104377	0.193186	11.5258	3.30252	0.426938	0.30226	0.13426	0.442128	2.20658	1.71347	0.232112	0.0317883	0.00893644	0.104838	0.0435132	1.21019	2.21138	0.12665	0.0112856	0.587003	0.163818	0.0181993	0.00333666	0.00068759	0.0662345
QC	1.04212	0.579975	2.29663	1.26587	1.70528	0.64468	0.424053	2.15195	0.566469	1.60222	5.86038	5.10523	1.13387	0.687985	2.86842	14.3339	1.46129	17.356	0.96406	2.94141	0.518661	1.68254	2.70915	2.24677	0.242779	0.252691	26.4676	12.1796	1.72628	0.281259	0.22349	2.42379	3.19964	9.17772	0.185017	0.163933	0.068094	0.160619	0.156528	5.56728	4.98495	0.556311	0.0787654	1.36196	1.01252	0.0530375	0.0264346	0.00626251	0.0746645
QC	0.736695	0.572453	2.1675	1.36322	1.41116	0.73401	0.373341	2.15609	0.526046	1.44991	5.52679	4.70945	1.50918	0.61874	3.10802	13.2313	1.05157	16.8813	1.09228	2.75183	0.429705	2.10592	2.44095	2.34376	0.260635	0.259323	28.1211	11.7155	2.44674	0.303037	0.24777	2.54456	3.42957	9.54016	0.196688	0.197502	0.0831403	0.185346	0.171087	6.04533	5.33999	0.618179	0.0867477	1.42803	1.06425	0.0499939	0.0288054	0.00575884	0.0698936
QC	0.804361	0.608369	2.32896	1.47515	1.98494	0.897759	0.45032	2.12844	0.652199	1.83512	6.45085	6.36294	1.59487	0.853161	3.7879	16.1313	1.17037	19.5287	1.34773	3.17294	0.571774	2.38674	3.08523	2.37563	0.254208	0.275042	26.9162	11.4775	2.47444	0.280237	0.230822	2.47603	3.32179	9.20485	0.196551	0.190721	0.0785262	0.187027	0.161741	5.95315	5.03813	0.614781	0.0881761	1.3891	1.06413	0.048061	0.030445	0.00602362	0.0865178
Values are expressed in nM per mg of protein. Quality control samples (QC) were used to evaluate the coefficient of variance across the batch. Lipid species’ abbreviations are as follows: cardiolipin (CL); free fatty acid (FFA); lysophosphatidylethanolamine (LPE); phosphatidylethanolamine (PE); phosphatidylglycerol (PG); lysophosphatidylglycerol (LPG). Statistically altered lipids between E. coli…
								z
[truncated: 59 more columns]
