# Supplementary material for: Systematic identification of Salmonella T6SS effectors uncovers diverse new families and lipid-targeting activities
Source: PLoS Biol. 2026 Mar 17;24(3):e3003680. doi: 10.1371/journal.pbio.3003680 (PMC12994826; doi:10.1371/journal.pbio.3003680)
Supplement: S6 Table — The Source column indicates the origin of each HMM (PFAM database; TXSSscan framework; or in-house profiles). The Model column specifies the profile name, the Replace column indicates the updated profile name, and the Marker column denotes whether the model was used as a T6SS marker (1 = yes; 0 = no). The data and code needed to generate this table can be found in https://doi.org/10.5281/zenodo.18590644. (XLSX) [file pbio.3003680.s014.xlsx]

## Sheet: S6 Table
S6 Table. T6SS marker models.
source	model	replace	marker
pfam	T6SS_HCP	Hcp	0
pfam	DUF4150	PAAR	0
pfam	PAAR_motif	PAAR	0
pfam	ImpA_N	TssA	1
pfam	T6SS_TssF	TssF	1
pfam	T6SS_TssG	TssG	1
pfam	T6SS-SciN	TssJ	1
pfam	T6SS_VasE	TssK	1
pfam	DotU	TssL	1
pfam	IcmF_C	TssM	1
pfam	IcmF-related	TssM	1
pfam	IcmF-related_N	TssM	1
pfam	Phage_base_V	VgrG	0
pfam	T6SS_Vgr	VgrG	0
pfam	T6SS_VipA	VipA	1
pfam	VipB	VipB	1
pfam	VipB_2	VipB	1
rocha	T6SSi_tssH	ClpV	1
rocha	T6SSiii_tssH	ClpV	1
rocha	T6SSi_tssD	Hcp	0
rocha	T6SSi_evpJ	PAAR	0
rocha	T6SSi_tssA	TssA	1
rocha	T6SSi_tssE	TssE	1
rocha	T6SSiii_tssE	TssE	1
rocha	T6SSi_tssF	TssF	1
rocha	T6SSi_tssG	TssG	1
rocha	T6SSi_tssJ	TssJ	1
rocha	T6SSi_tssK	TssK	1
rocha	T6SSi_tssL	TssL	1
rocha	T6SSi_tssM	TssM	1
rocha	T6SS_VasJ	VasJ	1
rocha	T6SSi_tssI	VgrG	0
rocha	T6SSiii_tssI	VgrG	0
rocha	T6SSi_tssB	VipA	1
rocha	T6SSi_tssC	VipB	1
rocha	T6SSii_iglB	VipB	1
pfam	DcrB	DcrB	0
pfam	DUF2169	DUF2169	0
pfam	DUF4123	DUF4123	0
pfam	TagF_N	TagF_N	0
pfam	TssC	TssC	0
pfam	TssD	TssD	0
pfam	TssN	TssN	0
pfam	TssO	TssO	0
pfam	TssR	TssR	0
pfam	VasI	VasI	0
pfam	VasL	VasL	0
aravind	VgrG	VgrG	0
